# Supplementary material for: Transcriptome-wide mapping of milk somatic cells upon subclinical mastitis infection in dairy cattle
Source: J Anim Sci Biotechnol. 2023 Jul 5;14:93. doi: 10.1186/s40104-023-00890-9 (PMC10320993; doi:10.1186/s40104-023-00890-9)
Supplement: Supplementary file 1 — Additional file 1: Table S1. Metadata of the study. [file 40104_2023_890_MOESM1_ESM.xls]

## Sheet: metadata
Id_final	ID_UNICATT	cow_id	experimental_plan	sampling_date	type_sampling	Parity	DIM	cow_age	bact_t0	bact_t0new	bact_t1	bact_cat	bact_category	environmental	type_of_env	MY	Fat	Protein	Lactose	Casein	Casein_Index	SCC	SCS	DSCC	Urea	pH	Conductivity	Leucocytes	B_cells	PMN	Macrophages	T_helper_cells	T_killer_cells
c_63	UC10	1729	aga	2021-01-27	Pool	2	229	3	neg	neg	neg	Neg	Neg	n.a	no	28	2.4	3.56	5.2	2.9	81.4607	54	2.11103	69.5	18.5	6.61	800.9	29.4	0.17	17.43	7.15	2.96	2.9
c_44	UC9	747	aga	2021-01-27	Pool	2	240	4	neg	neg	neg	Neg	Neg	n.a	no	34.9	2.65	3.39	4	2.62	77.2861	140	3.48543	45.4	12.2	6.4	1136.7	60.36	0.64	9.98	10.39	21.65	15.98
c_47	UC19	2671	aga	2021-01-27	Pool	2	325	4	pos	S.aga	pos	Pos	S.agalactiae	yes	Strept_B	9.4	2.97	3.5	3.84	2.63	75.1429	7390	9.2075	81.1	20.2	6.35	1206.5	87.54	1.08	39.4	14.03	5.77	10.66
c_43	UC13	326	aga	2021-01-27	Pool	4	203	5	pos	S.aga	neg	Pos	S.agalactiae	no	no	20.4	1.58	3.16	4.82	2.47	78.1646	280	4.48543	61.7	21.9	6.54	924.3	63.55	0.33	25.81	15.52	9.96	3.75
c_16	UC7	2688	aga	2021-01-27	Pool	2	281	4	neg	neg	neg	Neg	Neg	no	no	29.1	3.45	3.6	4.5	2.89	80.2778	126	3.33342	45.2	18.6	6.45	929.5	25.59	0.22	8.89	5.67	2.84	3.95
c_15	UC14	3482	aga	2021-01-27	Pool	2	190	3	pos	S.aga	pos	Pos	S.agalactiae	yes	Strept_B	17.9	1.94	3.41	4.16	2.6	76.2463	4518	8.49761	68.6	17.1	6.41	1102.1	82.43	0.31	51.25	12.62	7.68	6.55
c_14	UC16	1646	aga	2021-01-27	Pool	2	353	4	pos	S.aga	pos	Pos	S.agalactiae	yes	Strept_B	25.5	1.39	3.3	4.92	2.64	80	200	4	60.1	21	6.52	882.9	56.54	0.13	27.48	7.84	1.53	4.42
c_13	UC17	772	aga	2021-01-27	Pool	2	203	3	pos	S.aga	pos	Pos	S.agalactiae	n.a	no	37.2	2.1	3.65	4.89	2.91	79.726	602	5.58976	61.4	25.5	6.44	896.6	73.74	0.15	52.39	15.86	2.14	1.14
c_4	UC23	2471	aga	2021-01-27	Pool	2	343	6	pos	S.aga	pos	Pos	S.agalactiae	yes	Strept_B	18.3	3.34	4.27	4.59	3.42	80.0937	3865	8.2724	76	28.4	6.43	872.1	87.5	0.15	49.74	18.18	2.38	1.43
c_38	UC11	2751	aga	2021-01-27	Pool	2	156	3	pos	S.aga	pos	Pos	S.agalactiae	yes	Strept_B	24.2	1.75	3.14	4.38	2.36	75.1592	5228	8.70819	77.9	22	6.45	1089.4	87.65	0.32	58.14	18.82	3.93	4.75
c_37	UC12	421	aga	2021-01-27	Pool	4	199	6	pos	S.aga	neg	Pos	S.agalactiae	no	no	21.1	1.77	3.46	4.37	2.69	77.7457	775	5.9542	77.4	24.9	6.4	1034.1	65.87	0.43	23.78	12.86	3.5	4.95
c_36	UC18	705	aga	2021-01-27	Pool	2	239	4	pos	S.aga	pos	Pos	S.agalactiae	yes	Strept_B	24.5	3.11	3.43	4.63	2.7	78.7172	1481	6.8885	68.3	21.1	6.49	953.1	72.68	0.33	26.93	6.53	9.11	12.54
c_34	UC22	1693	aga	2021-01-27	Pool	2	141	4	pos	S.aga	pos	Pos	S.agalactiae	yes	Strept_B	31	2.96	3.27	3.41	2.39	73.0887	10391	9.69919	73.9	18.9	6.3	1294.6	85.1	0.22	48.73	22.58	3.12	2.52
c_123	UC15	1733	aga	2021-01-27	Pool	2	150	3	pos	S.aga	pos	Pos	S.agalactiae	yes	Strept_B	30.9	1.55	3.58	4.92	2.85	79.6089	2809	7.81198	81.8	19.8	6.41	865.6	81.6	0.31	61.68	10.03	2.93	1.77
c_58	UC76	476	proto	2021-02-09	Pool	2	226	4	neg	neg	neg	Neg	Neg	no	no	45.6	1.78	2.94	4.99	2.3	78.2313	132	3.40054	77.2	22	6.53	884.9	73.37	0.24	57.65	7.85	1.59	2.35
c_57	UC94	3645	proto	2021-02-09	Pool	2	186	4	pos	proto	pos	Pos	Prototheca	yes	prototheca	41	1.42	3.28	4.1	2.5	76.2195	766	5.93734	73.2	22.3	6.39	1147.7	88.83	1.45	41.95	9.16	6.07	13.46
c_46	UC95	665	proto	2021-02-09	Pool	3	199	4	pos	proto	pos	Pos	Prototheca	yes	prototheca	27.3	1.5	3.78	3.82	2.87	75.9259	4297	8.42526	59.5	22.9	6.28	1185.5	94.59	0.62	21.06	4.33	3.32	6.83
c_45	UC96	3452	proto	2021-02-09	Pool	2	191	3	pos	proto	pos	Pos	Prototheca	yes	prototheca	15.5	1.18	3.15	4.2	2.39	75.873	1748	7.12763	61.4	13.4	6.36	1129	90.04	1.43	23.55	9.38	15.37	12.14
c_2	UC84	419	proto	2021-02-09	Pool	4	170	5	pos	proto	neg	Pos	Prototheca	n.a	no	40.6	1.02	3.18	4.16	2.42	76.1006	1638	7.03386	83.4	16.5	6.45	1111.2	77.9	0.37	52.77	7.25	9.6	6.12
c_1	UC92	2683	proto	2021-02-09	Pool	2	354	4	pos	proto	pos	Pos	Prototheca	no	no	18.7	2.57	3.61	4.86	2.86	79.2244	789	5.98003	66.8	22.9	6.48	872.9	83.83	0.31	53.59	11.46	5.19	5.44
c_29	UC79	1753	proto	2021-02-09	Pool	2	214	3	neg	neg	neg	Neg	Neg	no	no	35	1.33	3.39	4.71	2.7	79.646	54	2.11103	47	23.7	6.37	947.4	57.22	0.31	37.25	10.1	6.44	6.34
c_117	UC88	595	proto	2021-02-09	Pool	4	163	5	pos	proto	pos	Pos	Prototheca	yes	prototheca	17.9	2.21	3.63	4.77	2.84	78.2369	1817	7.18349	75.6	26.3	6.56	920.6	89.63	0.37	35.63	4.2	16.98	8.03
c_26	UC90	436	proto	2021-02-09	Pool	5	192	7	pos	proto	pos	Pos	Prototheca	yes	prototheca	22.4	1.87	3.65	4.6	2.87	78.6301	388	4.95606	38.9	25.3	6.45	956.6	57.85	0.25	8.96	4.17	12.35	13.67
c_125	UC85	1524	proto	2021-02-09	Pool	3	331	5	pos	proto	neg	Pos	Prototheca	no	no	12.2	3.35	3.51	3.68	2.65	75.4986	1573	6.97545	64.6	17.9	6.4	1195.8	70.15	0.83	17.77	17.8	13.12	12.56
c_101	UC78	2682	proto	2021-02-09	Pool	2	255	4	neg	neg	neg	Neg	Neg	no	no	34	2.47	3.67	5.03	2.95	80.3815	11	-0.184425	30.7	24.9	6.52	830.2	45.41	0.78	27.45	6.92	6.54	2.4
c_100	UC80	3514	proto	2021-02-09	Pool	2	262	3	neg	neg	neg	Neg	Neg	n.a	no	25.7	1.75	3.94	4.82	3.14	79.6954	74	2.5656	63	27.3	6.51	890.6	43.08	0.41	18.4	13.81	5.55	4.32
c_98	UC86	1694	proto	2021-02-09	Pool	2	448	4	pos	proto	neg	Pos	Prototheca	no	no	23	2.87	3.91	4.39	3.05	78.0051	2854	7.83491	59	22.5	6.48	1018.1	88.06	0.74	11.9	2.92	13.53	22.06
c_97	UC87	135	proto	2021-02-09	Pool	4	92	6	pos	proto	pos	Pos	Prototheca	yes	Strept_B	25.8	2.99	3.97	4.44	3.12	78.5894	2513	7.65134	83.3	27.9	6.59	941.7	66.44	0.49	21.45	3.02	8.51	12.83
c_96	UC93	1515	proto	2021-02-09	Pool	3	336	5	pos	proto	pos	Pos	Prototheca	yes	prototheca	22.2	1.25	3.07	4.7	2.34	76.2215	124	3.31034	53.7	32.3	6.46	983.4	80.48	0.72	13.05	5.87	23.87	10.9
c_102	UC77	2755	proto	2021-02-09	Pool	2	200	3	neg	neg	neg	Neg	Neg	no	no	37.7	2.1	3.38	4.81	2.65	78.4024	121	3.27501	61.4	24.8	6.48	927.1	72.02	1.85	29.56	12.32	10.63	8.03
c_33	UC27	3444	aga	2021-01-26	Pool	2	214	3	neg	neg	neg	Neg	Neg	no	no	39.2	3.27	3.51	4.98	2.81	80.057	54	2.11103	56.8	29.5	6.6	870.6	62.98	0.15	32.1	7.25	2.15	1.94
