# Supplementary material for: Transcriptome-wide mapping of milk somatic cells upon subclinical mastitis infection in dairy cattle
Source: J Anim Sci Biotechnol. 2023 Jul 5;14:93. doi: 10.1186/s40104-023-00890-9 (PMC10320993; doi:10.1186/s40104-023-00890-9)
Supplement: Supplementary file 2 — Additional file 2: Table S2. Read mapping statistics of the transcriptome data before and after trimming.Quality control has been conducted using multiQC. [file 40104_2023_890_MOESM2_ESM.xls]

## Sheet: pre trimming 
Sample	FastQC_mqc-generalstats-fastqc-percent_duplicates	FastQC_mqc-generalstats-fastqc-percent_gc	FastQC_mqc-generalstats-fastqc-avg_sequence_length	FastQC_mqc-generalstats-fastqc-percent_fails	FastQC_mqc-generalstats-fastqc-total_sequences
100_1	46.1698	50	100	0	119946953
100_2	41.2843	50	100	0	119946953
101_1	49.9279	48	100	10	142974997
101_2	46.3929	48	100	20	142974997
102_1	57.4156	49	100	30	312254521
102_2	53.0482	49	100	30	312254521
117_1	36.2915	51	100	10	129146240
117_2	31.5751	51	100	10	129146240
123_1	44.7818	48	100	20	170096713
123_2	42.7046	48	100	20	170096713
125_1	46.2301	51	100	10	123617478
125_2	42.9771	51	100	10	123617478
13_1	40.2275	52	100	0	79694296
13_2	36.519	52	100	0	79694296
14_1	35.4927	51	100	10	64716018
14_2	33.0306	51	100	0	64716018
15_1	46.9052	51	100	20	123627028
15_2	42.6043	52	100	20	123627028
16_1	39.4343	51	100	10	81363720
16_2	36.9583	51	100	10	81363720
1_1	43.5638	56	100	10	60580101
1_2	38.2047	56	100	10	60580101
26_1	38.5431	52	100	0	107357806
26_2	31.0302	52	100	0	107357806
29_1	36.4153	51	100	10	106911708
29_2	30.266	51	100	10	106911708
2_1	56.8938	52	100	20	293265935
2_2	51.6846	53	100	30	293265935
33_1	41.4983	50	100	10	107446081
33_2	39.2106	50	100	10	107446081
34_1	56.8801	62	100	20	113302324
34_2	49.1747	63	100	10	113302324
36_1	43.6207	51	100	10	216429974
36_2	42.1561	51	100	10	216429974
37_1	39.8514	51	100	0	88909555
37_2	38.8711	51	100	10	88909555
38_1	44.1229	53	100	0	146658860
38_2	40.6198	53	100	0	146658860
43_1	45.1496	51	100	0	139328612
43_2	42.0225	51	100	0	139328612
44_1	46.0773	51	100	0	111632074
44_2	44.0711	51	100	0	111632074
45_1	45.3484	51	100	0	135706814
45_2	43.8528	51	100	0	135706814
46_1	52.8398	55	100	20	112193827
46_2	47.9766	55	100	10	112193827
47_1	39.3219	49	100	10	143160921
47_2	37.4914	49	100	10	143160921
4_1	44.8611	53	100	10	88035346
4_2	40.5932	53	100	10	88035346
57_1	49.5496	50	100	10	151420261
57_2	47.4488	50	100	10	151420261
58_1	47.5066	52	100	10	109163153
58_2	44.6058	52	100	10	109163153
63_1	50.6086	55	100	10	111130651
63_2	45.6631	56	100	0	111130651
96_1	48.451	51	100	20	134878697
96_2	44.4248	51	100	20	134878697
97_1	46.6192	49	100	20	163095952
97_2	43.4658	49	100	20	163095952
98_1	48.0925	50	100	20	138780665
98_2	43.5366	50	100	20	138780665
					8253654562

## Sheet: post trimming 
Sample	sample_id	id_camp	bact_category	FastQC_mqc-generalstats-fastqc-percent_duplicates	FastQC_mqc-generalstats-fastqc-percent_gc	FastQC_mqc-generalstats-fastqc-avg_sequence_length	FastQC_mqc-generalstats-fastqc-percent_fails	FastQC_mqc-generalstats-fastqc-total_sequences	pre	Retained	lost	lunghezza >60mln	%of reads mapped	number of imput reads	number of reads uniquely aligned
1_1_val_1	1_1	c_1	Prototheca	43.5568	56	99.0851	20	60514472	60580101	99.8917	0.108334	1
1_2_val_2	1_2	c_1	Prototheca	38.2068	56	98.9439	20	60514472	60580101	99.8917	0.108334	1
100_1_val_1	100_1	c_100	Neg	46.1682	50	99.1918	10	119878322	119946953	99.9428	0.0572178	1	0.9051	119878322	108497192
100_2_val_2	100_2	c_100	Neg	41.2847	50	99.082	10	119878322	119946953	99.9428	0.0572178	1	0.9051	119878322	108497192
101_1_val_1	101_1	c_101	Neg	49.9261	48	99.2176	10	142893196	142974997	99.9428	0.0572135	1	0.895	142893196	127883883
101_2_val_2	101_2	c_101	Neg	46.3972	48	99.1371	20	142893196	142974997	99.9428	0.0572135	1	0.895	142893196	127883883
102_1_val_1	102_1	c_102	Neg	57.4126	49	99.2079	30	312042040	312254521	99.932	0.0680474	1	0.9109	312042040	284227947
102_2_val_2	102_2	c_102	Neg	53.0412	49	99.097	30	312042040	312254521	99.932	0.0680474	1	0.9109	312042040	284227947
117_1_val_1	117_1	c_117	Prototheca	36.2842	51	99.1738	20	129068926	129146240	99.9401	0.0598655	1	0.8822	129068926	113866398
117_2_val_2	117_2	c_117	Prototheca	31.5757	51	99.0663	20	129068926	129146240	99.9401	0.0598655	1	0.8822	129068926	113866398
123_1_val_1	123_1	c_123	S.agalactiae	44.7743	48	99.2059	20	169991883	170096713	99.9384	0.0616296	1	0.9042	169991883	153702374
123_2_val_2	123_2	c_123	S.agalactiae	42.703	48	99.1214	20	169991883	170096713	99.9384	0.0616296	1	0.9042	169991883	153702374
125_1_val_1	125_1	c_125	Prototheca	46.2262	51	99.1846	20	123547299	123617478	99.9432	0.0567711	1	0.8883	123547299	109742090
125_2_val_2	125_2	c_125	Prototheca	42.9734	51	99.0788	20	123547299	123617478	99.9432	0.0567711	1	0.8883	123547299	109742090
13_1_val_1	13_1	c_13	S.agalactiae	40.2222	52	99.1687	10	79643455	79694296	99.9362	0.063795	1	0.8573	79643455	68276847
13_2_val_2	13_2	c_13	S.agalactiae	36.516	52	99.0532	10	79643455	79694296	99.9362	0.063795	1	0.8573	79643455	68276847
14_1_val_1	14_1	c_14	S.agalactiae	35.4841	51	99.0345	10	64645294	64716018	99.8907	0.109284	1	0.8708	64645294	56290402
14_2_val_2	14_2	c_14	S.agalactiae	32.9814	51	99.0147	10	64645294	64716018	99.8907	0.109284	1	0.8708	64645294	56290402
15_1_val_1	15_1	c_15	S.agalactiae	46.9054	51	99.1786	20	123555861	123627028	99.9424	0.0575659	1	0.8464	123555861	104573120
15_2_val_2	15_2	c_15	S.agalactiae	42.6163	51	99.0712	20	123555861	123627028	99.9424	0.0575659	1	0.8464	123555861	104573120
16_1_val_1	16_1	c_16	Neg	39.4375	51	99.1707	10	81302856	81363720	99.9252	0.0748048	1	0.8592	81302856	69859463
16_2_val_2	16_2	c_16	Neg	36.9547	51	99.0722	10	81302856	81363720	99.9252	0.0748048	1	0.8592	81302856	69859463
2_1_val_1	2_1	c_2	Prototheca	56.8911	52	99.1508	30	293048344	293265935	99.9258	0.0741958	1	0.8679	293048344	254334322
2_2_val_2	2_2	c_2	Prototheca	51.6887	52	99.0227	30	293048344	293265935	99.9258	0.0741958	1	0.8679	293048344	254334322
26_1_val_1	26_1	c_26	Prototheca	38.5266	52	99.207	10	107310178	107357806	99.9556	0.0443638	1	0.8881	107310178	95301110
26_2_val_2	26_2	c_26	Prototheca	31.02	52	99.0716	10	107310178	107357806	99.9556	0.0443638	1	0.8881	107310178	95301110
29_1_val_1	29_1	c_29	Neg	36.4139	50	99.1833	20	106844476	106911708	99.9371	0.0628855	1	0.8917	106844476	95270735
29_2_val_2	29_2	c_29	Neg	30.2711	51	99.0749	20	106844476	106911708	99.9371	0.0628855	1	0.8917	106844476	95270735
33_1_val_1	33_1	c_33	Neg	41.4954	50	99.1708	10	107367219	107446081	99.9266	0.0733968	1	0.8737	107367219	93805846
33_2_val_2	33_2	c_33	Neg	39.2125	50	99.1028	10	107367219	107446081	99.9266	0.0733968	1	0.8737	10736219	93805846
34_1_val_1	34_1	c_34	S.agalactiae	56.8897	62	99.0624	30	113230713	113302324	99.9368	0.0632035	1	0.8703	113230713	98547082
34_2_val_2	34_2	c_34	S.agalactiae	49.1797	63	98.9095	20	113230713	113302324	99.9368	0.0632035	1	0.8703	113230713	98547082
36_1_val_1	36_1	c_36	S.agalactiae	43.6204	51	99.1776	10	216299386	216429974	99.9397	0.0603373	1	0.8863	216299386	191711906
36_2_val_2	36_2	c_36	S.agalactiae	42.1633	51	99.0987	10	216299386	216429974	99.9397	0.0603373	1	0.8863	216299386	191711906
37_1_val_1	37_1	c_37	S.agalactiae	39.7827	51	99.0654	10	88778831	88909555	99.853	0.14703	1	0.8694	88778831	77183809
37_2_val_2	37_2	c_37	S.agalactiae	38.7854	51	99.0027	10	88778831	88909555	99.853	0.14703	1	0.8694	88778831	77183809
38_1_val_1	38_1	c_38	S.agalactiae	44.1191	53	99.1396	10	146553511	146658860	99.9282	0.0718327	1	0.8806	146553511	129059419
38_2_val_2	38_2	c_38	S.agalactiae	40.6064	53	99.0338	10	146553511	146658860	99.9282	0.0718327	1	0.8806	146553511	129059419
4_1_val_1	4_1	c_4	S.agalactiae	44.8529	52	99.1617	20	87981087	88035346	99.9384	0.0616332	1	0.8507	87981087	74848343
4_2_val_2	4_2	c_4	S.agalactiae	40.5975	53	99.0422	20	87981087	88035346	99.9384	0.0616332	1	0.8507	87981087	74848343
43_1_val_1	43_1	c_43	S.agalactiae	45.1336	51	99.1753	10	139250974	139328612	99.9443	0.0557229	1	0.9047	139250974	125976491
43_2_val_2	43_2	c_43	S.agalactiae	42.0196	51	99.1308	10	139250974	139328612	99.9443	0.0557229	1	0.9047	139250974	125976491
44_1_val_1	44_1	c_44	Neg	46.0519	51	99.1113	10	111550222	111632074	99.9267	0.073323	1	0.9036	111550222	100791791
44_2_val_2	44_2	c_44	Neg	44.0065	51	99.0227	10	111550222	111632074	99.9267	0.073323	1	0.9036	111550222	100791791
45_1_val_1	45_1	c_45	Prototheca	45.3472	50	99.16	10	135619196	135706814	99.9354	0.0645642	1	0.8978	1.32881e+08	1.20788e+08
45_2_val_2	45_2	c_45	Prototheca	43.8556	51	99.0852	10	135619196	135706814	99.9354	0.0645642	1	0.8978	1.32881e+08	1.20788e+08
46_1_val_1	46_1	c_46	Prototheca	52.8235	55	99.0939	30	112097863	112193827	99.9145	0.0855341	1	0.894	112097863	100219608
46_2_val_2	46_2	c_46	Prototheca	47.9616	55	98.9607	20	112097863	112193827	99.9145	0.0855341	1	0.894	112097863	100219608
47_1_val_1	47_1	c_47	S.agalactiae	39.332	49	99.0991	20	143043962	143160921	99.9183	0.0816976	1	0.9222	143043962	131911860
47_2_val_2	47_2	c_47	S.agalactiae	37.4951	49	99.1932	20	143043962	143160921	99.9183	0.0816976	1	0.9222	143043962	131911860
57_1_val_1	57_1	c_57	Prototheca	49.5515	50	99.171	20	151306426	151420261	99.9248	0.0751782	1	0.9302	151306426	140745281
57_2_val_2	57_2	c_57	Prototheca	47.46	50	99.0853	20	151306426	151420261	99.9248	0.0751782	1	0.9302	151306426	140745281
58_1_val_1	58_1	c_58	Neg	47.501	52	99.1508	20	109080499	109163153	99.9243	0.075716	1	0.9113	109080499	99401612
58_2_val_2	58_2	c_58	Neg	44.6056	52	99.0508	20	109080499	109163153	99.9243	0.075716	1	0.9113	109080499	99401612
63_1_val_1	63_1	c_63	Neg	50.598	55	99.1116	20	111010375	111130651	99.8918	0.108229	1	0.8729	111010375	96902915
63_2_val_2	63_2	c_63	Neg	45.676	56	98.9651	10	111010375	111130651	99.8918	0.108229	1	0.8729	111010375	96902915
96_1_val_1	96_1	c_96	Prototheca	48.4503	51	99.1707	20	134804163	134878697	99.9447	0.05526	1	0.9042	134804163	121893239
96_2_val_2	96_2	c_96	Prototheca	44.4231	51	99.0809	20	134804163	134878697	99.9447	0.05526	1	0.9042	134804163	121893239
97_1_val_1	97_1	c_97	Prototheca	46.6253	48	99.2128	20	163004179	163095952	99.9437	0.0562693	1	0.9167	163004179	149428713
97_2_val_2	97_2	c_97	Prototheca	43.4676	49	99.1286	20	163004179	163095952	99.9437	0.0562693	1	0.9167	163004179	149428713
98_1_val_1	98_1	c_98	Prototheca	48.0956	50	99.19	20	138701518	138780665	99.943	0.0570303	1	0.907	138701518	125802947
98_2_val_2	98_2	c_98	Prototheca	43.5355	50	99.0787	20	138701518	138780665	99.943	0.0570303	1	0.907	138701518	125802947
