# Supplementary material for: Transcriptome-wide mapping of milk somatic cells upon subclinical mastitis infection in dairy cattle
Source: J Anim Sci Biotechnol. 2023 Jul 5;14:93. doi: 10.1186/s40104-023-00890-9 (PMC10320993; doi:10.1186/s40104-023-00890-9)
Supplement: Supplementary file 5 — Additional file 5: Table S3. Matrix of the 14,564 expressed genes obtained after filtering for counts per million > 0.5 in at least 10 samples. Genes failing these criteria were removed from the exploratory and DEGs analyses. [file 40104_2023_890_MOESM5_ESM.xls]

## Sheet: Sheet1
GENEID	c_100	c_101	c_102	c_117	c_123	c_125	c_13	c_14	c_15	c_16	c_1	c_26	c_29	c_2	c_33	c_34	c_36	c_37	c_38	c_43	c_44	c_45	c_46	c_47	c_4	c_57	c_58	c_63	c_96	c_97	c_98	description
ENSBTAG00000000005	3266	4963	6762	2021	3936	2863	2130	1133	2377	2005	1220	2748	2494	5032	2836	1471	4789	1782	3264	2829	2721	3907	1979	2198	1582	4571	2118	2291	2659	3950	2984	G protein-coupled receptor kinase 3 [Source:VGNC Symbol;Acc:VGNC:53904]
ENSBTAG00000000009	266	498	421	94	210	107	189	72	88	123	63	252	246	420	221	92	346	124	113	193	203	234	255	147	57	467	270	264	110	326	85	forkhead box F1 [Source:VGNC Symbol;Acc:VGNC:29084]
ENSBTAG00000000010	482	448	899	498	419	449	271	276	346	353	170	441	407	979	358	268	776	265	519	543	601	535	469	494	151	683	272	497	442	466	476	ubiquitin like 7 [Source:VGNC Symbol;Acc:VGNC:50128]
ENSBTAG00000000012	65	117	256	121	185	68	48	53	101	42	31	53	67	216	85	62	166	81	117	123	96	76	141	161	72	154	112	53	91	120	81	tetratricopeptide repeat domain 33 [Source:VGNC Symbol;Acc:VGNC:36471]
ENSBTAG00000000013	743	849	2190	857	1690	897	385	526	1006	348	327	595	592	2271	690	370	1449	854	940	1146	783	871	863	1548	598	1372	708	540	860	1096	1000	protein kinase AMP-activated catalytic subunit alpha 1 [Source:VGNC Symbol;Acc:VGNC:50248]
ENSBTAG00000000014	1334	1293	2340	953	998	1145	736	665	793	957	571	1454	1006	2466	1027	721	1708	680	1272	1283	1560	1412	980	986	434	1567	668	1332	1290	976	1415	thioredoxin 2 [Source:VGNC Symbol;Acc:VGNC:36533]
ENSBTAG00000000015	372	251	637	410	255	338	210	175	217	333	160	547	402	1051	232	156	481	206	319	271	496	596	187	318	91	495	177	253	456	393	704	FAD dependent oxidoreductase domain containing 2 [Source:VGNC Symbol;Acc:VGNC:29107]
ENSBTAG00000000016	6	16	102	123	70	32	3	23	60	4	22	30	11	78	14	34	123	22	26	153	22	92	90	146	9	76	3	52	40	177	67	lymphotoxin alpha [Source:VGNC Symbol;Acc:VGNC:31066]
ENSBTAG00000000019	3188	3905	7745	2408	3751	2854	1697	1716	2603	2042	1022	2086	2745	5197	2843	1189	4548	1537	2093	2868	2942	2794	2989	3242	1128	4815	1810	2015	2980	3012	2751	serine incorporator 1 [Source:NCBI gene (formerly Entrezgene);Acc:539993]
ENSBTAG00000000020	160	388	404	81	417	173	253	152	210	231	78	278	116	291	237	141	532	232	151	354	131	285	339	243	116	233	202	423	161	255	86	transient receptor potential cation channel subfamily V member 3 [Source:VGNC Symbol;Acc:VGNC:36399]
ENSBTAG00000000021	205	251	551	156	177	186	107	105	142	156	61	165	165	554	161	89	246	69	105	213	247	289	118	166	57	290	99	128	229	239	248	WASH complex subunit 3 [Source:NCBI gene (formerly Entrezgene);Acc:613720]
ENSBTAG00000000022	119	138	292	87	71	104	56	56	75	76	47	116	101	216	109	22	116	41	61	92	136	158	60	90	21	164	56	66	135	76	169	nucleoporin 37 [Source:VGNC Symbol;Acc:VGNC:32360]
ENSBTAG00000000023	533	476	1290	384	571	539	287	224	570	270	221	368	370	1259	389	172	642	188	374	489	492	529	295	528	220	625	317	320	627	552	707	ring finger protein 2 [Source:VGNC Symbol;Acc:VGNC:34046]
ENSBTAG00000000024	1441	1534	3211	964	1079	1105	685	598	912	710	491	970	1076	2112	980	480	1380	536	852	1150	1299	1253	830	1249	418	1852	787	1022	1191	1373	1241	dymeclin [Source:VGNC Symbol;Acc:VGNC:28269]
ENSBTAG00000000025	3132.87	3133.8	6574.41	1948.27	2204.24	2943.34	1327.82	1345.45	1971.42	2024.08	957.13	2332.45	2365.9	6422.69	2362.7	1150.88	3031.54	968.55	1642.33	2256.15	2688.29	2896.56	1450.18	2046.98	827.44	3550.46	1413.89	1880.19	3201.1	2425.38	3469.12	RAB6A, member RAS onco family [Source:NCBI gene (formerly Entrezgene);Acc:616537]
ENSBTAG00000000026	605	631	1371	652	521	733	350	357	427	545	234	825	622	1357	498	356	912	271	511	753	816	900	563	624	168	959	375	586	740	688	818	VPS33B late endosome and lysosome associated [Source:VGNC Symbol;Acc:VGNC:36817]
ENSBTAG00000000030	53	46	97	33	29	43	18	27	38	44	19	64	36	103	75	16	54	18	52	35	88	67	17	33	14	61	12	42	67	28	102	RAD52 motif containing 1 [Source:VGNC Symbol;Acc:VGNC:33844]
ENSBTAG00000000031	55	41	173	89	47	110	24	53	91	35	86	71	53	196	39	32	118	63	86	43	40	108	16	50	19	61	33	22	217	77	270	transient receptor potential cation channel subfamily V member 4 [Source:VGNC Symbol;Acc:VGNC:36400]
ENSBTAG00000000032	523	553	946	910	540	805	445	403	770	266	397	1136	381	1911	445	249	1077	539	469	643	665	891	396	810	225	985	200	572	886	853	1081	ABI family member 3 [Source:VGNC Symbol;Acc:VGNC:25507]
ENSBTAG00000000033	239	322	465	324	211	335	247	226	226	127	183	512	209	605	292	139	513	273	214	227	356	284	137	392	121	458	153	266	253	350	403	phosphoethanolamine/phosphocholine phosphatase 1 [Source:VGNC Symbol;Acc:VGNC:32842]
ENSBTAG00000000037	127	161	393	161	152	169	64	82	177	102	57	143	119	467	116	96	208	65	110	159	170	205	85	177	53	181	81	79	206	198	205	CWC27 spliceosome associated cyclophilin [Source:VGNC Symbol;Acc:VGNC:27843]
ENSBTAG00000000039	527	479	1140	453	519	483	274	315	322	365	206	436	388	1176	388	330	891	478	634	664	599	563	667	704	212	766	372	618	403	477	465	sirtuin 7 [Source:VGNC Symbol;Acc:VGNC:34636]
ENSBTAG00000000040	1331	1372	2458	1002	1999	1304	1169	769	1019	1046	535	1352	1114	2818	823	1069	2536	2059	2568	1514	1309	1367	2112	1537	1154	1874	1575	1575	1121	1314	1005	MAF bZIP transcription factor G [Source:VGNC Symbol;Acc:VGNC:31141]
ENSBTAG00000000042	535	497	1097	515	460	583	414	352	408	558	232	581	555	961	349	332	1015	181	630	808	714	762	579	474	173	688	257	689	859	417	670	pyrroline-5-carboxylate reductase 1 [Source:VGNC Symbol;Acc:VGNC:33586]
ENSBTAG00000000046	45	42	78	53	48	52	44	42	48	32	40	77	50	155	37	22	87	18	72	78	61	59	34	45	23	69	25	44	74	58	77	surfeit 2 [Source:VGNC Symbol;Acc:VGNC:35484]
ENSBTAG00000000049	96	113	296	110	103	120	66	59	87	88	36	117	129	227	107	51	153	60	103	105	148	101	76	129	25	150	47	96	144	121	165	coiled-coil domain containing 77 [Source:VGNC Symbol;Acc:VGNC:26915]
ENSBTAG00000000050	197	181	357	129	134	147	92	94	92	133	75	212	162	226	149	107	237	80	192	177	281	180	195	152	49	231	112	227	118	122	103	proteasome assembly chaperone 3 [Source:VGNC Symbol;Acc:VGNC:33480]
ENSBTAG00000000053	109	216	295	21	70	47	51	29	43	130	11	63	52	106	124	59	90	48	100	53	69	65	27	30	23	48	74	58	20	49	33	filamin A interacting protein 1 [Source:VGNC Symbol;Acc:VGNC:29012]
ENSBTAG00000000054	677	781	1691	814	771	776	490	438	518	710	300	832	754	1428	608	656	1426	468	928	848	958	1091	631	954	285	1202	569	814	909	987	945	small nuclear RNA activating complex polypeptide 4 [Source:VGNC Symbol;Acc:VGNC:58415]
ENSBTAG00000000056	479	579	1354	645	462	628	350	347	425	494	198	627	555	1299	502	364	910	266	509	693	767	758	485	728	120	719	298	447	788	681	940	STE20 related adaptor alpha [Source:VGNC Symbol;Acc:VGNC:35418]
ENSBTAG00000000057	20	30	60	12	26	8	18	8	20	16	4	19	27	23	26	28	31	13	12	33	19	17	9	14	7	22	13	21	14	24	20	thrombospondin 3 [Source:VGNC Symbol;Acc:VGNC:35830]
ENSBTAG00000000062	7	28	131	17	12	29	7	6	9	11	12	26	8	50	7	8	30	8	27	14	16	34	6	13	6	30	6	3	97	7	102	RAS like family 12 [Source:VGNC Symbol;Acc:VGNC:33756]
ENSBTAG00000000064	449	421	847	548	348	516	224	322	368	383	275	706	548	1020	440	246	634	225	490	435	742	674	329	389	136	594	130	436	638	289	757	flap structure-specific endonuclease 1 [Source:VGNC Symbol;Acc:VGNC:28947]
ENSBTAG00000000065	385	562	1092	372	347	406	235	226	304	312	94	423	343	842	298	191	689	144	308	504	489	456	638	585	130	631	183	427	355	343	344	cardiolipin synthase 1 [Source:VGNC Symbol;Acc:VGNC:27719]
ENSBTAG00000000066	0	6	7	8	10	5	7	7	13	7	0	4	3	2	2	5	15	9	10	18	13	3	3	21	1	5	1	10	0	2	2	leucine rich repeat neuronal 4 [Source:VGNC Symbol;Acc:VGNC:31041]
ENSBTAG00000000067	987	607	1149	473	354	510	371	352	339	567	304	797	575	1016	405	522	957	248	672	581	706	1258	574	532	189	1055	419	942	697	314	493	stromal cell derived factor 2 like 1 [Source:VGNC Symbol;Acc:VGNC:34386]
ENSBTAG00000000072	238	240	528	197	237	299	121	141	163	150	94	238	182	490	161	102	336	91	170	280	231	225	184	209	67	312	94	195	296	210	317	transcription factor B2, mitochondrial [Source:VGNC Symbol;Acc:VGNC:35783]
ENSBTAG00000000073	1093	1151	2175	760	890	915	693	535	790	864	503	989	1003	2022	838	863	1499	481	1009	1127	1438	1186	799	912	417	1466	849	1459	1135	744	1033	LDL receptor related protein associated protein 1 [Source:VGNC Symbol;Acc:VGNC:30995]
ENSBTAG00000000074	92	105	276	164	73	177	51	71	95	62	36	101	76	233	110	49	168	47	63	119	177	101	143	175	25	141	62	78	150	153	133	nuclear factor I A [Source:VGNC Symbol;Acc:VGNC:32038]
ENSBTAG00000000076	21	54	74	9	20	21	12	13	10	17	6	10	14	36	17	17	35	19	26	10	32	19	8	14	7	26	4	22	34	23	32	reversion inducing cysteine rich protein with kazal motifs [Source:VGNC Symbol;Acc:VGNC:33847]
ENSBTAG00000000077	1182	1054	2378	1120	906	1087	626	650	893	865	541	1287	1026	2347	869	493	1617	456	935	1387	1539	1416	1075	1224	314	1671	559	1130	1312	921	1336	adenylosuccinate lyase [Source:VGNC Symbol;Acc:VGNC:58439]
ENSBTAG00000000078	952	1471	3827	682	1310	1275	710	633	1263	909	597	1178	1058	2783	1106	863	1910	799	1547	1841	1608	1551	1412	949	600	1979	1024	1091	1339	1229	1231	GLI pathosis related 2 [Source:VGNC Symbol;Acc:VGNC:29405]
ENSBTAG00000000079	52	52	173	76	63	84	28	48	65	65	30	98	78	118	59	56	96	27	75	70	90	97	67	74	16	88	41	68	83	60	97	centriole, cilia and spindle associated protein [Source:VGNC Symbol;Acc:VGNC:26992]
ENSBTAG00000000080	482	381	947	469	408	565	295	295	296	413	265	582	425	1000	347	244	770	206	495	579	618	586	337	436	155	574	250	591	553	376	545	glutamate rich WD repeat containing 1 [Source:VGNC Symbol;Acc:VGNC:29669]
ENSBTAG00000000081	1740	2366	4107	1376	1847	1709	1181	936	1489	1267	613	1895	1358	3970	1377	750	2811	865	1491	1779	1715	1995	1504	1538	881	2332	1048	1277	1613	1855	1629	ceramide transporter 1 [Source:VGNC Symbol;Acc:VGNC:27566]
ENSBTAG00000000082	14	13	72	14	15	18	16	3	5	23	6	15	25	12	10	13	12	3	17	8	22	15	3	3	3	17	8	12	8	16	12	potassium inwardly rectifying channel subfamily J member 14 [Source:VGNC Symbol;Acc:VGNC:30457]
ENSBTAG00000000084	401	315	635	273	246	378	198	222	265	297	183	390	336	725	291	127	474	148	273	401	570	460	234	296	73	515	163	297	529	236	566	mitochondrial ribosomal protein S30 [Source:VGNC Symbol;Acc:VGNC:31669]
ENSBTAG00000000087	1904	2421	3983	1057	1288	1340	963	714	1606	1053	602	1309	1388	2658	1602	804	2264	502	1024	1693	1717	1937	1150	1301	516	2743	1263	1133	1720	1825	1526	hydroxysteroid 17-beta dehydrogenase 12 [Source:VGNC Symbol;Acc:VGNC:54883]
ENSBTAG00000000088	3478	3788	8653	3094	4338	2704	1654	1109	4522	1648	1371	2887	2467	5821	2684	2060	5719	1032	4041	3191	2560	5020	2519	2624	2162	5164	3392	1791	3427	4654	3622	activated leukocyte cell adhesion molecule [Source:VGNC Symbol;Acc:VGNC:25805]
ENSBTAG00000000090	192	192	412	110	93	160	102	98	67	181	38	185	177	325	205	85	179	88	131	136	279	161	48	122	33	167	95	131	178	156	202	SEC31 homolog B, COPII coat complex component [Source:VGNC Symbol;Acc:VGNC:34418]
ENSBTAG00000000091	1119.8	1113.54	2116.5	773.74	639.97	905.79	586.61	483.83	567.78	772.94	392	1096.83	841.89	1773.79	833.93	565.96	1259.76	395.9	837.93	1013.9	1360.94	1195.96	872.98	788.91	252.93	1502.97	537.89	939.87	890.93	806.8	929.97	NADH:ubiquinone oxidoreductase subunit B8 [Source:NCBI gene (formerly Entrezgene);Acc:282517]
ENSBTAG00000000092	525	562	1385	427	490	476	331	266	412	390	183	455	409	1027	453	281	765	361	527	579	556	538	432	567	190	707	356	587	440	506	444	hypoxia inducible factor 1 subunit alpha inhibitor [Source:VGNC Symbol;Acc:VGNC:29849]
ENSBTAG00000000094	461	517	1052	373	300	501	246	313	333	356	204	524	371	907	370	189	612	158	306	481	563	557	317	392	101	639	237	356	604	365	524	ATP synthase mitochondrial F1 complex assembly factor 1 [Source:VGNC Symbol;Acc:VGNC:26332]
ENSBTAG00000000095	770	854	2213	1052	1501	668	490	328	3087	389	870	1139	483	2944	558	638	2467	488	2201	2195	380	1882	2194	994	1735	2815	797	529	844	1577	742	CD274 molecule [Source:VGNC Symbol;Acc:VGNC:27019]
ENSBTAG00000000097	2855	3587	7630	2445	2494	2554	1487	1411	1972	1977	908	2380	2418	5434	2461	1313	3977	1280	2158	3008	2826	3076	1933	2517	906	4006	2077	2148	2543	2892	2987	EF-hand calcium binding domain 14 [Source:VGNC Symbol;Acc:VGNC:28342]
ENSBTAG00000000098	747	926	2090	836	933	844	522	387	646	644	318	830	635	1845	634	526	1484	509	1023	994	924	1050	642	1019	347	1185	540	710	830	987	861	SET domain bifurcated histone lysine methyltransferase 1 [Source:VGNC Symbol;Acc:VGNC:34499]
ENSBTAG00000000099	7240	9093	15719	4236	6032	6737	4230	3615	4454	5431	2922	7223	5456	13579	4619	3856	10519	2908	6031	7253	7686	7516	5032	5267	2462	9029	4531	7012	6391	5668	6076	ceramide synthase 2 [Source:VGNC Symbol;Acc:VGNC:27224]
ENSBTAG00000000103	264	258	445	221	191	258	166	145	219	203	151	263	187	601	168	199	391	146	235	318	362	343	249	261	76	290	144	343	285	244	304	mitochondrial ribosomal protein L23 [Source:NCBI gene (formerly Entrezgene);Acc:508825]
ENSBTAG00000000105	2321	3702	5694	1328	2544	1554	1334	1030	1745	1392	587	1266	1763	3684	2198	864	3439	1331	1516	2013	1988	1577	1995	2041	1051	2895	1983	1408	1337	1731	1113	Ras like without CAAX 1 [Source:VGNC Symbol;Acc:VGNC:33987]
ENSBTAG00000000108	904	1185	3076	854	1138	756	587	560	834	619	299	760	931	1802	1001	615	1631	723	993	1061	889	1039	844	1141	446	1266	718	759	734	998	822	KH domain containing 4, pre-mRNA splicing factor [Source:VGNC Symbol;Acc:VGNC:30559]
ENSBTAG00000000109	6	16	48	13	2	50	14	4	10	13	10	15	21	32	19	10	37	27	13	21	16	46	3	14	2	31	12	12	134	5	76	neuronal pentraxin receptor [Source:VGNC Symbol;Acc:VGNC:32220]
ENSBTAG00000000111	2690	3328	5782	1388	2884	2352	1188	1173	1706	1522	757	1851	1685	5024	2101	1226	3618	1165	1792	2418	2285	2630	2258	2158	1305	3267	2308	1523	2684	2571	2488	UDP-glucose pyrophosphorylase 2 [Source:VGNC Symbol;Acc:VGNC:36651]
ENSBTAG00000000113	7604	7620	19058	5661	8135	6236	4789	3238	4603	4285	3042	5469	6745	11844	5699	5370	12536	4846	13209	7521	6496	8096	5277	6523	3946	10299	10551	8244	6616	7423	7586	Rho/Rac guanine nucleotide exchange factor 2 [Source:VGNC Symbol;Acc:VGNC:26111]
ENSBTAG00000000115	1212	1480	3494	1219	1505	1249	642	587	1133	759	398	1121	1109	2371	1071	538	2047	354	856	1595	1082	1597	894	1247	630	1923	1367	825	1354	1549	1336	VPS54 subunit of GARP complex [Source:VGNC Symbol;Acc:VGNC:36830]
ENSBTAG00000000120	40	68	63	23	20	125	20	28	37	67	29	14	53	41	81	36	44	36	38	61	59	27	6	6	4	34	40	49	16	21	47	ubiquitin specific peptidase 43 [Source:VGNC Symbol;Acc:VGNC:36730]
ENSBTAG00000000124	9	22	46	19	16	3	13	10	6	7	2	10	27	13	19	22	11	8	19	11	17	19	4	16	5	27	12	21	4	10	4	desert hedgehog signaling molecule [Source:VGNC Symbol;Acc:VGNC:28037]
ENSBTAG00000000125	228	280	697	371	317	280	181	189	324	191	123	309	208	560	238	125	488	93	219	380	339	298	205	360	77	325	111	227	338	334	355	spermatosis associated 5 [Source:VGNC Symbol;Acc:VGNC:35187]
ENSBTAG00000000128	9	12	22	10	31	1	10	5	8	2	1	5	2	3	5	5	7	6	31	0	10	4	3	5	11	2	11	6	1	12	1	fibroblast growth factor 18 [Source:VGNC Symbol;Acc:VGNC:28974]
ENSBTAG00000000130	462	430	787	396	276	548	265	228	233	432	159	847	322	1492	394	236	445	204	337	470	689	622	195	231	93	538	249	272	353	318	627	TNF superfamily member 13 [Source:VGNC Symbol;Acc:VGNC:55879]
ENSBTAG00000000131	864	797	1929	910	936	907	560	488	706	618	419	1014	757	1960	698	538	1521	612	1195	1018	880	1123	942	883	368	1322	600	909	950	920	972	SUMO specific peptidase 3 [Source:NCBI gene (formerly Entrezgene);Acc:100138267]
ENSBTAG00000000132	15833	13563	30645	9447	14986	13569	10623	8446	11566	10037	6245	14699	11725	31475	10786	6062	20491	6263	13181	15264	14174	16285	14928	10038	6782	18738	9226	13593	13433	11237	12972	eukaryotic translation initiation factor 4A1 [Source:VGNC Symbol;Acc:VGNC:28404]
ENSBTAG00000000133	18173	19204	29996	6382	12477	11609	10417	4956	11443	12784	4846	9691	9469	36046	9752	8929	18605	9889	11609	12911	14368	17847	17045	11320	9625	15562	10163	17128	12284	16588	9337	CD68 molecule [Source:VGNC Symbol;Acc:VGNC:27042]
ENSBTAG00000000134	884	897	1913	702	796	866	502	435	748	610	365	1012	771	2016	620	336	1355	443	727	926	933	1045	801	691	289	1244	463	757	933	833	1105	mannose-P-dolichol utilization defect 1 [Source:VGNC Symbol;Acc:VGNC:31571]
ENSBTAG00000000137	2765	3394	9449	4539	3225	3386	1485	1814	3464	1911	1117	3040	2820	7005	2732	1339	5589	1027	2340	3972	3057	3898	2712	4346	998	5401	1708	2146	3393	4614	4680	FRY like transcription coactivator [Source:VGNC Symbol;Acc:VGNC:29123]
ENSBTAG00000000139	470	425	1051	341	372	447	287	228	400	298	192	498	327	1139	319	245	580	178	452	540	439	487	245	382	181	452	289	406	543	476	551	lysine methyltransferase 5A [Source:VGNC Symbol;Acc:VGNC:53910]
ENSBTAG00000000140	832	1011	2213	727	728	908	559	539	483	773	295	916	882	1716	806	607	1286	567	876	981	1189	994	451	801	231	940	489	866	757	797	956	epoxide hydrolase 1 [Source:VGNC Symbol;Acc:VGNC:28541]
ENSBTAG00000000141	314	481	556	234	191	312	157	146	225	225	102	319	245	808	287	79	350	84	75	270	501	397	136	205	76	444	193	179	250	274	409	NFU1 iron-sulfur cluster scaffold [Source:VGNC Symbol;Acc:VGNC:32052]
ENSBTAG00000000144	65	180	798	360	127	159	22	96	395	45	43	167	111	428	153	103	288	52	79	330	308	275	233	603	42	331	24	129	129	701	307
ENSBTAG00000000146	238	323	584	257	196	246	81	197	190	152	93	105	228	295	301	164	232	126	133	180	200	175	77	199	60	214	110	179	113	315	228	FERM, ARH/RhoGEF and pleckstrin domain protein 1 [Source:VGNC Symbol;Acc:VGNC:28865]
ENSBTAG00000000147	661	807	1945	563	519	776	316	377	369	533	183	567	649	1214	631	282	863	243	365	711	643	735	294	587	160	748	438	405	608	809	691	RIC8 guanine nucleotide exchange factor B [Source:VGNC Symbol;Acc:VGNC:33962]
ENSBTAG00000000149	1825	1514	3708	1225	1348	1402	1015	918	991	1111	555	1250	1523	3346	1329	772	2335	651	1300	1480	1502	1652	799	1498	377	1751	967	1343	1528	1562	1565	ubiquitin specific peptidase 40 [Source:VGNC Symbol;Acc:VGNC:52845]
ENSBTAG00000000152	7540	8112	17180	7511	10060	6866	3927	3817	7702	4079	2931	6135	5875	15670	6359	4163	12293	5267	9236	9013	7082	8160	8809	8595	5095	10558	6632	5518	7955	8991	8762	RAN binding protein 2 [Source:NCBI gene (formerly Entrezgene);Acc:785768]
ENSBTAG00000000153	241	147	369	169	141	159	166	111	147	156	55	181	197	295	127	161	308	67	155	187	301	218	127	216	60	289	128	268	175	214	214	leucine rich repeat and fibronectin type III domain containing 3 [Source:VGNC Symbol;Acc:VGNC:30977]
ENSBTAG00000000157	30	44	89	44	45	19	15	16	43	13	17	26	28	70	50	34	61	51	24	43	51	42	90	40	27	65	42	37	37	55	26	coiled-coil domain containing 138 [Source:VGNC Symbol;Acc:VGNC:26850]
ENSBTAG00000000160	376	360	693	398	321	562	222	203	311	299	201	384	422	821	255	230	594	143	452	379	440	565	423	285	130	451	177	468	637	349	591	cystathionine beta-synthase [Source:NCBI gene (formerly Entrezgene);Acc:514525]
ENSBTAG00000000161	17	14	29	62	25	21	9	7	34	9	12	33	15	33	16	12	50	13	14	25	15	52	137	73	1	37	3	14	22	73	25	transmembrane protein 40 [Source:VGNC Symbol;Acc:VGNC:36084]
ENSBTAG00000000162	342	454	828	210	277	296	168	145	163	234	90	244	242	558	256	111	412	135	213	295	392	402	318	306	96	487	199	245	312	282	334	anaphase promoting complex subunit 16 [Source:VGNC Symbol;Acc:VGNC:25883]
ENSBTAG00000000163	2572	2314	4657	2112	14474	1362	2754	1356	5814	774	1267	1308	1116	4455	2254	3253	12227	6662	18372	3620	1789	2221	14352	5093	9995	4208	8739	4682	1709	2596	1350	DNA damage inducible transcript 4 [Source:VGNC Symbol;Acc:VGNC:27948]
ENSBTAG00000000169	26	47	38	15	0	34	13	27	13	18	7	75	10	63	25	4	3	2	17	70	9	32	35	57	8	51	17	40	25	55	37	ankyrin repeat, SAM and basic leucine zipper domain containing 1 [Source:VGNC Symbol;Acc:VGNC:26231]
ENSBTAG00000000170	67	64	87	51	42	53	35	28	39	39	34	81	42	64	30	40	85	26	48	57	79	80	14	40	14	48	32	48	73	57	65	glutathione S-transferase, theta 4 [Source:NCBI gene (formerly Entrezgene);Acc:506093]
ENSBTAG00000000175	2685	3417	6003	1897	3109	2694	1405	1196	1760	1532	777	2137	2146	4890	2069	931	2974	1062	1313	2170	1856	2970	1685	2115	1045	3420	1585	1341	3085	2549	2563	NEDD4 binding protein 2 [Source:VGNC Symbol;Acc:VGNC:53766]
ENSBTAG00000000176	1712	2121	5407	1948	2736	2127	969	1246	1984	1282	762	1555	1586	4626	1636	887	3208	1235	2378	2627	1889	2100	2296	2580	1107	3036	1541	1622	1967	2228	2484	Sp3 transcription factor [Source:VGNC Symbol;Acc:VGNC:35154]
ENSBTAG00000000177	29	0	34	4	40	3	3	161	47	5	8	2	3	103	5	0	10	308	30	222	8	5	11	7	13	2	2	7	3	9	9	mesothelin [Source:NCBI gene (formerly Entrezgene);Acc:516237]
ENSBTAG00000000179	107	61	153	79	39	92	49	49	37	78	38	70	66	209	61	68	95	41	72	96	132	106	28	52	19	97	42	119	115	62	138	RNA pseudouridine synthase domain containing 1 [Source:VGNC Symbol;Acc:VGNC:34154]
ENSBTAG00000000181	170	153	711	479	315	256	102	204	244	140	106	184	246	669	184	278	574	219	448	470	346	370	696	605	79	450	245	356	269	392	397	sushi domain containing 3 [Source:VGNC Symbol;Acc:VGNC:35488]
ENSBTAG00000000182	386	367	638	236	308	472	111	265	323	298	206	269	309	522	470	216	249	328	266	501	376	325	195	179	106	331	307	361	289	218	347	serine peptidase inhibitor, Kunitz type 2 [Source:VGNC Symbol;Acc:VGNC:49973]
ENSBTAG00000000184	1883	1796	3890	1854	2386	1419	943	1002	1439	960	650	1565	1321	3501	1358	1129	2821	1115	2018	2113	1661	2192	1734	2115	873	2864	1206	1366	1741	2111	2134	eukaryotic translation initiation factor 2 alpha kinase 3 [Source:VGNC Symbol;Acc:VGNC:28382]
ENSBTAG00000000185	21	33	69	19	63	71	13	37	124	18	16	6	36	18	60	23	14	274	60	108	49	26	7	9	7	20	23	30	7	18	3	solute carrier family 6 member 14 [Source:VGNC Symbol;Acc:VGNC:34917]
ENSBTAG00000000186	254	233	454	245	165	249	115	144	148	186	92	233	221	482	151	147	377	132	207	272	308	331	205	236	59	345	115	274	282	248	317	flavin adenine dinucleotide synthetase 1 [Source:VGNC Symbol;Acc:VGNC:55191]
ENSBTAG00000000191	846	742	1661	645	648	611	377	370	474	540	276	672	582	1245	595	373	1098	387	594	719	909	914	710	811	191	1131	381	660	835	656	765	solute carrier family 25 member 20 [Source:VGNC Symbol;Acc:VGNC:34748]
ENSBTAG00000000195	111	95	253	97	138	78	75	74	84	78	49	94	80	211	69	52	164	69	86	103	117	132	95	121	58	161	65	111	106	132	103
ENSBTAG00000000197	107	108	273	108	144	129	60	56	118	68	45	101	76	282	84	39	167	38	84	118	124	164	105	122	49	152	50	76	160	134	137	tRNA methyltransferase 10A [Source:VGNC Symbol;Acc:VGNC:36366]
ENSBTAG00000000199	800	1091	2183	643	840	974	361	510	640	567	290	660	694	1664	717	359	1056	414	547	1009	939	843	677	774	280	1218	434	704	727	772	979	pyruvate dehydrogenase phosphatase catalytic subunit 1 [Source:VGNC Symbol;Acc:VGNC:32713]
ENSBTAG00000000201	1569	1685	3711	1262	1534	1511	795	819	1277	895	501	1194	1185	3073	1247	549	2083	583	1034	1590	1376	1455	1190	1438	490	2168	862	894	1692	1524	1666	listerin E3 ubiquitin protein ligase 1 [Source:VGNC Symbol;Acc:VGNC:31078]
ENSBTAG00000000202	1485	1881	3464	1690	4185	922	1168	658	1169	708	847	1510	1154	3016	1113	1803	4453	1856	6191	2016	1468	2581	1655	2062	2458	3601	3959	1683	1203	1654	1388	solute carrier family 25 member 19 [Source:VGNC Symbol;Acc:VGNC:34747]
ENSBTAG00000000203	2409	3177	5079	1601	2407	2259	1408	1284	2013	1389	959	2098	1732	5625	1603	1291	3208	1339	1790	2739	2343	2742	3260	2244	1173	3126	1560	1979	2686	2039	2606	ATPase H+ transporting V1 subunit G1 [Source:VGNC Symbol;Acc:VGNC:26324]
ENSBTAG00000000204	465	775	1129	503	590	458	288	286	500	316	189	419	401	942	373	393	1070	285	524	833	521	728	602	664	247	649	417	566	429	548	453	transmembrane protein 268 [Source:VGNC Symbol;Acc:VGNC:36073]
ENSBTAG00000000205	1310	1413	3687	1522	1087	1341	603	749	1088	822	486	1150	1231	3171	1400	514	1888	525	870	1303	1260	1737	962	1522	294	1652	710	932	1778	1458	2198	monocyte to macrophage differentiation associated [Source:VGNC Symbol;Acc:VGNC:31512]
ENSBTAG00000000207	370	414	878	382	261	364	210	218	175	288	131	367	349	784	293	204	558	122	270	424	439	477	215	399	42	558	214	367	443	355	494	pseudouridine 5'-phosphatase [Source:VGNC Symbol;Acc:VGNC:33568]
ENSBTAG00000000210	2043	3246	8092	3064	3755	3703	1459	1372	4268	1343	1856	2924	2195	5806	2124	1963	5304	1231	4039	4017	2746	4280	2172	3030	1838	3589	1828	2350	3568	3250	4645	Rho GTPase activating protein 31 [Source:VGNC Symbol;Acc:VGNC:26089]
ENSBTAG00000000211	19	30	28	5	19	25	4	15	13	17	13	7	13	9	38	6	13	10	11	34	34	8	3	4	0	7	31	39	4	5	3	shroom family member 2 [Source:VGNC Symbol;Acc:VGNC:106927]
ENSBTAG00000000212	5932	6749	10456	3614	4048	4564	3311	2603	2633	4687	1993	5181	4613	8706	4209	3700	7468	3919	6331	5790	6870	5794	4663	3901	2031	7267	4097	5949	4917	4172	4109	NAD kinase [Source:VGNC Symbol;Acc:VGNC:31863]
ENSBTAG00000000213	566	612	1446	514	460	578	335	306	376	370	230	558	549	952	491	296	950	269	605	616	621	712	412	512	175	777	391	598	590	587	624	transmembrane protein 39A [Source:VGNC Symbol;Acc:VGNC:36082]
ENSBTAG00000000215	9821	10790	20773	7526	7894	9072	5609	4597	7520	6990	3828	9142	7957	17669	7608	5089	13872	4645	9462	9545	9657	10765	7808	7663	4157	13878	7242	9404	9187	9621	10491	G protein subunit beta 1 [Source:VGNC Symbol;Acc:VGNC:29457]
ENSBTAG00000000218	270	328	732	273	208	272	130	144	208	189	84	248	240	518	247	135	396	146	218	284	329	305	276	321	70	368	146	257	286	335	324	mitogen-activated protein kinase kinase 5 [Source:VGNC Symbol;Acc:VGNC:31186]
ENSBTAG00000000221	138	134	264	119	161	152	78	82	112	86	60	131	95	379	86	74	166	58	97	163	152	197	175	146	68	211	64	99	155	140	157	RNA binding motif protein 34 [Source:VGNC Symbol;Acc:VGNC:107308]
ENSBTAG00000000222	1467	2260	5029	2263	3130	2025	911	981	1905	846	685	1538	1597	5035	1474	1166	3077	1370	2415	2300	1768	2663	2152	2979	1542	3257	1369	958	1786	2767	2554	AT-rich interaction domain 4B [Source:VGNC Symbol;Acc:VGNC:26130]
ENSBTAG00000000223	1179	1741	3862	1348	1407	1329	576	590	1229	673	496	1013	1093	2706	1328	832	2162	649	938	1562	1307	1792	1049	1757	520	1968	691	903	1330	1778	1712	protein phosphatase, Mg2+/Mn2+ dependent 1B [Source:VGNC Symbol;Acc:VGNC:33209]
ENSBTAG00000000224	38	18	73	25	34	42	13	53	46	22	13	39	34	116	38	16	33	44	42	38	92	49	23	24	3	66	12	26	47	32	103	tetraspanin 15 [Source:VGNC Symbol;Acc:VGNC:36430]
ENSBTAG00000000225	305	404	839	261	605	240	198	138	282	157	138	187	245	531	280	307	486	200	568	378	272	366	420	257	438	560	567	286	251	320	227	DNA polymerase beta [Source:VGNC Symbol;Acc:VGNC:33112]
ENSBTAG00000000231	169	228	338	70	89	133	24	85	68	151	44	100	109	116	137	26	65	44	66	102	130	196	20	87	38	110	49	43	176	85	197	bone morphotic protein receptor type 1A [Source:VGNC Symbol;Acc:VGNC:26524]
ENSBTAG00000000233	12	12	36	6	3	15	2	35	59	4	3	1	3	16	14	1	3	23	18	38	14	3	3	4	2	3	7	9	0	5	4	olfactory receptor family 51 subfamily E member 1 [Source:VGNC Symbol;Acc:VGNC:101074]
ENSBTAG00000000236	3908.51	4248.61	10705	3887.89	4109.12	4613.6	1932.95	2405.51	4339.3	2383.51	1558.37	3779.67	3423.41	8570.27	3466.41	1722.03	5707.84	1743.39	3117.15	4416.1	4298.04	4863.13	3399.64	4093.72	1844.53	5614.56	2727.51	3141.73	4303.29	4312.22	4921.88	tyrosine 3-monooxygenase/tryptophan 5-monooxygenase activation protein zeta [Source:VGNC Symbol;Acc:VGNC:53885]
ENSBTAG00000000240	38.65	83.89	137.95	72.3	39.59	53.54	17.06	16.08	40	23.76	18.61	58.93	40.12	155.85	31.19	13.4	65.95	16.45	20.26	71.07	34.29	128.85	65.68	65.2	14	148.9	12.6	19.96	79.82	87.47	80.96	A-kinase anchoring protein 7 [Source:VGNC Symbol;Acc:VGNC:25788]
ENSBTAG00000000241	2792	2813	6444	1972	3994	2380	1938	1230	2254	1472	1102	2021	2098	5640	2150	1872	4265	2138	3482	2976	2239	2472	2156	2642	1803	3949	2599	2116	2615	2525	2828	staufen double-stranded RNA binding protein 1 [Source:VGNC Symbol;Acc:VGNC:35375]
ENSBTAG00000000242	34.58	27.91	65.12	22.29	23.7	25.14	21.24	18.01	21.47	11.17	14.07	38.07	26.47	56.61	24.56	14.01	27.3	3.04	26.5	25.54	21.37	33.26	39.09	14.68	12.26	42.66	19.34	16.42	26.8	24.42	23.45
ENSBTAG00000000243	12	15	30	2	8	26	1	18	13	9	3	5	7	17	8	1	7	19	6	15	13	13	6	11	5	10	7	6	11	7	10	heme binding protein 2 [Source:VGNC Symbol;Acc:VGNC:29798]
ENSBTAG00000000244	42	78	92	86	37	67	26	23	71	34	22	91	41	101	45	35	150	20	40	48	77	129	45	55	25	131	29	45	60	125	123	neurexin 2 [Source:VGNC Symbol;Acc:VGNC:32271]
ENSBTAG00000000245	167	289	391	154	128	237	99	84	229	120	116	217	200	332	177	107	197	105	176	182	191	242	63	126	59	235	118	134	270	156	322	NHS like 1 [Source:VGNC Symbol;Acc:VGNC:32072]
ENSBTAG00000000246	10	30	128	63	42	47	8	23	75	2	18	39	31	45	20	27	106	12	17	100	100	66	79	96	12	93	10	10	68	20	20	malic enzyme 3 [Source:VGNC Symbol;Acc:VGNC:31341]
ENSBTAG00000000250	537	306	791	324	271	460	268	264	272	305	134	384	305	1068	250	235	660	480	592	251	263	250	188	490	216	472	281	388	286	376	399	haloacid dehalogenase like hydrolase domain containing 3 [Source:VGNC Symbol;Acc:VGNC:29789]
ENSBTAG00000000251	76	56	128	75	36	71	30	37	45	72	27	63	56	143	71	26	78	21	45	59	69	52	47	42	16	62	44	94	61	62	75	aminolevulinate dehydratase [Source:VGNC Symbol;Acc:VGNC:25802]
ENSBTAG00000000252	773	740	1406	637	607	1034	386	437	609	461	342	761	573	1947	552	267	809	230	465	650	839	792	391	532	194	869	342	502	1007	580	1212	DNA polymerase epsilon 3, accessory subunit [Source:VGNC Symbol;Acc:VGNC:33120]
ENSBTAG00000000253	577	408	897	690	512	725	176	562	907	419	622	542	334	1056	527	333	519	592	696	708	532	699	202	611	184	407	325	539	675	691	1072	protein tyrosine phosphatase receptor type F [Source:VGNC Symbol;Acc:VGNC:33550]
ENSBTAG00000000256	45	107	151	85	75	76	17	52	47	16	23	45	50	58	45	42	100	25	107	92	58	61	50	88	22	58	54	67	31	40	60	TLE family member 1, transcriptional corepressor [Source:HGNC Symbol;Acc:HGNC:11837]
ENSBTAG00000000260	1844	1812	4543	2092	1627	1849	1196	1064	1697	1406	840	2162	1754	4357	1467	1078	3156	756	1847	2022	2070	2636	2223	2010	722	2441	1255	1676	2095	1967	2192	zinc and ring finger 2 [Source:VGNC Symbol;Acc:VGNC:37364]
ENSBTAG00000000266	1904	1797	4421	1898	2651	1869	1120	911	1503	934	791	1487	1585	3824	1478	1018	3511	880	2741	1712	1469	1839	1825	1611	1010	2709	1828	1499	1603	1976	2153	NGFI-A binding protein 1 [Source:VGNC Symbol;Acc:VGNC:31857]
ENSBTAG00000000267	862	903	2460	1335	1684	919	586	526	904	525	374	829	883	2210	742	692	2030	1459	1631	1415	935	1152	1079	1585	604	1313	784	1163	919	1345	1103	SMG6 nonsense mediated mRNA decay factor [Source:VGNC Symbol;Acc:VGNC:35011]
ENSBTAG00000000269	88	84	207	48	44	81	40	26	41	49	30	49	53	176	54	47	86	20	41	70	68	98	32	68	24	92	18	34	88	83	98
ENSBTAG00000000274	1813	1719	3954	1146	1087	1359	984	792	819	1350	530	1614	1439	2827	1389	776	2026	766	1274	1613	1797	1738	1056	1121	417	2099	1100	1583	1314	1362	1294	YKT6 v-SNARE homolog [Source:VGNC Symbol;Acc:VGNC:37030]
ENSBTAG00000000275	998	1303	2675	1206	1517	944	751	504	1016	650	387	869	865	2239	1000	721	2062	669	1785	1348	987	1299	881	1346	842	1953	1757	1167	1009	1390	1072	poly(ADP-ribose) polymerase family member 11 [Source:VGNC Symbol;Acc:VGNC:49073]
ENSBTAG00000000277	108	77	310	135	176	135	39	60	73	64	51	154	105	323	55	40	117	75	103	117	167	250	72	87	116	158	47	54	148	116	174	interleukin 18 [Source:VGNC Symbol;Acc:VGNC:30126]
ENSBTAG00000000279	52	58	79	21	36	39	28	23	22	31	10	49	43	65	78	39	50	24	41	48	71	37	11	31	10	38	28	63	42	28	46	RAB26, member RAS onco family [Source:VGNC Symbol;Acc:VGNC:33633]
ENSBTAG00000000281	58	72	136	50	30	60	35	43	45	67	34	71	63	124	67	18	56	15	33	37	93	108	25	47	8	79	16	38	125	51	116	meiotic nuclear divisions 1 [Source:VGNC Symbol;Acc:VGNC:31538]
ENSBTAG00000000283	9421	5716	16711	3664	24406	4149	5124	3392	10563	2426	6799	5728	2746	14073	6644	22315	21531	4258	29697	15636	4659	8291	39769	4824	16322	16198	38225	10863	3116	9278	2007	colony stimulating factor 1 [Source:VGNC Symbol;Acc:VGNC:27753]
ENSBTAG00000000285	202	247	503	199	196	215	140	142	152	132	75	213	179	418	215	65	318	88	119	204	246	224	153	204	57	259	114	147	224	164	240	GTP binding elongation factor GUF1 [Source:VGNC Symbol;Acc:VGNC:29724]
ENSBTAG00000000286	60	65	126	45	46	52	23	20	27	41	18	54	38	102	45	17	62	40	50	40	66	63	39	47	7	61	35	33	43	47	62	phosphofructokinase, muscle [Source:VGNC Symbol;Acc:VGNC:32774]
ENSBTAG00000000287	221	322	662	204	232	261	116	152	201	148	86	207	199	627	172	77	285	94	116	234	262	256	171	272	58	361	110	116	313	267	368	glucosamine-6-phosphate deaminase 2 [Source:VGNC Symbol;Acc:VGNC:29477]
ENSBTAG00000000288	930	992	2869	1010	1241	1080	565	613	1067	545	343	723	735	2356	727	628	1643	688	845	1254	897	1148	836	1295	455	1336	656	519	946	1248	1217	UPF2 regulator of nonsense mediated mRNA decay [Source:VGNC Symbol;Acc:VGNC:36681]
ENSBTAG00000000289	584	676	1486	438	489	529	345	338	386	441	185	471	459	1078	526	274	757	336	483	649	628	533	511	521	178	803	350	564	495	470	490	ankyrin repeat and SOCS box containing 8 [Source:VGNC Symbol;Acc:VGNC:26201]
ENSBTAG00000000290	1115	1802	4048	1440	1524	1337	568	656	1318	702	490	1033	1269	2754	1110	503	1784	448	895	1687	1273	1644	1144	1681	526	1853	651	884	1558	1616	1709	ATPase phospholipid transporting 11B (putative) [Source:VGNC Symbol;Acc:VGNC:54671]
ENSBTAG00000000291	705	672	1547	446	455	615	360	354	386	482	218	543	553	1175	630	266	780	273	479	590	684	572	295	503	152	732	368	410	651	681	665	dehydrogenase E1 and transketolase domain containing 1 [Source:VGNC Symbol;Acc:VGNC:28047]
ENSBTAG00000000292	10367	10916	19574	6895	11276	7472	7121	4684	6746	7139	4866	9187	8355	16788	6165	10638	18696	10402	18568	10922	8571	12061	10610	9049	7209	15633	17378	12540	10372	9310	8949	T cell immune regulator 1, ATPase H+ transporting V0 subunit a3 [Source:VGNC Symbol;Acc:VGNC:56298]
ENSBTAG00000000295	155	254	329	96	123	161	61	69	109	126	48	132	63	325	145	53	176	42	72	135	144	181	114	132	35	274	74	66	183	151	213	clathrin heavy chain linker domain containing 1 [Source:VGNC Symbol;Acc:VGNC:27438]
ENSBTAG00000000296	1049	1144	1967	1233	608	1077	507	565	890	966	503	1544	953	2243	859	628	1415	384	982	1134	1544	1718	665	828	263	1732	566	1071	1360	1119	1462	inosine monophosphate dehydrogenase 1 [Source:VGNC Symbol;Acc:VGNC:30188]
ENSBTAG00000000297	180	180	466	133	201	178	79	86	100	133	61	135	145	434	176	103	259	109	280	203	200	228	171	156	70	275	102	165	196	138	188	zinc finger protein 330 [Source:NCBI gene (formerly Entrezgene);Acc:533230]
ENSBTAG00000000300	21	22	58	9	11	22	8	14	10	14	5	7	19	20	21	10	14	6	3	20	13	15	8	10	2	21	11	11	10	13	10	neurite extension and migration factor [Source:VGNC Symbol;Acc:VGNC:32024]
ENSBTAG00000000305	579	765	1409	485	410	639	407	381	332	568	250	468	562	1290	397	285	886	197	433	606	757	642	369	532	149	847	251	506	855	501	847	LIM domain only 4 [Source:VGNC Symbol;Acc:VGNC:30936]
ENSBTAG00000000306	410	758	3626	1788	748	964	117	813	1569	190	100	498	1002	2089	902	471	1911	316	462	2176	1270	945	974	2327	110	1187	244	1184	675	1478	1058	IL2 inducible T cell kinase [Source:VGNC Symbol;Acc:VGNC:30338]
ENSBTAG00000000308	1392	2071	3396	1046	1150	1412	753	667	928	1042	518	1257	1163	3148	1278	540	1954	595	1139	1299	1329	1606	683	1006	526	1983	855	816	1433	1327	1607	itchy E3 ubiquitin protein ligase [Source:VGNC Symbol;Acc:VGNC:30307]
ENSBTAG00000000312	3768	4691	6924	3202	3073	2712	2294	1462	2577	2813	1231	3178	2525	7414	2339	2490	5847	1604	4004	4101	3975	4118	3004	3317	1808	4783	3457	3933	3100	3959	2957	glutamate ionotropic receptor NMDA type subunit associated protein 1 [Source:VGNC Symbol;Acc:VGNC:29651]
ENSBTAG00000000313	117	84	207	45	58	73	41	53	25	86	21	69	64	175	73	33	57	31	65	74	147	41	14	34	12	68	29	73	75	64	63	nudix hydrolase 13 [Source:VGNC Symbol;Acc:VGNC:32327]
ENSBTAG00000000315	368	411	871	291	332	375	216	207	248	260	137	334	296	800	301	127	460	143	254	337	361	441	247	277	84	434	173	214	422	322	460	ecdysoneless cell cycle regulator [Source:VGNC Symbol;Acc:VGNC:28301]
ENSBTAG00000000317	45	37	97	40	34	38	36	18	24	42	15	23	35	36	42	25	63	26	34	67	59	34	41	37	17	54	40	51	24	46	29	mitogen-activated protein kinase 8 interacting protein 1 [Source:VGNC Symbol;Acc:VGNC:31224]
ENSBTAG00000000320	1956	2150	4886	2035	3721	1799	1321	1065	1814	1107	1054	1545	1652	4640	1642	1653	3759	2417	5849	2693	1461	2226	3604	2146	2444	3375	2763	2033	1545	2329	1812	ubiquitin associated protein 1 [Source:VGNC Symbol;Acc:VGNC:36571]
ENSBTAG00000000321	1034	1003	1942	588	729	763	567	495	573	770	301	733	751	1275	784	478	1412	621	928	883	1061	911	718	801	297	1149	522	888	826	821	737	transducin beta like 2 [Source:VGNC Symbol;Acc:VGNC:35658]
ENSBTAG00000000322	2094	2243	4386	1305	1968	1930	1235	1065	1539	1349	622	1469	1539	4736	1718	728	2311	702	1206	1583	1732	1939	850	1438	611	2420	842	980	2095	1680	2370	CD2 associated protein [Source:VGNC Symbol;Acc:VGNC:27022]
ENSBTAG00000000329	330	423	744	849	1070	812	489	332	462	301	428	955	726	3609	373	176	1076	195	549	697	714	742	116	457	154	655	84	281	934	599	2862	multiple EGF like domains 10 [Source:VGNC Symbol;Acc:VGNC:31375]
ENSBTAG00000000330	1206	1102	2290	1032	798	1013	522	635	695	815	445	1033	911	1785	842	745	1623	567	952	1191	1325	1407	891	1036	264	1504	589	1104	1215	830	1058	aldehyde dehydrogenase 16 family member A1 [Source:VGNC Symbol;Acc:VGNC:25806]
ENSBTAG00000000332	928	902	1721	752	1244	925	710	499	791	770	483	985	776	2089	663	640	1691	1158	1461	1060	1063	991	1158	1045	691	1133	710	1132	949	950	1281	ETS2 repressor factor [Source:VGNC Symbol;Acc:VGNC:28576]
ENSBTAG00000000333	239	327	403	775	527	512	231	238	530	144	255	691	234	1738	231	67	364	90	291	233	269	516	75	249	156	470	97	150	486	426	1400	Rho GTPase activating protein 20 [Source:VGNC Symbol;Acc:VGNC:26079]
ENSBTAG00000000336	29.98	34.31	200.74	52.47	283.18	20.11	40.73	82.04	51.43	35	36.81	44.25	55.34	203.2	41.59	56.15	175.06	144.46	59.94	134.33	46.01	178.03	124.44	144.53	48.12	63.45	45	25.04	31	69.1	60.47
ENSBTAG00000000340	2529	2825	6947	2789	3047	2814	1670	1538	2173	1917	996	2379	2480	6176	2683	1334	4262	1611	2507	3228	2994	2877	1803	3185	1025	3548	1776	2035	2645	3223	3422	activity dependent neuroprotector homeobox [Source:VGNC Symbol;Acc:VGNC:25683]
ENSBTAG00000000341	81	40	147	47	57	78	38	52	68	42	30	74	59	152	65	29	68	24	54	70	85	64	62	59	25	81	36	49	80	50	104	isochorismatase domain containing 1 [Source:VGNC Symbol;Acc:VGNC:30301]
ENSBTAG00000000342	1475	1452	2795	884	807	1081	757	553	753	1158	472	1125	1155	1950	1156	802	1665	535	1106	1033	1645	1291	631	905	354	1720	893	1559	1037	1125	1212	procollagen-lysine,2-oxoglutarate 5-dioxygenase 3 [Source:VGNC Symbol;Acc:VGNC:33041]
ENSBTAG00000000343	161	151	300	153	89	122	78	77	107	130	45	114	132	295	106	88	156	49	132	188	195	186	120	137	33	218	96	147	138	134	181	zinc finger HIT-type containing 1 [Source:VGNC Symbol;Acc:VGNC:37358]
ENSBTAG00000000345	25	32	62	42	36	30	28	20	22	37	13	40	35	63	34	22	59	14	34	49	47	38	20	52	8	38	14	52	25	28	30	claudin 15 [Source:VGNC Symbol;Acc:VGNC:27405]
ENSBTAG00000000347	3945	3653	7153	3578	5315	3746	2811	1844	4045	3039	2011	3706	2981	10350	2358	3421	6645	3849	7899	4957	3977	5272	4967	4286	3992	5943	4614	5615	4004	4358	4327	ras homolog family member G [Source:VGNC Symbol;Acc:VGNC:33949]
ENSBTAG00000000355	94	70	149	60	47	71	44	50	31	80	34	89	43	113	69	30	97	35	55	112	98	71	88	77	15	72	43	80	56	65	65	oxidoreductase like domain containing 1 [Source:VGNC Symbol;Acc:VGNC:32511]
ENSBTAG00000000356	144	215	436	137	165	189	119	143	154	151	85	135	183	367	156	189	383	109	257	409	336	274	118	252	65	272	93	283	179	128	145	coiled-coil domain containing 137 [Source:VGNC Symbol;Acc:VGNC:26849]
ENSBTAG00000000357	1073	1053	2074	1444	1092	1229	471	646	940	1092	564	1132	1057	2278	744	659	1578	594	1000	747	1230	1592	1796	1435	284	1268	544	963	1559	1592	2122	PEAK1 related, kinase-activating pseudokinase 1 [Source:HGNC Symbol;Acc:HGNC:25438]
ENSBTAG00000000359	549	440	970	337	442	653	282	291	546	340	241	470	383	1517	281	278	569	244	355	511	528	552	250	347	199	659	226	374	634	398	674	eukaryotic translation initiation factor 3 subunit J [Source:VGNC Symbol;Acc:VGNC:28400]
ENSBTAG00000000362	2564	2823	6078	2101	2023	2385	1353	1277	1431	1821	774	2125	2187	4864	2200	1141	3903	1055	1763	2373	2627	2682	1292	2397	651	3370	1728	2002	2494	2867	2762	SPG11 vesicle trafficking associated, spatacsin [Source:VGNC Symbol;Acc:VGNC:35207]
ENSBTAG00000000363	1631	1715	5021	1913	1936	1953	938	1090	1876	1197	690	1490	1534	4282	1432	959	2736	678	1213	2129	2042	2218	1395	2256	740	2490	1043	812	2199	2434	2329	B double prime 1, subunit of RNA polymerase III transcription initiation factor IIIB [Source:VGNC Symbol;Acc:VGNC:26462]
ENSBTAG00000000365	335	336	822	219	311	302	172	179	201	207	105	218	253	581	308	117	426	137	215	323	325	318	198	276	82	461	198	218	292	266	296	tyrosyl-DNA phosphodiesterase 2 [Source:VGNC Symbol;Acc:VGNC:35714]
ENSBTAG00000000369	883	1124	2453	341	284	1020	396	703	244	990	238	949	1062	1385	833	375	302	218	381	1200	1631	787	147	331	133	1173	367	774	843	469	553	epidermal growth factor receptor pathway substrate 8 [Source:VGNC Symbol;Acc:VGNC:28555]
ENSBTAG00000000371	1038	1160	3216	1093	906	1140	494	630	714	820	352	917	994	2139	955	518	1669	399	641	1244	1140	1175	902	1608	220	1552	563	782	1298	1482	1535	DIS3 like exosome 3'-5' exoribonuclease [Source:VGNC Symbol;Acc:VGNC:28073]
ENSBTAG00000000372	177	164	399	208	205	234	101	116	175	116	64	214	138	539	129	125	297	71	161	241	244	310	191	195	56	266	68	122	238	222	280	TIMELESS interacting protein [Source:VGNC Symbol;Acc:VGNC:35877]
ENSBTAG00000000375	2594	2319	5343	2443	2283	3079	1703	1522	2260	1970	1418	3173	2408	6342	1978	1473	3701	1266	2613	2505	3478	3230	1744	2125	854	3393	1231	2414	3756	2507	4141	structure specific recognition protein 1 [Source:VGNC Symbol;Acc:VGNC:35323]
ENSBTAG00000000376	16	25	28	25	13	24	12	12	19	18	10	20	14	36	15	4	22	19	25	22	40	15	19	20	6	20	14	11	24	32	24	purinergic receptor P2X 3 [Source:VGNC Symbol;Acc:VGNC:32519]
ENSBTAG00000000377	11	7	30	5	65	2	8	15	4	2	8	0	11	23	9	8	6	12	94	6	0	11	16	22	10	13	13	2	1	19	3	BMX non-receptor tyrosine kinase [Source:VGNC Symbol;Acc:VGNC:26529]
ENSBTAG00000000379	307	340	668	186	206	276	161	137	190	154	92	240	248	525	249	105	285	159	137	266	265	287	190	205	77	479	150	210	269	213	277	golgi transport 1B [Source:VGNC Symbol;Acc:VGNC:29495]
ENSBTAG00000000381	77	100	356	217	310	124	61	158	149	34	54	55	101	301	111	189	365	149	473	397	193	144	230	559	87	237	189	281	53	129	72	sphingosine-1-phosphate receptor 4 [Source:VGNC Symbol;Acc:VGNC:34255]
ENSBTAG00000000382	686	626	1379	616	508	613	424	340	537	563	313	734	585	1510	524	375	984	273	632	829	786	847	560	574	220	860	437	697	699	642	778	mediator complex subunit 27 [Source:VGNC Symbol;Acc:VGNC:31363]
ENSBTAG00000000385	755	945	1766	1015	955	771	350	403	620	481	249	567	625	1290	623	355	1168	415	544	789	740	965	798	1098	249	1342	391	603	884	1314	879	zinc finger and BTB domain containing 18 [Source:VGNC Symbol;Acc:VGNC:37063]
ENSBTAG00000000387	542	703	1473	444	446	606	324	334	374	573	187	636	561	1249	485	316	907	311	509	552	747	798	429	552	158	852	375	436	682	681	715	nicolin 1 [Source:VGNC Symbol;Acc:VGNC:106837]
ENSBTAG00000000389	226	225	476	265	214	233	148	146	177	188	90	246	227	399	194	173	414	157	253	355	352.87	288	285	356	82	337	140	358	202	240	216	zinc finger protein 212 [Source:VGNC Symbol;Acc:VGNC:37226]
ENSBTAG00000000390	88	93	181	79	68	72	41	27	44	61	16	74	87	105	71	45	109	35	46	88	111	90	60	77	17	138	71	96	58	70	61	tyrosylprotein sulfotransferase 1 [Source:VGNC Symbol;Acc:VGNC:36264]
ENSBTAG00000000392	590	819	1490	456	504	598	369	308	412	460	224	504	462	1177	557	269	911	224	345	558	677	655	428	590	210	811	344	442	651	722	768	activating signal cointegrator 1 complex subunit 1 [Source:VGNC Symbol;Acc:VGNC:26203]
ENSBTAG00000000394	26	79	96	15	18	82	21	58	57	57	39	4	38	50	45	29	34	67	45	97	51	19	8	12	12	33	34	29	12	27	19	beta-secretase 2 [Source:VGNC Symbol;Acc:VGNC:26401]
ENSBTAG00000000396	4609	3688	9980	4826	8686	5231	3501	3182	8815	4389	2106	3846	3074	11292	2848	4443	10162	5794	14677	9100	3775	6608	12165	5934	8257	8257	5512	6448	5268	4867	3060	Pim-1 proto-onco, serine/threonine kinase [Source:VGNC Symbol;Acc:VGNC:32899]
ENSBTAG00000000404	473	491	890	334	251	418	245	235	324	381	186	386	328	888	333	211	543	178	316	402	614	492	395	355	114	637	254	476	428	363	556	NAD(P)HX epimerase [Source:VGNC Symbol;Acc:VGNC:55632]
ENSBTAG00000000405	353	368	605	145	199	250	162	144	109	230	103	264	244	468	215	158	332	126	299	283	374	294	220	200	89	407	302	371	236	212	283	vitamin K epoxide reductase complex subunit 1 [Source:NCBI gene (formerly Entrezgene);Acc:445422]
ENSBTAG00000000406	80	72	137	76	64	92	59	52	85	93	36	88	48	189	40	57	137	46	66	118	126	105	47	75	28	102	34	82	88	68	92	G-patch domain containing 4 [Source:VGNC Symbol;Acc:VGNC:29519]
ENSBTAG00000000409	514	706	1371	428	515	504	213	247	389	283	169	405	378	993	465	208	698	193	312	471	462	565	382	494	143	829	286	261	559	531	608	cell division cycle 40 [Source:VGNC Symbol;Acc:VGNC:27068]
ENSBTAG00000000411	3149	3359	6086	2505	3320	3045	2055	1607	2332	2641	1272	3147	2806	6140	2273	2113	5658	2148	3880	3683	3488	3712	2952	3011	1541	4449	2500	3546	3240	2922	3327	hepatocyte growth factor-regulated tyrosine kinase substrate [Source:VGNC Symbol;Acc:VGNC:29836]
ENSBTAG00000000413	24	26	47	6	2	14	15	12	6	24	9	13	30	21	31	13	20	13	13	24	21	14	11	26	2	11	29	39	6	16	4	neurturin [Source:VGNC Symbol;Acc:VGNC:32270]
ENSBTAG00000000415	4575	6114	13879	4210	5678	5429	2250	2359	3971	2876	1513	3198	4103	9558	4028	1900	6409	1865	3637	4844	3783	5006	3307	5313	2141	6518	3373	2403	4662	5804	5872	erbb2 interacting protein [Source:VGNC Symbol;Acc:VGNC:28565]
ENSBTAG00000000417	753	610	1080	581	466	623	439	320	336	572	292	846	471	1278	429	423	929	331	599	724	1007	743	703	529	216	838	292	697	600	480	695	mitochondrial ribosomal protein L12 [Source:VGNC Symbol;Acc:VGNC:106827]
ENSBTAG00000000421	1378	1782	3287	721	1037	1406	825	601	1336	795	426	1034	986	3699	1026	639	1255	464	576	1129	1483	1563	663	891	597	1882	750	424	1412	1125	1668	early endosome antigen 1 [Source:VGNC Symbol;Acc:VGNC:54421]
ENSBTAG00000000422	513	556	992	383	334	484	263	272	265	406	117	327	544	868	483	260	461	190	397	508	620	408	178	437	101	536	259	435	523	397	619	teashirt zinc finger homeobox 1 [Source:VGNC Symbol;Acc:VGNC:56375]
ENSBTAG00000000423	379.95	444.93	1111.02	439.43	358.48	371.57	252.54	282.14	347.47	296.84	135.24	351.71	461.54	758.41	456.56	274.46	694.35	227.77	404.83	444.53	519.97	337.96	263.56	536.21	114.34	552.92	239.42	454.64	316.93	378.64	422.88	RNA binding motif protein 4B [Source:NCBI gene (formerly Entrezgene);Acc:505756]
ENSBTAG00000000425	5.8	8.51	21	14.38	10.94	4.03	10.26	6.29	13.25	8.25	4.76	17.86	6.66	15.33	7.49	9.69	12.64	2.43	12.18	10.15	5.53	9.31	5.54	10.05	11.65	16.48	4.58	2.29	7.16	12.9	8.2
ENSBTAG00000000428	2012	2279	4037	1865	1086	1902	1048	1018	1216	1654	910	2911	1614	3702	1486	1291	2985	746	1536	2350	2760	2710	1506	1643	451	2930	1082	2176	2374	1727	2552	BCL2 antagonist/killer 1 [Source:VGNC Symbol;Acc:VGNC:26416]
ENSBTAG00000000429	2255	2645	5313	2552	2140	2056	1294	1319	1598	1915	918	2422	2462	4350	2053	2056	3703	1509	2846	2934	2999	3037	2208	3031	810	3622	2028	3010	2357	2635	2372	DiGeorge syndrome critical region 2 [Source:NCBI gene (formerly Entrezgene);Acc:767971]
ENSBTAG00000000432	294	645	3076	2784	839	1472	166	762	2535	191	218	741	1035	3343	685	679	2577	390	741	3533	1302	1408	2224	3335	155	1493	159	1697	923	1859	1786
ENSBTAG00000000434	206	392	354	60	238	339	67	110	133	155	91	19	128	71	219	64	42	54	71	193	235	61	60	73	37	105	144	322	71	92	51	crystallin alpha B [Source:VGNC Symbol;Acc:VGNC:27732]
ENSBTAG00000000435	271	278	573	267	202	286	138	145	148	244	119	343	268	491	189	170	357	128	277	277	374	359	224	246	66	407	163	265	308	250	340	TARBP2 subunit of RISC loading complex [Source:VGNC Symbol;Acc:VGNC:35602]
ENSBTAG00000000436	10926	19876	67562	17875	14663	10879	5226	2908	9725	1466	3950	7484	11579	30919	7340	5829	18513	2863	24478	8426	5390	29674	10732	9748	8283	31055	32060	6002	26401	51595	33272	TNF alpha induced protein 3 [Source:VGNC Symbol;Acc:VGNC:36155]
ENSBTAG00000000437	14	11	17	31	18	41	9	14	26	13	36	78	14	101	10	5	27	9	25	9	28	50	3	11	21	29	4	7	87	12	117	free fatty acid receptor 4 [Source:VGNC Symbol;Acc:VGNC:28962]
ENSBTAG00000000439	779	843	1844	861	904	884	526	421	750	588	339	822	688	1792	571	524	1339	444	855	994	859	931	723	964	412	1074	476	731	880	932	1003	splicing factor SWAP [Source:VGNC Symbol;Acc:VGNC:34524]
ENSBTAG00000000440	9	14	19	5	16	14	3	12	3	8	3	5	5	14	12	10	10	6	26	17	11	7	18	14	1	15	12	12	15	9	12	heat shock protein family B (small) member 2 [Source:VGNC Symbol;Acc:VGNC:54881]
ENSBTAG00000000442	350	218	360	742	661	926	432	314	577	242	649	1145	410	2604	260	117	644	218	607	240	700	820	71	304	288	841	119	255	1630	500	1711	retinol binding protein 4 [Source:VGNC Symbol;Acc:VGNC:33815]
ENSBTAG00000000446	3437	3730	6698	2045	3719	2297	2451	1373	3036	1922	1130	2672	2699	4825	2825	1864	5649	1379	3258	3038	2565	3097	1659	2105	1543	3841	3027	3130	2229	3081	2343	ATPase phospholipid transporting 11A [Source:VGNC Symbol;Acc:VGNC:26274]
ENSBTAG00000000447	57	89	180	63	70	79	31	39	52	44	27	46	58	232	48	24	67	22	33	53	65	116	48	76	14	107	25	33	85	93	95	FRA10A associated CGG repeat 1 [Source:VGNC Symbol;Acc:VGNC:52779]
ENSBTAG00000000448	78	19	89	28	15	55	12	16	25	24	16	64	34	84	51	30	43	14	28	51	69	62	25	28	6	60	56	30	89	26	89	3-hydroxybutyrate dehydrogenase 1 [Source:VGNC Symbol;Acc:VGNC:26457]
ENSBTAG00000000451	376	308	648	235	247.98	358	191	210	186	223	148	327	269	650.99	233	113	387	78	177	286	378	356	196	198	87	451	143	222	352	198	372	transmembrane protein 126A [Source:VGNC Symbol;Acc:VGNC:97318]
ENSBTAG00000000454	184	243	817	307	224	275	199	220	198	238	50	362	229	833	282	115	312	88	177	326	392	302	195	284	44	367	100	183	274	199	387	transmembrane protein 106C [Source:VGNC Symbol;Acc:VGNC:35946]
ENSBTAG00000000455	1341	1472	3710	1287	1589	1343	686	687	1152	826	450	1130	1196	2372	1214	927	1983	599	940	1501	1437	1525	1376	1870	506	1919	828	1115	1394	1800	1503	CREB/ATF bZIP transcription factor [Source:VGNC Symbol;Acc:VGNC:27701]
ENSBTAG00000000457	14	28	70	25	17	13	4	13	26	7	4	9	31	36	31	11	51	9	15	28	40	8	11	54	1	33	11	47	5	27	22	coiled-coil domain containing 89 [Source:VGNC Symbol;Acc:VGNC:26929]
ENSBTAG00000000458	514	667	1135	347	464	454	264	280	375	390	184	395	344	886	497	294	668	305	480	588	489	483	450	421	205	683	377	425	377	427	447	dynein cytoplasmic 1 light intermediate chain 2 [Source:VGNC Symbol;Acc:VGNC:28273]
ENSBTAG00000000459	210	165	353	137	137	158	112	117	122	168	77	194	175	312	167	86	255	105	174	178	217	174	81	106	55	222	133	233	141	122	140	protein O-linked mannose N-acetylglucosaminyltransferase 2 (beta 1,4-) [Source:NCBI gene (formerly Entrezgene);Acc:497030]
ENSBTAG00000000460	552	1189	5102	1325	1023	1094	158	814	1691	328	209	454	1177	2453	1547	689	2236	306	525	2045	1590	872	844	2855	138	1588	549	1024	677	1626	1076	synaptotagmin like 2 [Source:NCBI gene (formerly Entrezgene);Acc:614406]
ENSBTAG00000000462	20	22	110	126	32	41	5	35	91	9	19	27	42	126	19	39	104	31	33	121	68	89	160	200	19	91	20	68	45	96	64	coiled-coil domain containing 102A [Source:VGNC Symbol;Acc:VGNC:26829]
ENSBTAG00000000469	3871	3815	8947	2941	3695	3432	2184	2035	3264	2181	1487	3019	3158	8044	3107	1622	5099	1588	2931	3747	3584	4027	3023	3364	1467	5455	2476	2966	3744	3300	4054	protein phosphatase 2 catalytic subunit alpha [Source:VGNC Symbol;Acc:VGNC:33251]
ENSBTAG00000000472	89	91	275	87	76	114	56	53	74	69	27	76	56	256	96	27	107	44	62	92	126	102	63	129	34	112	35	51	109	117	119	zinc finger protein 570 [Source:VGNC Symbol;Acc:VGNC:50121]
ENSBTAG00000000473	2269	1918	3496	1903	1742	1356	765	696	1332	1531	639	1679	1733	2862	1602	557	2287	646	1430	1204	1707	2206	1382	1779	462	2391	740	981	1595	2262	1968	ATPase phospholipid transporting 10D (putative) [Source:VGNC Symbol;Acc:VGNC:55156]
ENSBTAG00000000475	90	103	216	77	69	84	29	53	49	49	28	62	75	140	92	30	138	34	45	93	85	90	65	100	10	110	37	39	72	90	78	inner mitochondrial membrane peptidase subunit 1 [Source:VGNC Symbol;Acc:VGNC:30180]
ENSBTAG00000000477	139	110	228	73	266	97	115	69	108	64	47	144	85	339	93	32	153	60	80	93	100	133	20	91	25	137	51	59	106	142	194	toll like receptor 5 [Source:VGNC Symbol;Acc:VGNC:52835]
ENSBTAG00000000480	1680	1086	2349	1258	1226	1643	1195	1063	1097	1269	845	2205	1346	3267	838	893	2391	574	1772	1526	1874	1894	968	1060	473	2083	706	2062	2047	1094	1874	interferon related developmental regulator 2 [Source:VGNC Symbol;Acc:VGNC:30063]
ENSBTAG00000000483	767	923	1569	533	929	591	639	339	620	382	333	589	713	1095	725	428	1323	308	1084	740	621	813	382	509	384	812	790	800	653	842	698	hyaluronidase 1 [Source:NCBI gene (formerly Entrezgene);Acc:515397]
ENSBTAG00000000484	565	449	1133	414	660	461	404	251	497	275	312	445	495	782	512	353	884	318	799	438	453	624	315	362	277	637	632	686	395	581	489	hyaluronidase 2 [Source:VGNC Symbol;Acc:VGNC:30011]
ENSBTAG00000000489	51	65	141	67	71	53	70	20	82	54	21	85	96	113	80	52	149	37	83	72	117	80	71	68	38	76	45	85	90	104	87	WD repeat domain 54 [Source:VGNC Symbol;Acc:VGNC:36905]
ENSBTAG00000000490	27	52	74	23	28	46	14	29	35	36	11	31	35	40	29	25	43	41	33	46	47	23	13	38	14	24	28	38	25	24	31	rhotekin [Source:VGNC Symbol;Acc:VGNC:34197]
ENSBTAG00000000492	1020	1068	1743	651	694	711	454	508	584	601	300	612	653	1824	781	386	1113	386	579	985	1038	967	747	840	237	1282	421	654	779	688	850	asparagine synthetase domain containing 1 [Source:VGNC Symbol;Acc:VGNC:26216]
ENSBTAG00000000494	775	1247	4132	2949	1817	1352	503	936	2173	348	328	1099	1191	4222	1517	714	3522	729	865	2681	1132	1722	2663	2903	346	2416	590	1438	949	3525	1916	phosphodiesterase 4D [Source:VGNC Symbol;Acc:VGNC:32677]
ENSBTAG00000000495	274.33	494.09	870.94	460.25	270.8	281.2	123.92	189.72	254.17	275.46	117.94	336.01	359.78	717.28	425.9	81.16	413.01	112.26	241.48	262.79	428.6	504.92	161.58	342.46	75.52	317.77	123.51	185.08	265.74	419.7	346.64	hepatitis A virus cellular receptor 2 [Source:NCBI gene (formerly Entrezgene);Acc:768047]
ENSBTAG00000000496	17	32	91	15	39	9	23	6	6	23	16	9	36	28	35	38	24	37	59	21	20	14	20	19	13	39	29	34	7	26	10	solute carrier family 12 member 8 [Source:VGNC Symbol;Acc:VGNC:34671]
ENSBTAG00000000497	2516	4296	4933	1107	2036	1798	1329	790	931	1239	1058	1812	1251	4004	1987	993	2753	707	1933	2595	3553	2282	1422	1276	423	3433	2201	1743	2361	1398	2087	aldo-keto reductase family 1 member A1 [Source:VGNC Symbol;Acc:VGNC:25795]
ENSBTAG00000000500	201	113	338	150	160	192	96	131	137	113	90	165	126	442	92	78	229	53	121	217	203	250	113	151	66	189	64	157	198	137	252	PIN2 (TERF1) interacting telomerase inhibitor 1 [Source:VGNC Symbol;Acc:VGNC:32905]
ENSBTAG00000000501	274	287	522	66	165	127	110	66	57	194	24	116	153	194	234	79	78	63	116	107	277	142	54	91	54	247	122	163	101	107	130	kelch like family member 13 [Source:VGNC Symbol;Acc:VGNC:30643]
ENSBTAG00000000504	368	414	1126	435	864	348	245	229	340	184	193	296	295	1010	348	276	900	328	1202	587	315	570	561	549	548	1010	629	369	321	438	338	ral transcription factor IIB [Source:VGNC Symbol;Acc:VGNC:29693]
ENSBTAG00000000505	203	353	549	172	133	208	120	135	155	174	62	189	181	491	205	91	289	54	97	248	263	291	138	256	64	383	75	135	245	193	223	kynurenine aminotransferase 3 [Source:VGNC Symbol;Acc:VGNC:30758]
ENSBTAG00000000507	2673	5326	7971	4513	4674	4146	1613	957	2530	732	2492	3354	3246	6211	1843	2761	3974	1717	7024	2283	1410	6071	2692	1414	2211	3416	2819	1628	7083	9378	12196	nuclear receptor subfamily 4 group A member 1 [Source:VGNC Symbol;Acc:VGNC:32245]
ENSBTAG00000000510	464	586	944	468	443	443	278	222	325	309	219	411	378	768	365	371	683	274	592	567	602	556	628	494	174	805	310	664	375	646	644	autophagy related 101 [Source:VGNC Symbol;Acc:VGNC:26249]
ENSBTAG00000000511	223	218	605	242	209	250	105	148	171	154	89	186	224	514	208	101	321	101	141	290	273	228	133	275	60	314	109	170	196	253	216	consortin, connexin sorting protein [Source:VGNC Symbol;Acc:VGNC:27532]
ENSBTAG00000000512	118	275	244	66	34	100	62	63	54	131	31	141	118	153	138	89	201	63	72	192	182	119	73	60	36	191	114	170	102	91	85	syntrophin alpha 1 [Source:VGNC Symbol;Acc:VGNC:35083]
ENSBTAG00000000517	201	213	306	42	44	137	80	82	14	127	29	75	176	149	152	62	67	51	73	79	195	72	36	75	25	142	100	80	68	122	99	ankyrin repeat domain 29 [Source:VGNC Symbol;Acc:VGNC:25921]
ENSBTAG00000000521	229	230	463	141	160	163	100	96	185	156	71	180	186	386	179	106	270	94	218	154	255	205	73	154	66	277	103	187	241	178	238	pleckstrin homology domain containing A8 [Source:VGNC Symbol;Acc:VGNC:53664]
ENSBTAG00000000524	13532	13960	18491	6306	8001	8359	7056	4598	6868	7954	4150	10739	8375	19666	8633	6669	13551	4600	8607	10556	9927.95	12181	8938	5920	4047	14631	8240	12353	8223	9468	6838	cystatin B (stefin B) [Source:NCBI gene (formerly Entrezgene);Acc:512805]
ENSBTAG00000000526	1662	1888	4779	1755	1491	1914	909	1005	1598	1195	677	1876	1737	4065	1615	671	2218	571	1161	1694	2151	2148	1107	1598	529	2535	764	960	2505	1779	2637	DNA topoisomerase II binding protein 1 [Source:VGNC Symbol;Acc:VGNC:49585]
ENSBTAG00000000527	1253	1388	2967	1162	1892	1123	829	597	1471	884	557	1011	983	2354	969	930	2140	1037	2184	1433	1199	1396	1672	1717	1096	1689	1384	1567	1025	1452	1134	zinc finger AN1-type containing 3 [Source:VGNC Symbol;Acc:VGNC:37151]
ENSBTAG00000000528	552	595	1301	494	434	613	373	304	397	443	249	572	447	1297	423	283	726	264	509	590	708	680	394	523	209	730	322	544	687	528	747	mannosidase beta like [Source:VGNC Symbol;Acc:VGNC:31168]
ENSBTAG00000000529	859	1066	1988	771	845	674	516	396	625	508	351	791	671	1526	689	367	1203	463	755	981	754	912	679	850	339	1028	601	787	777	1053	801	BTB domain containing 9 [Source:VGNC Symbol;Acc:VGNC:54397]
ENSBTAG00000000532	353	340	671	126	96	235	119	139	85	225	75	199	285	336	378	98	203	94	141	149	482	181	67	81	47	277	157	177	287	131	294	exonuclease 5 [Source:VGNC Symbol;Acc:VGNC:59180]
ENSBTAG00000000533	21	26	63	9	17	14	9	10	15	33	9	28	21	31	37	4	9	8	11	23	19	13	9	16	10	33	7	6	32	21	32	zinc finger protein 684 [Source:VGNC Symbol;Acc:VGNC:59374]
ENSBTAG00000000534	11	16	21	14	47	8	11	5	23	4	3	14	4	14	7	9	21	15	9	13	10	9	8	24	12	14	6	15	10	13	15	prepronociceptin [Source:VGNC Symbol;Acc:VGNC:33089]
ENSBTAG00000000536	819	1505	1976	768	2170	635	619	436	1076	506	312	881	641	1649	640	674	1676	1277	894	874	1140	1129	2085	1459	795	1479	643	1007	1239	1517	1152	zinc finger protein 395 [Source:VGNC Symbol;Acc:VGNC:37266]
ENSBTAG00000000539	250	234	422	127	124	180	106	95	91	165	68	184	192	337	193	83	220	58	147	199	251	219	96	133	45	263	120	170	193	158	200	leucine rich repeat containing 28 [Source:VGNC Symbol;Acc:VGNC:31007]
ENSBTAG00000000540	12	15	16	4	11	5	8	9	5	7	1	2	6	4	10	6	9	1	8	1	10	10	5	5	5	6	10	12	6	8	4	ring finger protein 112 [Source:VGNC Symbol;Acc:VGNC:34011]
ENSBTAG00000000542	252	326	563	134	236	260	111	96	246	187	95	195	171	490	256	131	310	97	137	218	291	383	196	208	108	326	122	130	295	248	307	cilia and flagella associated protein 36 [Source:VGNC Symbol;Acc:VGNC:27242]
ENSBTAG00000000545	3644	3821	8685	2732	3162	2997	1650	1690	2331	1958	977	2382	2932	6492	2885	1094	4241	1027	1728	3039	3262	3001	2252	3208	894	4436	1691	1709	3104	3221	3136	protein phosphatase 4 regulatory subunit 3B [Source:VGNC Symbol;Acc:VGNC:58608]
ENSBTAG00000000546	611	1038	1980	648	602	682	317	282	633	354	242	505	605	1047	627	332	665	319	534	588	574	1182	658	415	355	852	586	531	843	1140	988	transducer of ERBB2, 1 [Source:VGNC Symbol;Acc:VGNC:36212]
ENSBTAG00000000548	301	399	840	240	245	292	152	158	275	245	107	281	262	594	290	184	433	127	238	302	371	318	187	222	95	448	169	239	330	292	375	kelch domain containing 10 [Source:VGNC Symbol;Acc:VGNC:30634]
ENSBTAG00000000550	3152	3140	4975	2188	1963	2352	1659	1350	1692	2367	1221	2845	2068	4397	2123	1864	3643	1302	2369	3177	4061	3031	2831	2202	827	4022	1858	3411	2815	2071	2856	ATP synthase F1 subunit delta [Source:VGNC Symbol;Acc:VGNC:26302]
ENSBTAG00000000551	337	384	871	296	385	361	193	172	381	202	165	300	295	1020	288	168	480	141	281	348	287	442	321	348	190	430	236	200	385	361	415	survival motor neuron domain containing 1 [Source:VGNC Symbol;Acc:VGNC:35024]
ENSBTAG00000000555	9638	9271	15525	4864	5935	5764	5067	4166	6154	5860	2980	9090	6270	17852	5889	2999	10425	3278	6191	5936	9031	8853	5929	4192	2758	9269	5171	6625	6760	6616	6887	aconitase 1 [Source:VGNC Symbol;Acc:VGNC:25545]
ENSBTAG00000000559	2754	5425	5785	2969	3544	2508	1929	1078	2948	2144	1186	3822	1853	7147	1468	1820	4167	1471	2256	2675	2661	4583	2468	2682	1401	2532	1573	2494	2376	3146	5062	phospholipid transfer protein [Source:VGNC Symbol;Acc:VGNC:33055]
ENSBTAG00000000560	90.18	107.34	304.7	143.63	138.5	149.44	95.48	87.38	159.27	118.74	66.96	176.55	117.68	329.09	132.29	46.24	219.91	81.18	124.45	157.54	120.08	134.62	114.13	132.91	56.05	120.19	39.01	110.3	166.88	100.97	144.23
ENSBTAG00000000561	88	135	139	25	45	333	29	87	91	174	54	8	65	58	149	50	48	62	41	94	81	18	9	25	10	64	80	67	23	33	32	occludin [Source:VGNC Symbol;Acc:VGNC:32397]
ENSBTAG00000000562	1616.93	1773.01	2921	1114	1658	1408	839	828	1162	841	680	1289	1228.97	3488.01	1419.88	655.01	1699	762	1107.01	1229	1447	1786	1613	1203	657	1878.15	812	1207.01	1679	1495	1572.05	translocase of outer mitochondrial membrane 20 [Source:VGNC Symbol;Acc:VGNC:55995]
ENSBTAG00000000563	4505	3976	11048	3776	10094	3533	2958	3082	2837	3154	2653	3292	4095	11030	3627	4833	7833	8039	17040	6576	4549	4754	8948	6367	6357	8453	6735	5073	2842	4691	3328	MYD88 innate immune signal transduction adaptor [Source:VGNC Symbol;Acc:VGNC:31789]
ENSBTAG00000000565	1153	1367	4003	1848	1416	1591	562	616	1359	801	402	1096	1157	3400	1023	519	1962	441	817	1461	1478	1642	1019	2050	372	1844	540	715	1680	2223	2540	regulatory factor X7 [Source:VGNC Symbol;Acc:VGNC:33899]
ENSBTAG00000000566	88	109	209	76	63	96	35	76	62	74	23	76	85	168	85	42	128	24	42	90	155	146	61	139	17	102	26	33	139	133	146	coiled-coil domain containing 14 [Source:VGNC Symbol;Acc:VGNC:26851]
ENSBTAG00000000569	22	21	43	13	81	27	12	9	18	7	19	4	13	41	41	36	32	26	60	34	20	14	81	14	23	24	46	38	8	20	13	hes family bHLH transcription factor 1 [Source:VGNC Symbol;Acc:VGNC:29818]
ENSBTAG00000000570	22	21	49	10	18	9	3	15	7	7	2	9	14	14	45	28	27	4	11	22	32	15	18	20	6	13	31	27	6	28	6	ret proto-onco [Source:VGNC Symbol;Acc:VGNC:33876]
ENSBTAG00000000571	986	979	2669	1688	1313	1287	663	631	1298	678	454	1090	1012	3062	815	796	2192	604	1378	1845	1191	1704	1394	2015	486	1975	463	1214	1182	1956	1897	Rho GTPase activating protein 27 [Source:VGNC Symbol;Acc:VGNC:26085]
ENSBTAG00000000575	6	36	10	3	2	35	6	4	5	54	8	1	6	28	15	5	4	5	2	33	3	2	4	2	2	1	22	9	1	1	13	tenascin C [Source:VGNC Symbol;Acc:VGNC:36152]
ENSBTAG00000000576	7	14	23	2	3	24	5	9	15	17	10	0	6	1	26	4	6	2	4	11	5	6	2	3	1	5	11	8	2	2	6	adhesion G protein-coupled receptor G2 [Source:VGNC Symbol;Acc:VGNC:25666]
ENSBTAG00000000578	663	829	1501	711	506	675	348	329	521	529	260	759	623	1436	683	419	1074	387	581	822	914	885	565	680	182	979	388	751	609	758	751	abhydrolase domain containing 16A, phospholipase [Source:VGNC Symbol;Acc:VGNC:25495]
ENSBTAG00000000579	4346	5166	13568	4816	6542	5192	2706	2523	4644	2548	1669	3508	4099	11635	3827	2267	7545	2686	4844	5448	4025	5188	3950	5993	2642	6773	3587	2222	4727	6403	5944	NIPBL cohesin loading factor [Source:VGNC Symbol;Acc:VGNC:32085]
ENSBTAG00000000581	5834	5733	18327	8667	8577	7973	3349	3538	9327	3539	3498	6348	6296	16549	5406	3033	12187	2018	4985	7801	5942	9535	4735	8499	2571	9085	3724	3647	9695	10809	12805	dedicator of cytokinesis 10 [Source:VGNC Symbol;Acc:VGNC:28155]
ENSBTAG00000000585	26	33	55	13	32	128	15	21	181	60	28	5	19	19	62	28	27	87	30	104	42	22	7	3	10	18	18	58	10	9	22	lymphocyte antigen 6 family member G6C [Source:VGNC Symbol;Acc:VGNC:31090]
ENSBTAG00000000586	1337	1784	3404	1607	1673	1636	731	870	1640	982	448	1480	1326	3663	1291	526	2569	488	885	1692	1643	2121	1268	1936	506	1734	729	807	1692	2791	1979	ciliosis and planar polarity effector 1 [Source:VGNC Symbol;Acc:VGNC:59329]
ENSBTAG00000000590	581	588	1348	904	541	906	329	466	589	628	340	1281	885	1882	634	294	899	279	796	697	1044	1051	303	552	137	972	190	531	1355	570	1542	DNA polymerase epsilon, catalytic subunit [Source:VGNC Symbol;Acc:VGNC:33118]
ENSBTAG00000000593	20	8	55	60	41	28	6	15	22	18	21	25	17	34	29	15	64	16	15	24	17	50	46	68	6	67	14	12	38	107	65	ST8 alpha-N-acetyl-neuraminide alpha-2,8-sialyltransferase 1 [Source:VGNC Symbol;Acc:VGNC:49964]
ENSBTAG00000000598	5571	5657	6126	3306	2728	4041	1848	1962	3348	3585	2373	5550	3015	8348	4589	2021	4840	1561	2944	5035	4717	8208	4422	2853	1365	5327	2423	4332	5194	3447	4828	cystatin C [Source:NCBI gene (formerly Entrezgene);Acc:281102]
ENSBTAG00000000599	3911	4122	10553	4696	5110	4651	2034	2093	4285	2382	1772	3029	3477	8339	3486	2468	6653	2252	3911	4230	4182	5248	4257	5732	2017	5595	2668	3862	4567	5627	5723	cyclin I [Source:VGNC Symbol;Acc:VGNC:26971]
ENSBTAG00000000601	22	45	115	100	38	78	14	34	65	20	6	39	53	89	54	44	98	26	26	67	36	63	36	130	8	78	18	57	31	141	41	collagen type XI alpha 2 chain [Source:VGNC Symbol;Acc:VGNC:27554]
ENSBTAG00000000602	681	778	1520	795	681	783	462	459	587	559	287	754	668	1439	607	481	1151	446	894	822	870	793	648	933	274	1018	477	840	770	890	973	retinoid X receptor beta [Source:VGNC Symbol;Acc:VGNC:34231]
ENSBTAG00000000603	53	120	453	105	93	216	39	24	122	27	67	57	101	213	102	138	156	44	45	138	57	78	48	117	78	137	118	118	88	125	76	junctional adhesion molecule 2 [Source:VGNC Symbol;Acc:VGNC:50011]
ENSBTAG00000000604	44665	28898	55195	8949	6819	14746	7239	10097	4692	32466	2924	21806	17604	53319	23603	9340	16884	6541	13871	11622	30923	21938	3356	3706	2408	29244	7656	15748	20150	20450	8660	glycoprotein nmb [Source:VGNC Symbol;Acc:VGNC:29541]
ENSBTAG00000000605	660	637	1112	358	321	562	294	276	377	361	219	455	337	1566	408	225	491	136	262	499	636	596	288	424	170	595	304	339	574	381	581	ATP synthase peripheral stalk subunit F6 [Source:VGNC Symbol;Acc:VGNC:26304]
ENSBTAG00000000607	1052	932	2197	1036	967	1096	621	614	888	837	602	1307	1026	2387	829	605	1497	480	1126	1132	1295	1290	811	829	393	1329	531	1105	1364	827	1328	ATP binding cassette subfamily F member 2 [Source:VGNC Symbol;Acc:VGNC:25481]
ENSBTAG00000000608	923	902	1893	874	724	883	607	470	740	756	400	920	796	1913	701	585	1316	418	870	943	1034	1057	705	900	305	1179	582	1071	884	959	1211	proline rich mitotic checkpoint control factor [Source:VGNC Symbol;Acc:VGNC:56085]
ENSBTAG00000000611	4	9	19	10	17	6	5	11	8	5	8	10	6	11	7	14	20	11	24	18	8	8	7	13	2	9	5	15	4	2	4	chromosome 25 C16orf90 homolog [Source:VGNC Symbol;Acc:VGNC:58592]
ENSBTAG00000000613	2009	1833	4138	1633	1681	1933	1084	1007	1615	1348	840	1934	1629	4136	1516	885	2657	685	1602	1937	1904	2218	1275	1538	632	2389	1021	1656	2224	1687	2400	ELAV like RNA binding protein 1 [Source:VGNC Symbol;Acc:VGNC:28424]
ENSBTAG00000000616	8	11	40	40	14	11	6	7	18	6	2	19	9	18	10	15	38	8	8	24	24	21	31	56	3	23	1	15	10	36	4	G protein-coupled receptor 161 [Source:VGNC Symbol;Acc:VGNC:29566]
ENSBTAG00000000621	71	105	289	128	92	133	50	68	71	69	44	126	103	282	110	62	174	76	82	108	113	139	58	118	32	135	73	84	128	153	169	cation channel sperm associated auxiliary subunit gamma [Source:VGNC Symbol;Acc:VGNC:26798]
ENSBTAG00000000622	8977	7924	17374	6381	6849	7740	4431	4043	6435	6243	3053	7748	6641	18451	6498	3338	10717	3398	7204	6470	7291	9190	8028	6526	2704	9859	3128	5735	7833	7812	9245	ribosomal protein S17 [Source:VGNC Symbol;Acc:VGNC:49958]
ENSBTAG00000000623	62	63	134	13	22	51	38	28	15	44	13	57	44	71	39	22	69	28	30	44	79	46	42	39	22	80	20	40	31	39	34	cytoplasmic polyadenylation element binding protein 1 [Source:VGNC Symbol;Acc:VGNC:103719]
ENSBTAG00000000625	130	132	252	168	94	204	92	94	102	139	76	191	143	378	87	90	189	98	172	177	191	246	76	158	41	141	92	181	139	142	288	SMAD family member 6 [Source:VGNC Symbol;Acc:VGNC:34979]
ENSBTAG00000000629	313	303	720	374	263	407	125	198	271	237	169	368	350	785	324	80	387	102	213	288	380	392	125	249	76	370	93	143	566	264	611	MMS22 like, DNA repair protein [Source:VGNC Symbol;Acc:VGNC:31535]
ENSBTAG00000000630	1685	2054	4651	1719	2320	2121	979	985	1874	1056	719	1478	1497	4382	1502	881	2724	978	1636	1918	1771	2133	1750	2125	904	2531	1070	1299	2017	2165	2475	LSM14A mRNA processing body assembly factor [Source:VGNC Symbol;Acc:VGNC:31053]
ENSBTAG00000000632	88	102	259	125	91	106	39	60	74	71	23	77	98	241	98	31	111	24	49	107	101	107	49	92	17	141	29	52	131	118	199	RAD54 homolog B [Source:VGNC Symbol;Acc:VGNC:99677]
ENSBTAG00000000634	70	39	119	11	30	54	25	23	43	15	20	26	82	78	173	37	40	31	28	49	76	12	24	8	15	14	142	23	13	27	14	melanophilin [Source:VGNC Symbol;Acc:VGNC:31506]
ENSBTAG00000000638	196	219	470	396	237	293	133	174	217	249	164	482	322	694	192	121	348	87	309	324	447	417	216	219	68	327	66	306	446	170	459	chromatin licensing and DNA replication factor 1 [Source:VGNC Symbol;Acc:VGNC:27158]
ENSBTAG00000000639	1342	1060	2429	1409	941	1235	741	733	1084	938	627	1620	978	2574	802	944	2465	594	1613	1757	1373	2256	1357	1431	521	1864	796	1416	1129	1146	1515	adenine phosphoribosyltransferase [Source:VGNC Symbol;Acc:VGNC:26042]
ENSBTAG00000000640	682	684	1534	465	562	618	351	330	541	416	289	600	476	1230	468	376	1047	311	560	638	531	802	541	482	261	900	391	541	688	566	559	selenoprotein S [Source:VGNC Symbol;Acc:VGNC:57162]
ENSBTAG00000000641	48	134	813	452	206	212	28	127	367	41	38	85	161	604	165	158	380	74	93	454	250	261	314	630	21	251	45	256	150	379	214	src kinase associated phosphoprotein 1 [Source:VGNC Symbol;Acc:VGNC:54484]
ENSBTAG00000000642	3418	3233	6320	3235	2785	3385	2056	1876	2317	2949	1360	3795	3321	6342	2499	2161	5153	1607	3576	3703	4166	4223	2308	3420	1116	4722	2146	3922	4000	3210	4020	integrator complex subunit 1 [Source:VGNC Symbol;Acc:VGNC:30223]
ENSBTAG00000000644	29	26	91	34	18	33	18	22	27	39	20	39	59	52	42	15	42	30	40	39	57	46	17	18	10	56	15	38	67	13	52	S100 calcium binding protein A5 [Source:VGNC Symbol;Acc:VGNC:34245]
ENSBTAG00000000646	509	530	1343	509	427	599	238	301	374	337	184	563	459	1246	435	206	718	202	330	545	626	648	414	555	113	738	215	387	695	539	681	anaphase promoting complex subunit 4 [Source:VGNC Symbol;Acc:VGNC:25884]
ENSBTAG00000000647	1255	1028	2009	1151	832	1185	707	665	948	1060	531	1228	1103	2349	869	840	1825	564	1127	1390	1594	1450	983	1415	363	1669	824	1803	1235	1166	1364	selenoprotein O [Source:VGNC Symbol;Acc:VGNC:58445]
ENSBTAG00000000650	849.93	939.64	2187.67	1145.25	807.63	978.32	517.32	573.16	678.21	783.66	391.44	1194.22	1049.69	1674.74	751.12	756.31	1677.51	517.47	1036.83	1175.07	1401.64	1228.95	831.41	1292.45	281.94	1350.85	579.14	1132.56	1152.72	1031.11	1083.07	tubulin gamma complex associated protein 6 [Source:VGNC Symbol;Acc:VGNC:36516]
ENSBTAG00000000653	971	1587	8300	6659	2722	2344	514	1438	3719	383	796	1916	1889	5398	1900	2026	6766	1678	2858	7496	2094	3622	6051	6542	709	4909	1573	3350	1676	5401	2689	protein phosphatase 1 regulatory subunit 16B [Source:VGNC Symbol;Acc:VGNC:33231]
ENSBTAG00000000655	24	10	61	9	9	22	6	14	12	16	9	10	20	42	15	14	27	3	13	18	19	16	6	9	2	16	13	5	20	10	16	mirror-image polydactyly 1 [Source:VGNC Symbol;Acc:VGNC:106823]
ENSBTAG00000000656	2703	1967	5839	3070	2701	3626	2041	1583	3398	1609	2004	3392	2080	7911	1751	1910	4775	1848	3100	2496	2618	3371	2497	3470	1267	3467	1508	2862	5976	3959	7079	nuclear factor of activated T cells 1 [Source:VGNC Symbol;Acc:VGNC:32030]
ENSBTAG00000000658	27	43	77	33	52	23	21	17	21	14	10	18	37	83	35	55	64	36	55	44	40	42	34	59	30	52	30	24	32	31	36	WD repeat domain 97 [Source:VGNC Symbol;Acc:VGNC:53884]
ENSBTAG00000000660	188	232	455	139	82	172	63	108	88	189	86	292	268	243	287	47	133	58	175	124	394	203	65	100	39	242	56	145	314	101	418	family with sequence similarity 83 member D [Source:VGNC Symbol;Acc:VGNC:28835]
ENSBTAG00000000662	2281	2628	6684	2961	2863	2750	1447	1474	2682	1600	1020	2434	2371	5897	1910	1900	4706	1419	3055	3947	2759	3179	2061	3657	1142	3172	1678	3023	2667	3382	3637	transcription factor 20 [Source:VGNC Symbol;Acc:VGNC:35689]
ENSBTAG00000000664	122	198	300	76	108	101	79	88	33	135	37	116	81	139	94	88	224	131	117	85	125	101	84	110	43	191	118	72	129	109	51	solute carrier family 22 member 15 [Source:VGNC Symbol;Acc:VGNC:34723]
ENSBTAG00000000666	951	1163	2026	792	757	829	600	497	439	983	367	1061	1025	1655	838	691	1486	491	970	1024	1390	1343	690	845	240	1419	643	989	937	993	953	GH3 domain containing [Source:VGNC Symbol;Acc:VGNC:29347]
ENSBTAG00000000667	26	76	559	259	81	126	21	25	43	27	21	57	176	85	43	50	140	27	58	134	63	144	113	168	36	216	72	53	47	163	120	apolipoprotein L, 3 [Source:NCBI gene (formerly Entrezgene);Acc:512905]
ENSBTAG00000000668	95	142	342	110	73	145	50	88	104	122	61	124	150	205	170	68	183	102	104	180	175	118	93	134	28	128	75	143	112	134	140	solute carrier family 22 member 5 [Source:VGNC Symbol;Acc:VGNC:34730]
ENSBTAG00000000670	172	145	283	188	201	194	111	131	178	139	115	238	138	388	118	135	304	120	240	253	231	241	217	180	76	224	75	213	215	160	202	ribosomal RNA processing 9, U3 small nucleolar RNA binding protein [Source:VGNC Symbol;Acc:VGNC:34172]
ENSBTAG00000000671	136	250	315	135	240	181	95	71	216	128	91	281	80	375	83	114	336	153	279	228	154	243	239	153	171	232	94	121	183	213	156	poly(ADP-ribose) polymerase family member 3 [Source:HGNC Symbol;Acc:HGNC:273]
ENSBTAG00000000672	679	1184	1910	750	936	1188	417	587	590	526	366	941	786	2042	642	424	1083	330	887	934	972	1004	413	942	366	1088	388	528	1079	689	1117	OTU deubiquitinase with linear linkage specificity like [Source:VGNC Symbol;Acc:VGNC:28712]
ENSBTAG00000000675	1849	2374	4925	1673	2762	1606	1280	1043	1371	1530	979	1881	1924	4029	1811	1924	3662	2616	3682	2530	1972	2316	1996	2280	1526	3331	2293	1889	1769	2206	1673	phosphatidylglycerophosphate synthase 1 [Source:VGNC Symbol;Acc:VGNC:32803]
ENSBTAG00000000676	1400	1565	3875	1764	1584	1401	780	862	1217	981	501	1271	1372	3219	1345	608	2321	700	1092	1717	1560	1579	1046	1687	436	1825	812	1122	1412	1686	1439	DOP1 leucine zipper like protein A [Source:VGNC Symbol;Acc:VGNC:28172]
ENSBTAG00000000678	8414	9021	19354	5482	7992	7389	4204	4011	5820	4631	2736	5914	6300	15984	6855	3091	9722	3746	5480	6913	7438	7766	6168	6988	3457	10479	5181	5077	7892	7404	8459	cold shock domain containing E1 [Source:VGNC Symbol;Acc:VGNC:27751]
ENSBTAG00000000679	695	874	2037	908	724	602	394	417	893	431	221	673	634	1645	786	330	1360	346	530	819	990	927	1133	907	247	1175	543	708	627	747	566	phosphoglucomutase 3 [Source:VGNC Symbol;Acc:VGNC:32796]
ENSBTAG00000000682	1273	1758	5681	3527	2657	1715	707	1063	2197	741	539	1365	1507	4072	1345	1068	3509	946	1625	2947	1405	2180	2529	3795	692	2914	1052	1201	1784	3214	2177
ENSBTAG00000000683	751	848	1619	721	681	642	435	409	651	558	256	631	724	1247	718	549	1325	476	772	1023	850	816	761	899	301	1070	643	819	686	816	704	WD repeat domain 37 [Source:VGNC Symbol;Acc:VGNC:36895]
ENSBTAG00000000684	932	1533	2602	1541	851	1265	720	775	662	1066	355	1465	1073	2097	866	642	2309	627	1034	1276	1746	1706	908	1153	413	1822	688	1064	1269	1647	1710	Rho guanine nucleotide exchange factor 10 like [Source:VGNC Symbol;Acc:VGNC:26105]
ENSBTAG00000000686	150	181	383	151	150	191	74	109	126	131	71	200	131	329	116	53	244	56	104	198	190	190	78	186	32	171	72	146	184	124	193	N-acetylneuraminic acid phosphatase [Source:VGNC Symbol;Acc:VGNC:31877]
ENSBTAG00000000687	383	401	1144	373	340	527	224	270	344	254	191	439	329	1215	347	121	435	128	235	360	360	353	159	383	111	517	142	160	606	358	889	POC1 centriolar protein B [Source:VGNC Symbol;Acc:VGNC:50158]
ENSBTAG00000000694	1326	1069	2402	1059	1225	1327	788	610	1178	912	621	1128	976	3103	915	655	2027	677	1360	1517	1506	1742	1269	1240	609	1672	918	1419	1464	1276	1515	TATA-box binding protein associated factor 10 [Source:VGNC Symbol;Acc:VGNC:35567]
ENSBTAG00000000695	1504	1391	2512	1222	1388	1449	981	643	1473	1122	575	1465	1271	3713	1039	635	1874	717	1255	1366	1361	1738	733	1148	651	1567	935	1182	1682	1537	1991	ubiquitin associated protein 2 [Source:VGNC Symbol;Acc:VGNC:36572]
ENSBTAG00000000696	1879	1859	4546	1481	1494	2036	1118	929	1434	1478	784	1607	1902	3433	1615	1026	2998	894	1747	2038	2385	2295	1387	1522	693	2445	1214	1914	1811	1877	2160	integrin linked kinase [Source:VGNC Symbol;Acc:VGNC:30177]
ENSBTAG00000000697	169	194	1303	248	561	636	128	149	422	173	266	268	599	394	146	124	1268	91	247	561	414	262	146	241	240	172	118	192	307	474	512	ribosomal RNA processing 8 [Source:VGNC Symbol;Acc:VGNC:34171]
ENSBTAG00000000698	11	68	101	7	4	10	11	10	5	10	3	17	18	38	43	18	28	10	15	17	49	16	6	11	3	22	14	18	30	9	36	myosin XVIIIB [Source:VGNC Symbol;Acc:VGNC:31814]
ENSBTAG00000000699	1085	1595	4111	1632	1058	1307	441	817	971	614	376	846	1398	2455	1627	715	2204	651	697	2343	1472	1135	1393	1848	224	1825	803	1615	983	1543	1047	aminopeptidase O (putative) [Source:NCBI gene (formerly Entrezgene);Acc:531757]
ENSBTAG00000000700	111	104	451	47	44	182	39	88	95	87	81	38	91	143	154	53	90	64	63	111	97	95	13	36	30	116	95	42	371	32	263	parvin alpha [Source:VGNC Symbol;Acc:VGNC:32589]
ENSBTAG00000000704	5314.66	4937.68	7754.59	1843.65	2339.92	3781.69	3175.6	2434.84	1650.19	3563.18	1133.44	3782.96	3908.4	7855.79	3768.38	1935.77	4016.48	1889.31	3173.08	3175.7	6026.79	3365.87	2107.92	2284.85	946.93	5557.17	2402.57	4498.01	3734.81	2883.6	3318.73	glucuronidase beta [Source:NCBI gene (formerly Entrezgene);Acc:515687]
ENSBTAG00000000705	1021	1213	2400	797	777	849	490	557	677	685	380	879	817	2104	756	329	1325	288	508	1106	1060	1131	1002	973	278	1615	480	684	991	940	1160	cytochrome c oxidase subunit 7A2 like [Source:VGNC Symbol;Acc:VGNC:27640]
ENSBTAG00000000706	41	46	60	8	12	51	12	28	21	28	11	6	30	21	67	27	5	11	9	63	76	11	6	11	3	17	39	136	7	13	2	ADAM metallopeptidase with thrombospondin type 1 motif 1 [Source:VGNC Symbol;Acc:VGNC:25614]
ENSBTAG00000000707	11	21	53	7	89	3	8	6	2	2	7	9	11	23	10	13	21	16	44	13	3	7	31	17	32	26	68	15	4	26	3	cellular communication network factor 4 [Source:VGNC Symbol;Acc:VGNC:36944]
ENSBTAG00000000710	985	1396	2866	1112	1330	1029	723	504	802	793	382	832	1095	1992	1157	849	1883	806	1438	1301	1227	1126	894	1451	475	1614	1030	1217	1058	1372	1287	phosphatidylinositol-4-phosphate 5-kinase type 1 gamma [Source:VGNC Symbol;Acc:VGNC:32912]
ENSBTAG00000000711	2703	6534	6299	1774	6251	3000	1976	1829	2671	2179	1323	2911	2137	5811	2972	2233	4902	3395	3964	3288	3530	3679	6139	3142	3305	4866	4253	3685	5120	3687	3771	N-myc downstream regulated 1 [Source:VGNC Symbol;Acc:VGNC:53868]
ENSBTAG00000000712	879	1168	2511	1185	976	847	561	543	823	634	396	925	801	1935	893	507	1702	626	901	1115	949	1120	1263	1139	401	1492	651	917	995	1225	967	F-box and WD repeat domain containing 2 [Source:VGNC Symbol;Acc:VGNC:28923]
ENSBTAG00000000713	431	547	1209	648	607	641	259	208	481	277	359	492	653	1052	663	411	802	252	428	514	549	853	313	512	258	515	237	557	609	559	871	ArfGAP with FG repeats 2 [Source:VGNC Symbol;Acc:VGNC:25726]
ENSBTAG00000000715	77.44	172.4	795.63	504.71	224.02	216.93	40.87	237.52	562.83	51.01	48.42	172.28	236.89	669.19	158.57	278.94	705.87	146.9	165.85	807.08	318.8	386.89	543.49	957.53	46	294.18	52.25	546.1	172.63	344.31	230.08
ENSBTAG00000000717	227	380	586	179	199	327	146	181	267	284	145	278	276	537	251	161	420	201	312	342	426	313	185	248	153	490	147	392	370	320	354	phospholipid phosphatase 2 [Source:VGNC Symbol;Acc:VGNC:33045]
ENSBTAG00000000718	10	10	42	13	12	7	6	3	3	7	2	9	23	8	6	13	20	2	12	7	6	8	9	14	1	6	7	5	6	5	12	transmembrane serine protease 9 [Source:VGNC Symbol;Acc:VGNC:36145]
ENSBTAG00000000721	327	367	802	322	298	369	215	188	303	268	116	310	213	837	261	160	470	139	244	384	356	421	219	331	84	382	133	257	382	370	459	G-patch domain containing 1 [Source:VGNC Symbol;Acc:VGNC:29514]
ENSBTAG00000000725	449	546	1196	651	623	592	318	282	680	314	247	537	424	1273	445	338	970	314	543	660	541	693	512	668	320	700	290	479	625	640	743	ubiquitin specific peptidase 42 [Source:VGNC Symbol;Acc:VGNC:50065]
ENSBTAG00000000727	357	380	914	357	367	420	238	218	256	292	147	364	319	889	295	225	563	221	471	380	389	431	210	382	152	469	281	331	303	386	485	ring finger protein 169 [Source:VGNC Symbol;Acc:VGNC:34034]
ENSBTAG00000000735	1765	3440	6986	1916	2121	1399	991	491	2316	302	888	1447	1170	3066	1046	1645	3926	724	3148	2608	801	4022	3374	1683	1425	4311	4129	1662	1799	3265	1731	BCL2 related protein A1 [Source:VGNC Symbol;Acc:VGNC:57345]
ENSBTAG00000000736	578	1250	1544	641	464	657	393	284	724	392	329	662	617	1318	429	406	1385	191	558	679	714	1031	477	559	243	1001	535	571	1277	713	793	LDL receptor related protein 8 [Source:VGNC Symbol;Acc:VGNC:30994]
ENSBTAG00000000737	2522	4846	4894	1466	19225	853	1804	941	2130	463	871	753	1068	3958	2141	1892	5456	1023	7466	3020	1197	1616	3492	1610	6328	5681	5769	1138	1140	1863	866	Dmx like 2 [Source:VGNC Symbol;Acc:VGNC:55110]
ENSBTAG00000000738	2899	3886	6190	3758	3141	2983	1671	1254	2519	2336	1277	4209	2450	5896	2284	1736	5346	1502	2545	2889	2801	5361	3193	3165	1259	4723	1491	2569	3304	4520	4116	death associated protein kinase 1 [Source:VGNC Symbol;Acc:VGNC:27877]
ENSBTAG00000000742	101	119	151	72	70	248	15	63	76	128	70	50	59	56	116	54	43	62	41	125	77	68	14	39	14	58	80	91	54	65	87	angiomotin like 2 [Source:VGNC Symbol;Acc:VGNC:25872]
ENSBTAG00000000744	355	394	721	226	249	355	200	145	233	205	129	275	248	845	284	112	407	137	205	296	343	348	207	300	105	412	168	224	376	276	362	dynactin subunit 6 [Source:VGNC Symbol;Acc:VGNC:27933]
ENSBTAG00000000746	1405	1536	4065	1226	1803	1187	830	800	1091	901	425	1043	1138	2724	1178	916	2272	1102	1900	1770	1576	1477	1230	1518	676	2012	1244	946	1082	1653	1410	lysine acetyltransferase 2B [Source:VGNC Symbol;Acc:VGNC:30399]
ENSBTAG00000000748	125	87	256	71	92	139	42	56	71	37	31	51	27	266	68	39	76	13	30	60	77	102	48	66	23	103	30	32	167	53	148	GAR1 ribonucleoprotein [Source:VGNC Symbol;Acc:VGNC:29251]
ENSBTAG00000000750	960	1155	2799	1088	1290	1014	643	652	911	708	426	990	803	2396	857	415	1763	509	1010	1558	1113	1057	709	1519	502	1419	763	1001	940	1125	1244	MSL complex subunit 2 [Source:VGNC Symbol;Acc:VGNC:31699]
ENSBTAG00000000752	216	227	427	198	132	220	55	127	137	171	87	250	220	458	246	62	209	66	141	139	301	231	65	122	34	220	58	85	344	121	390	shugoshin 1 [Source:VGNC Symbol;Acc:VGNC:34545]
ENSBTAG00000000753	944	848	1734	943	832	1013	541	522	664	748	379	943	854	1919	668	653	1532	464	1019	1076	1037	1028	763	1065	356	1298	551	1007	990	921	1152	protein inhibitor of activated STAT 4 [Source:VGNC Symbol;Acc:VGNC:32858]
ENSBTAG00000000754	2581	3057	6554	1958	3655	2181	1382	1360	1715	1570	794	1634	2071	4573	2290	1358	3434	1648	2931	2858	2443	2574	3070	2820	1367	3694	2326	2220	2230	2895	2348	protein phosphatase 2 regulatory subunit B'alpha [Source:VGNC Symbol;Acc:VGNC:33260]
ENSBTAG00000000758	540	557	1277	511	369	459	244	330	249	403	145	558	494	1149	499	224	565	254	433	527	745	530	339	464	86	644	334	393	350	620	581	proton activated chloride channel 1 [Source:VGNC Symbol;Acc:VGNC:36028]
ENSBTAG00000000759	766	782	1493	594	395	590	320	336	366	499	279	658	681	1109	581	420	813	316	589	678	1008	849	569	552	139	872	400	777	580	627	654	neudesin neurotrophic factor [Source:VGNC Symbol;Acc:VGNC:32006]
ENSBTAG00000000764	314	314	680	308	246	307	178	206	229	256	137	374	317	548	258	205	425	167	299	292	436	356	153	295	89	403	189	332	383	317	358	GIPC PDZ domain containing family member 1 [Source:VGNC Symbol;Acc:VGNC:29365]
ENSBTAG00000000767	651	699	1394	626	674	550	360	352	498	459	245	558	564	1392	474	292	928	314	540	672	621	742	453	666	266	844	374	413	607	669	769	decapping mRNA 2 [Source:VGNC Symbol;Acc:VGNC:27921]
ENSBTAG00000000770	396	487	1241	478	276	394	137	268	340	238	84	329	373	746	423	207	518	171	199	545	549	428	300	790	34	620	143	242	406	502	444	phosphoglucomutase 2 like 1 [Source:VGNC Symbol;Acc:VGNC:32795]
ENSBTAG00000000771	608	569	1254	493	505	488	356	297	497	364	250	468	519	1076	511	396	926	382	672	662	637	651	579	546	266	670	375	617	406	504	486	DnaJ heat shock protein family (Hsp40) member B6 [Source:VGNC Symbol;Acc:VGNC:53635]
ENSBTAG00000000773	586.06	688.32	1525.31	420.36	404.08	615.96	276.52	300.12	430.3	358.96	202.04	480.26	558.45	1164.57	535.92	184.67	715.65	217.03	335.67	599.67	613.41	553.08	364	535.83	132	878.9	219.53	327.4	676.28	573.9	685.68	tetratricopeptide repeat domain 9C [Source:NCBI gene (formerly Entrezgene);Acc:786577]
ENSBTAG00000000778	19592	16282	37667	16509	20286	19956	12157	10630	21104	12678	10274	20848	16264	40917	13432	8567	26581	9044	21286	19428	20245	22634.9	19750	15180	9601	24265	8940	16416	25274	18920	27708	heat shock protein 90 alpha family class B member 1 [Source:VGNC Symbol;Acc:VGNC:55918]
ENSBTAG00000000781	1681	1605	3075	735	914	998	764	696	621	1534	373	1100	1471	1940	1453	775	1595	730	1094	1222	1828	1125	412	712	358	1643	1206	1378	1010	916	886	huntingtin interacting protein 1 [Source:VGNC Symbol;Acc:VGNC:29857]
ENSBTAG00000000782	28	10	62	5	12	6	6	10	39	6	6	4	8	12	29	6	9	28	22	32	17	5	6	12	4	6	12	15	5	7	4	kinase insert domain receptor [Source:VGNC Symbol;Acc:VGNC:30535]
ENSBTAG00000000783	18	18	76	20	67	10	22	24	21	9	11	6	23	34	16	45	46	154	141	26	5	15	25	60	24	32	39	12	3	29	3	transforming growth factor alpha [Source:VGNC Symbol;Acc:VGNC:58421]
ENSBTAG00000000784	353	368	932	304	263	298	200	194	202	241	107	313	282	643	298	244	517	157	230	370	382	361	353	306	99	421	201	295	276	320	354	mitochondrial transcription termination factor 4 [Source:VGNC Symbol;Acc:VGNC:55065]
ENSBTAG00000000785	232	277	540	277	155	236	147	125	101	209	71	275	248	383	243	138	334	101	187	273	378	296	173	260	29	305	138	263	291	218	309	PAS domain containing serine/threonine kinase [Source:VGNC Symbol;Acc:VGNC:58397]
ENSBTAG00000000786	108	177	224	102	122	64	71	63	78	45	42	103	102	209	148	61	161	90	120	116	81	119	76	73	42	130	109	82	76	129	111	N-ribosyldihydronicotinamide:quinone reductase 2 [Source:VGNC Symbol;Acc:VGNC:32225]
ENSBTAG00000000789	432	381	891	288	292	413	195	191	267	298	157	391	297	826	262	229	462	129	295	379	515	498	282	377	111	513	189	335	499	317	475	protein phosphatase 1 regulatory subunit 7 [Source:VGNC Symbol;Acc:VGNC:52808]
ENSBTAG00000000791	16	10	21	13	13	8	3	6	4	6	5	7	7	18	6	4	8	5	7	12	12	13	12	24	1	10	3	14	5	9	20	calcyon neuron specific vesicular protein [Source:VGNC Symbol;Acc:VGNC:26718]
ENSBTAG00000000793	24	98	62	9	35	68	13	24	11	64	29	5	22	40	50	15	18	39	16	56	56	13	13	10	8	16	28	38	8	11	11	laminin subunit gamma 2 [Source:VGNC Symbol;Acc:VGNC:30774]
ENSBTAG00000000795	96	26	5	23	19	30	16	3	23	3	12	29	34	98	45	3	29	13	23	0	36	3	3	49	9	77	18	5	1	41	48	nicotinamide nucleotide adenylyltransferase 2 [Source:VGNC Symbol;Acc:VGNC:32133]
ENSBTAG00000000797	640	696	1380	561	517	609	388	370	487	476	274	641	485	1161	552	332	884	343	536	803	849	762	752	655	195	847	302	704	602	574	626	mitochondrial ribosomal protein L9 [Source:VGNC Symbol;Acc:VGNC:31653]
ENSBTAG00000000799	167	195	450	87	71	142	82	115	75	112	50	132	116	296	143	56	148	49	131	157	235	159	82	116	32	230	114	105	130	121	140	islet cell autoantigen 1 [Source:VGNC Symbol;Acc:VGNC:30023]
ENSBTAG00000000801	234	248	633	182	217	273	151	151	154	203	100	230	209	525	147	101	375	108	208	239	265	268	116	217	67	242	134	152	262	203	267	zinc finger protein 583 [Source:VGNC Symbol;Acc:VGNC:37307]
ENSBTAG00000000802	39	26	85	5	4	35	9	17	3	16	9	11	43	13	33	8	5	7	5	82	36	7	0	0	5	14	47	57	9	16	7	lymphatic vessel endothelial hyaluronan receptor 1 [Source:VGNC Symbol;Acc:VGNC:31116]
ENSBTAG00000000803	163	147	294	71	112	79	107	58	114	64	40	79	118	200	101	65	120	53	69	85	109	93	95	95	71	128	91	78	85	131	82	zinc finger protein 667 [Source:VGNC Symbol;Acc:VGNC:37325]
ENSBTAG00000000804	109	143	204	193	169	185	46	42	199	59	123	140	149	302	113	69	277	74	118	134	99	220	110	151	78	164	74	101	180	229	277	MOB kinase activator 3B [Source:VGNC Symbol;Acc:VGNC:31545]
ENSBTAG00000000806	1363	1613	3508	1346	1494	1343	636	646	1150	715	500	1327	989	2719	1033	563	2215	661	1158	1571	1079	2265	1575	1503	540	2738	803	808	1544	1531	1610	ATPase family AAA domain containing 1 [Source:VGNC Symbol;Acc:VGNC:26232]
ENSBTAG00000000807	742	742	1316	527	339	571	360	371	305	668	275	861	727	1032	638	394	773	260	535	829	1155	935	495	419	131	907	492	789	580	481	674	transmembrane p24 trafficking protein 3 [Source:VGNC Symbol;Acc:VGNC:35936]
ENSBTAG00000000808	469	510	1019	284	298	390	260	212	254	283	158	447	293	809	355	215	577	208	365	466	509	522	355	357	159	499	264	351	382	359	431	cytochrome c oxidase assembly factor COX14 [Source:VGNC Symbol;Acc:VGNC:27628]
ENSBTAG00000000809	81	57	40	9	24	24	10	51	55	19	13.94	7	40	30	137.88	36.93	3	9	6	91	75	8	8	11	4	22	117	112	2	2	4	iroquois homeobox 1 [Source:VGNC Symbol;Acc:VGNC:30286]
ENSBTAG00000000810	1893	1597	2894	1240	1173	1359	941	877	992	1092	690	1641	1314	2566	1163	950	2187	734	1339	1777	2085	2121	1929	1290	461	2204	1062	2095	1513	1158	1364	COPI coat complex subunit epsilon [Source:VGNC Symbol;Acc:VGNC:27595]
ENSBTAG00000000811	346	292	625	316	281	367	202	216	271	281	173	449	307	715	249	185	550	171	394	444	379	407	317	293	114	443	167	390	394	272	421	DEAD-box helicase 49 [Source:VGNC Symbol;Acc:VGNC:27971]
ENSBTAG00000000812	697	737	1971	1232	1922	787	573	478	666	437	534	789	668	2643	656	908	1774	1741	3293	1054	605	1260	1440	1031	1087	1682	1331	672	778	976	952	CD300a molecule [Source:NCBI gene (formerly Entrezgene);Acc:516915]
ENSBTAG00000000813	234	338	529	68	128	184	199	148	74	218	50	150	255	212	215	147	249	131	175	238	376	154	192	152	59	235	217	272	115	138	115	homer scaffold protein 3 [Source:VGNC Symbol;Acc:VGNC:29903]
ENSBTAG00000000815	717	478	864	734	765	597	399	451	825	453	645	780	440	1684	358	205	866	481	523	447	600	957	314	563	283	700	231	604	1343	872	931	EPH receptor A2 [Source:VGNC Symbol;Acc:VGNC:28534]
ENSBTAG00000000816	4134	4615	13857	7182	7121	5559	2662	1783	6077	1392	2474	3731	3219	11019	2486	2954	9171	1668	7322	5354	2829	6635	5583	4605	3849	7305	7833	2959	9387	9350	11214	PR/SET domain 1 [Source:VGNC Symbol;Acc:VGNC:33288]
ENSBTAG00000000817	128	188	400	302	149	186	59	152	159	124	53	151	162	231	193	124	238	138	96	317	210	166	128	148	36	160	126	166	162	240	187	synaptojanin 2 [Source:VGNC Symbol;Acc:VGNC:35528]
ENSBTAG00000000819	83	90	363	190	122	92	46	64	119	48	36	84	79	213	82	64	209	56	102	165	109	121	160	213	35	148	49	88	130	200	114	regulatory factor X3 [Source:VGNC Symbol;Acc:VGNC:33895]
ENSBTAG00000000820	22	14	47	37	18	59	9	28	22	14	17	102	31	143	9	11	40	9	25	26	33	50	17	20	11	36	3	14	53	20	133	G protein subunit gamma 11 [Source:VGNC Symbol;Acc:VGNC:53646]
ENSBTAG00000000824	570	465	982	528	342	549	264	328	371	426	229	567	393	946	364	322	646	265	471	591	844	674	308	428	167	562	301	545	650	414	559	tRNA splicing endonuclease subunit 54 [Source:VGNC Symbol;Acc:VGNC:36412]
ENSBTAG00000000825	361	274	560	419	267	412	185	210	303	205	221	367	290	864	228	208	447	122	317	382	515	536	367	398	105	429	146	478	493	246	496	mitochondrial ribosomal protein S26 [Source:VGNC Symbol;Acc:VGNC:31666]
ENSBTAG00000000827	2054	2455	5323	1717	1927	1915	1278	1060	1647	1371	734	1783	1820	4176	1705	1121	3066	929	1821	2060	2151	2324	1155	1933	766	2664	1462	1319	2090	2218	2382	TAO kinase 1 [Source:VGNC Symbol;Acc:VGNC:35595]
ENSBTAG00000000828	63	73	26	2	26	10	5	33	39	34	2	1	22	15	34	5	1	25	15	32	8	1	2	6	2	15	21	12	0	4	4	calpain 6 [Source:VGNC Symbol;Acc:VGNC:26749]
ENSBTAG00000000829	184	223	310	109	111	111	81	80	68	104	42	146	115	255	137	89	212	92	99	181	169	174	121	137	45	175	102	156	123	148	100	sedoheptulokinase [Source:NCBI gene (formerly Entrezgene);Acc:511999]
ENSBTAG00000000830	4804	4729	7862	2220	4239	3440	2905	2020	3053	2656	1485	3457	2636	8074	2944	1754	5328	2592	3254	3485	3405	3954	3253	2530	2093	4042	2829	3555	3797	3976	3341	G protein-coupled receptor 137B [Source:VGNC Symbol;Acc:VGNC:29551]
ENSBTAG00000000831	1489	1801	2923	981	2052	1070	1364	816	1127	1133	384	1782	1078	3149	1201	720	2806	927	1250	1702	1130	1842	1046	1617	635	1612	1209	1585	1247	1690	1032	cystinosin, lysosomal cystine transporter [Source:VGNC Symbol;Acc:VGNC:27807]
ENSBTAG00000000833	1803	2412	3280	1320	2197	1616	1442	994	1486	1455	855	2153	1553	4625	1580	1355	3107	1068	2208	2419	2236	2916	1576	1747	728	2297	1782	2407	1829	1935	2051	Tax1 binding protein 3 [Source:VGNC Symbol;Acc:VGNC:35620]
ENSBTAG00000000835	12	14	26	7	9	6	3	7	8	10	3	6	9	13	18	6	7	8	3	13	13	7	2	4	6	7	8	12	3	3	2	brain enriched myelin associated protein 1 [Source:VGNC Symbol;Acc:VGNC:98868]
ENSBTAG00000000836	398	650	713	125	256	849.99	196.98	642.96	379	465	407	70	308.97	253	595.92	194.95	202	695.98	211	651	351	280	125	99	60	361	298	435	123	119	191	keratin 8 [Source:VGNC Symbol;Acc:VGNC:50407]
ENSBTAG00000000837	2509	2355	5765	3269	2294	2641	1372	1635	2211	2500	1160	3581	2665	6512	2445	1172	3477	1115	2377	2831	3699	3920	2747	2909	589	3987	1086	2136	3280	2873	3813	poly(ADP-ribose) polymerase 1 [Source:NCBI gene (formerly Entrezgene);Acc:286764]
ENSBTAG00000000838	2240	2496	6750	3336	2413	2318	1294	1529	2251	2077	670	1905	2376	4070	2112	2244	4255	1358	1992	3469	3548	3060	2023	4132	627	3395	1457	3026	2577	3325	2521	coiled-coil domain containing 88C [Source:VGNC Symbol;Acc:VGNC:55038]
ENSBTAG00000000841	25	49	59	26	29	42	8	11	8	19	10	31	27	32	35	18	28	37	28	22	64	42	17	11	18	28	26	18	21	25	53	leucine zipper tumor suppressor 1 [Source:VGNC Symbol;Acc:VGNC:31121]
ENSBTAG00000000842	833	775	1881	460	330	520	404	298	319	646	190	554	711	1085	604	327	806	258	653	593	813	893	403	477	113	820	579	606	661	521	664	ubiquitin associated and SH3 domain containing B [Source:VGNC Symbol;Acc:VGNC:36575]
ENSBTAG00000000843	1706	1242	2255	515	372	879	533	659	506	1567	293	1178	894	2091	948	501	1216	614	719	735	1551	1244	275	659	199	1169	732	959	1041	867	867	NDRG family member 2 [Source:VGNC Symbol;Acc:VGNC:50007]
ENSBTAG00000000848	6718	6670	13866	5974	6278	6674	4443	3573	5809	5202	2751	6842	5706	14701	5560	4006	10597	4041	7169	7544	7654	7678	5136	6853	2685	8805	4786	7255	6731	6755	7532	small nuclear ribonucleoprotein U5 subunit 200 [Source:VGNC Symbol;Acc:VGNC:35068]
ENSBTAG00000000851	734	736	1509	409	482	646	346	292	343	482	229	616	546	1328	490	228	694	206	400	484	755	768	335	468	149	871	306	438	772	550	781	cytochrome P450, family 20, subfamily A, polypeptide 1 [Source:NCBI gene (formerly Entrezgene);Acc:532945]
ENSBTAG00000000854	54	112	123	46	107	25	8.06	20.61	14	22.07	20	15	24.45	43	83	23	64.2	72.67	88	60	70	17.5	20	15.55	44.67	50	68	44.62	30.93	23	11	SEC16 homolog B, endoplasmic reticulum export factor [Source:VGNC Symbol;Acc:VGNC:34407]
ENSBTAG00000000855	221	227	391	187	115	192	84	114	223	139	154	169	233	344	217	137	284	105	147	196	291	312	175	130	72	270	119	226	290	176	223	nucleoredoxin [Source:VGNC Symbol;Acc:VGNC:32376]
ENSBTAG00000000856	105	85	220	179	94	149	57	110	100	135	87	184	113	291	117	90	204	75	123	152	226	186	115	147	31	166	42	127	195	117	239	F-box and leucine rich repeat protein 6 [Source:VGNC Symbol;Acc:VGNC:53864]
ENSBTAG00000000857	894	771	1578	487	524	680	431	390	383	750	283	772	788	1289	622	537	1086	393	735	725	956	832	494	612	223	1013	564	838	728	597	722	solute carrier family 52 member 2 [Source:NCBI gene (formerly Entrezgene);Acc:527884]
ENSBTAG00000000859	1487	1854	2637	1036	1375	1466	749	687	1391	919	529	1290	1079	2915	954	537	2182	636	885	1518	1226	1580	1133	1220	467	1467	590	1100	1577	1493	1351	solute carrier family 38 member 1 [Source:VGNC Symbol;Acc:VGNC:34846]
ENSBTAG00000000861	8	18	18	7	18	13	6	4	19	4	4	8	6	19	3	13	25	4	23	16	8	27	14	7	12	12	7	7	14	19	16	ETS variant transcription factor 3 like [Source:VGNC Symbol;Acc:VGNC:50172]
ENSBTAG00000000868	42	51	129	35	48	61	26	30	24	25	17	35	42	120	35	19	65	3	34	27	40	51	7	32	15	64	29	13	57	61	75	ZFP1 zinc finger protein [Source:VGNC Symbol;Acc:VGNC:37159]
ENSBTAG00000000869	273.03	285.98	472.34	181.05	227.36	257.41	126.43	121.77	204.63	144.66	87.37	294.63	279.47	563.57	218.9	106.12	242.14	129.82	160.43	211.79	308.71	257.8	176.55	220.11	78.58	247.78	95.15	135.65	354.61	329.67	360.24	ORC ubiquitin ligase 1 [Source:VGNC Symbol;Acc:VGNC:34054]
ENSBTAG00000000871	1177	1051	2415	761	733	1037	733	604	697	889	418	1021	1015	1831	1001	721	1606	577	1067	1176	1316	1143	607	846	332	1448	857	1310	950	904	1046	tripartite motif containing 27 [Source:VGNC Symbol;Acc:VGNC:36323]
ENSBTAG00000000873	760	630	2035	265	436	512	450	238	697	366	322	255	572	508	848	929	1430	170	588	1098	466	536	286	294	265	703	1057	772	475	319	320	solute carrier family 13 member 3 [Source:VGNC Symbol;Acc:VGNC:34675]
ENSBTAG00000000874	2857	5779	10836	3944	2519	4372	1684	1832	3505	2142	943	3796	3435	7870	3146	1972	5713	1197	2724	4962	4934	4453	2597	4224	1413	5544	2344	2338	3929	4391	5252	calpastatin [Source:VGNC Symbol;Acc:VGNC:26790]
ENSBTAG00000000875	48	69	201	95	57	96	38	48	57	61	23	72	81	189	72	69	117	37	70	77	108	119	60	124	16	108	33	93	122	116	142	centrosomal protein 131 [Source:VGNC Symbol;Acc:VGNC:27192]
ENSBTAG00000000877	36	34	127	84	25	32	19	21	32	21	7	31	45	80	32	16	82	32	28	41	68	59	35	47	4	53	19	34	50	72	47	electron transfer flavoprotein subunit beta lysine methyltransferase [Source:VGNC Symbol;Acc:VGNC:28620]
ENSBTAG00000000878	2009	2685	5632	1838	2452	2045	1302	1171	1762	1293	665	1639	1767	4221	1818	1085	3250	1140	1814	2433	2197	1931	1428	2388	839	3016	1452	1532	1813	2200	2077	RB1 inducible coiled-coil 1 [Source:VGNC Symbol;Acc:VGNC:33769]
ENSBTAG00000000879	138	125	281	127	124	124	72	114	90	119	73	162	104	291	99	95	200	75	117	172	187	157	101	129	28	146	79	133	137	108	136	chromosome 14 C8orf33 homolog [Source:NCBI gene (formerly Entrezgene);Acc:513585]
ENSBTAG00000000880	615	836	1610	434	503	614	271	296	369	415	159	428	521	1112	557	223	774	219	308	616	678	727	451	477	232	906	378	396	576	647	673	glycoprotein integral membrane 1 [Source:VGNC Symbol;Acc:VGNC:29359]
ENSBTAG00000000885	21.94	21.99	30.38	16.45	11.23	35.08	11.33	6.69	21.69	17.55	10.54	23.11	15.03	45.17	20.64	4.17	16.56	9.7	9.45	16.47	12.51	22.83	14.32	18.51	9.25	24.74	3.41	8.91	25.3	18.54	15.86
ENSBTAG00000000892	244	215	497	245	201	201	120	127	166	209	120	320	261	537	228	122	336	78	222	257	279	545	234	162	85	313	63	184	285	202	241	cyclic GMP-AMP synthase [Source:VGNC Symbol;Acc:VGNC:31271]
ENSBTAG00000000894	13658	18158	31659	7979	12823	10735	7330	5983	9559	8140	5217	12686	9949	21497	10379	6759	20236	6916	11069	13736	14815	17115	15564	9865	5998	18075	10700	12823	13072	10022	11826	phosphoglycerate kinase 1 [Source:VGNC Symbol;Acc:VGNC:32789]
ENSBTAG00000000895	88	92	203	88	196	116	55	52	117	66	42	97	80	316	68	46	150	27	79	107	120	116	75	137	85	118	56	77	137	100	137	TATA-box binding protein associated factor 9b [Source:VGNC Symbol;Acc:VGNC:35583]
ENSBTAG00000000897	1561	1521	4557	1675	1944	2016	915	940	1549	989	582	1819	1381	4154	1362	967	2415	499	960	3031	1794	1917	1012	2278	603	2312	1462	1261	1437	1930	2296	IQ motif containing GTPase activating protein 2 [Source:VGNC Symbol;Acc:VGNC:30259]
ENSBTAG00000000898	881	905	1930	391	429	584	247	303	340	752	234	437	777	1046	856	286	557	203	310	489	942	645	218	442	155	794	357	502	545	589	748	coagulation factor II thrombin receptor like 2 [Source:VGNC Symbol;Acc:VGNC:28685]
ENSBTAG00000000899	22	26	48	12	6	14	6	7	5	23	2	14	21	37	27	6	12	12	9	15	29	21	2	8	4	21	7	10	19	9	10	transmembrane protein 17 [Source:VGNC Symbol;Acc:VGNC:35995]
ENSBTAG00000000900	434	716	1927	1083	789	728	241	396	922	288	273	841	578	1283	772	267	1147	262	426	1296	721	825	736	1125	423	834	352	568	589	1031	749	leucine rich repeat containing 8 VRAC subunit C [Source:VGNC Symbol;Acc:VGNC:31031]
ENSBTAG00000000902	4465	5796	14898	5087	5584	4501	2754	3189	4217	3674	1547	3965	4721	9988	4168	2870	9086	2464	4186	6038	4977	6222	4696	6870	1611	7931	3207	3189	4436	8219	5200	O-linked N-acetylglucosamine (GlcNAc) transferase [Source:NCBI gene (formerly Entrezgene);Acc:532053]
ENSBTAG00000000905	24	41	100	40	27	21	26	33	15	20	9	33	40	48	42	32	62	13	39	31	44	16	5	30	12	37	16	43	23	24	33	RAB6B, member RAS onco family [Source:VGNC Symbol;Acc:VGNC:50013]
ENSBTAG00000000911	1061	1240	3149	1312	1858	1122	560	730	1152	629	603	874	990	3169	988	795	1778	1076	1701	1278	1089	1222	1169	1629	799	1958	909	995	1341	1536	1443	ubiquitin conjugating enzyme E2 H [Source:VGNC Symbol;Acc:VGNC:36583]
ENSBTAG00000000913	1110	1094	1825	648	508	796	447	441	497	690	371	944	705	1668	672	422	1162	295	632	897	1152	919	647	553	217	1165	513	726	913	694	909	ubiquinol-cytochrome c reductase, complex III subunit X [Source:VGNC Symbol;Acc:VGNC:36693]
ENSBTAG00000000917	1617	3427	3349	994	1455	1691	1201	792	1087	1164	919	1581	1288	3093	1067	1149	2913	1198	1930	1495	1646	1792	914	925	769	2001	1584	1716	2581	1178	2243	bone morphotic protein 1 [Source:VGNC Symbol;Acc:VGNC:26514]
ENSBTAG00000000918	210	221	476	150	159	133	89	106	71	163	68	141	134	310	182	126	219	117	185	146	161	216	118	215	50	400	109	133	151	236	114	ER membrane associated RNA degradation [Source:VGNC Symbol;Acc:VGNC:28590]
ENSBTAG00000000920	657	607	1246	458	651	351	523	229	463	227	446	568	611	676	650	728	760	844	1065	630	315	458	989	436	628	678	988	732	274	932	300	dynein axonemal heavy chain 17 [Source:VGNC Symbol;Acc:VGNC:28124]
ENSBTAG00000000928	539	611	821	233	441	288	333	160	347	279	123	361	404	838	525	265	540	183	385	306	375	379	178	192	119	525	418	413	293	395	274	sperm antigen with calponin homology and coiled-coil domains 1 [Source:VGNC Symbol;Acc:VGNC:35200]
ENSBTAG00000000933	16	19.03	37.04	21.02	26.02	17.02	11	18.02	16.01	8	9	14.02	16	39.02	18	19	29.02	14.01	11	11	29.07	27.01	16	31.04	6	13	7	14.01	22	20.03	27.13	coiled-coil domain containing 183 [Source:VGNC Symbol;Acc:VGNC:26878]
ENSBTAG00000000936	91	91	248	56	22	47	34	44	27	81	20	105	77	108	50	36	54	27	32	79	117	108	19	30	14	77	66	62	52	59	75	solute carrier family 39 member 2 [Source:VGNC Symbol;Acc:VGNC:34863]
ENSBTAG00000000937	1706	2102	4561	1365	2078	1855	963	944	1407	1193	666	1495	1340	3986	1461	841	2687	1164	1925	2060	1430	1861	1385	1509	881	2325	1310	1293	1497	1720	1835	ITPR interacting domain containing 2 [Source:VGNC Symbol;Acc:VGNC:35311]
ENSBTAG00000000939	778	1038	1672	467	712	662	511	373	510	488	238	613	604	1531	491	463	1027	346	539	682	684	791	446	629	254	838	545	614	663	800	706	kinesin family member 16B [Source:VGNC Symbol;Acc:VGNC:30585]
ENSBTAG00000000940	565	674	1421	727	494	612	277	383	566	418	226	605	498	1146	591	376	1094	279	498	970	798	708	758	956	177	974	337	755	543	709	636	tubulin folding cofactor C [Source:VGNC Symbol;Acc:VGNC:35650]
ENSBTAG00000000941	7878	9712	14908	4369	5192	5554.53	3765	2930	3941	4599.94	2073	5370.97	4888	11969	5583	2889	8278	3649	4703	6710	5979.97	6823	3931	4748	2272	9549	5135	5009	5839	6025	6140	pleckstrin homology domain containing B2 [Source:VGNC Symbol;Acc:VGNC:33010]
ENSBTAG00000000942	588	802	907	372	420	513	235	192	280	367	179	440	484	820	508	267	676	329	367	541	440	705	209	341	137	737	374	454	388	759	538	signal induced proliferation associated 1 like 2 [Source:VGNC Symbol;Acc:VGNC:34629]
ENSBTAG00000000943	64	78	192	59	55	62	29	45	52	38	10	43	63	96	62	39	97	18	53	90	100	49	36	109	19	73	22	52	48	67	79	zinc finger protein 286A [Source:NCBI gene (formerly Entrezgene);Acc:789857]
ENSBTAG00000000944	2414	2400	5005	1855	2246	2059	1611	1397	1805	1996	1168	2269	2307	3764	1905	1454	3755	1436	2514	2286	2404	2698	1477	2103	735	2919	1629	2884	2554	2241	2338	lysophosphatidylcholine acyltransferase 1 [Source:VGNC Symbol;Acc:VGNC:30961]
ENSBTAG00000000945	136	148	145	25	76	44	18	46	25	51	18	5	58	25	307	74	23	37	16	117	188	23	10	33	5	56	350	119	9	23	13	ATPase secretory pathway Ca2+ transporting 2 [Source:VGNC Symbol;Acc:VGNC:26297]
ENSBTAG00000000946	168	161	378	279	163	124	95	74	131	115	63	156	163	210	117	142	305	149	226	161	168	164	227	268	47	255	93	145	160	320	158	MTOR associated protein, eak-7 homolog [Source:VGNC Symbol;Acc:VGNC:35889]
ENSBTAG00000000948	1402	1377	2832	850	1199	1213	602	606	808	737	393	991	997	2491	1073	417	1498	487	667	1107	1234	1364	744	1105	383	1624	716	873	1235	1082	1365	RAB2A, member RAS onco family [Source:VGNC Symbol;Acc:VGNC:33637]
ENSBTAG00000000949	169	193	429	162	141	218	82	124	149	153	91	217	204	460	168	109	228	64	182	140	302	204	83	159	46	242	71	98	225	151	237	DnaJ heat shock protein family (Hsp40) member C9 [Source:VGNC Symbol;Acc:VGNC:55985]
ENSBTAG00000000950	454	404	752	305	275	316	218	211	239	369	146	440	339	606	361	237	570	205	366	456	592	426	423	295	110	523	254	470	360	247	384	mitochondrial ribosomal protein S16 [Source:VGNC Symbol;Acc:VGNC:31657]
ENSBTAG00000000951	9	37	124	71	33	55	5	43	37	12	12	57	38	152	35	33	120	12	25	71	71	45	46	133	16	60	6	54	46	48	95	Janus kinase and microtubule interacting protein 3 [Source:VGNC Symbol;Acc:VGNC:30369]
ENSBTAG00000000955	151	198	450	194	159	185	90	98	137	129	65	162	156	441	184	90	275	120	164	198	181	203	151	222	55	252	105	81	194	216	215	RNA binding motif protein 41 [Source:VGNC Symbol;Acc:VGNC:33800]
ENSBTAG00000000957	450	596	1546	805	597	498	274	275	592	277	233	449	469	1154	415	281	1057	413	695	861	464	1034	1104	783	335	1284	396	478	539	783	639	CDKN2A interacting protein [Source:VGNC Symbol;Acc:VGNC:106682]
ENSBTAG00000000958	28	33	59	22	18	15	10	12	3	15	7	18	28	39	19	12	39	10	20	24	50	30	3	17	4	37	9	40	23	18	29	zinc finger SWIM-type containing 3 [Source:VGNC Symbol;Acc:VGNC:37383]
ENSBTAG00000000959	77	103	200	85	112	94	65	47	82	84	26	97	79	133	61	62	159	44	96	100	99	100	90	98	43	110	58	97	76	115	100	zinc finger SWIM-type containing 1 [Source:VGNC Symbol;Acc:VGNC:37381]
ENSBTAG00000000960	16	12	32	8	13	3	5	2	5	15	2	12	7	8	6	17	22	6	12	17	13	12	11	9	6	10	8	8	9	14	18	spermatosis associated 25 [Source:VGNC Symbol;Acc:VGNC:35181]
ENSBTAG00000000961	69	97	99	48	107	43	46	50	50	50	29	66	54	128	28	47	115	28	96	87	73	98	71	48	20	65	59	41	46	75	59	neuralized E3 ubiquitin protein ligase 2 [Source:VGNC Symbol;Acc:VGNC:32015]
ENSBTAG00000000962	382	398	998	474	432	392	121	192	258	291	146	321	333	643	264	112	507	106	229	248	373	567	257	467	87	513	107	175	474	616	703	signal transducing adaptor family member 1 [Source:VGNC Symbol;Acc:VGNC:35358]
ENSBTAG00000000964	48	33	225	653	337	131	42	53	302	10	123	88	32	232	30	77	735	84	151	251	34	500	958	909	76	612	17	105	306	1602	320	Fc receptor like 5 [Source:VGNC Symbol;Acc:VGNC:59181]
ENSBTAG00000000967	336	288	523	237	168	319	155	169	183	283	105	363	226	727	196	171	431	139	233	341	378	395	220	249	76	340	157	340	349	275	364	DET1 partner of COP1 E3 ubiquitin ligase [Source:VGNC Symbol;Acc:VGNC:49548]
ENSBTAG00000000970	13	19	58	14	8	16	10	4	12	6	7	15	16	12	9	20	14	5	11	12	12	25	7	9	3	22	11	8	18	33	12	acid sensing ion channel subunit 1 [Source:VGNC Symbol;Acc:VGNC:26210]
ENSBTAG00000000974	1955	1954	4820	2314	2285	2336	1192	1322	2013	1539	929	1980	1825	4435	1426	816	3525	678	1768	2494	2029	2868	2007	2246	638	3016	804	1509	3266	2502	2797	isoleucyl-tRNA synthetase 1 [Source:VGNC Symbol;Acc:VGNC:30018]
ENSBTAG00000000977	5825	4643	8834	1745	2439	3899	2734	2021	1458	4628	988	3525	3446	7605	3287	2295	5058	2280	3257	4137	4068	4007	2766	3633	979	5086	2859	4792	2606	3628	2495	cell adhesion molecule 1 [Source:VGNC Symbol;Acc:VGNC:26694]
ENSBTAG00000000978	693	838	1892	826	636	822	424	447	576	563	251	834	703	1621	742	436	1090	432	592	877	923	1021	673	828	224	1129	402	700	851	862	903	ASH2 like, histone lysine methyltransferase complex subunit [Source:VGNC Symbol;Acc:VGNC:49156]
ENSBTAG00000000979	766	1195	1920	736	751	822	377	446	563	556	239	645	630	1656	768	340	1181	291	483	885	896	969	686	995	258	1144	511	623	1027	1053	1029	small integral membrane protein 19 [Source:VGNC Symbol;Acc:VGNC:35018]
ENSBTAG00000000981	105	113	247	79	49	67	62	77	67	95	35	97	86	296	80	90	129	55	115	107	154	86	52	104	35	124	73	98	75	95	109	kelch domain containing 8B [Source:VGNC Symbol;Acc:VGNC:30640]
ENSBTAG00000000983	3	0	29	9	14	13	0	7	30	2	0	9	11	11	10	1	8	3	3	7	7	9	19	12	0	2	0	4	4	3	5	ATP binding cassette subfamily C member 8 [Source:VGNC Symbol;Acc:VGNC:25475]
ENSBTAG00000000985	4378	4562	8754	3483	3407	4094	2278	2053	3074	2917	1485	3879	3404	8453	3175	1925	5444	1803	2944	4132	4318	4820	3392	3679	1483	5889	2449	3293	4038	4072	4665	RAB10, member RAS onco family [Source:VGNC Symbol;Acc:VGNC:33613]
ENSBTAG00000000986	32	30	35	31	23	25	24	33	16	23	10	54	13	117	23	2	8	5	43	22	63	30	4	10	3	60	5	14	40	32	18	USH1 protein network component harmonin [Source:VGNC Symbol;Acc:VGNC:36704]
ENSBTAG00000000988	873	1296	3135	1447	1198	1516	465	652	1056	657	393	1371	1223	3312	989	305	1476	293	549	1156	1511	1609	609	1299	278	1608	336	274	2060	1380	2315	BRCA2 DNA repair associated [Source:VGNC Symbol;Acc:VGNC:26554]
ENSBTAG00000000990	924.21	830.09	2015.6	862.71	733.21	716.86	366.76	436.99	709.39	561.61	365.93	995.93	699.18	1480.39	662.44	279.92	1236.45	243.96	681.5	955.46	905.63	1435.47	952.47	709.77	318.74	1468.06	501.29	617.27	843.2	641.41	796.45	proteasome 20S subunit alpha 2 [Source:VGNC Symbol;Acc:VGNC:55751]
ENSBTAG00000000991	124	89	239	72	97	120	45	60	76	82	44	119	85	254	96	66	117	45	71	112	119	132	73	97	43	150	56	78	117	101	147	mitochondrial ribosomal protein L32 [Source:VGNC Symbol;Acc:VGNC:31631]
ENSBTAG00000000993	461	1304	1867	547	886	560	249	331	538	305	179	387	506	1087	695	308	984	315	449	930	681	616	1136	885	398	1108	403	396	400	901	408	NEDD4 binding protein 2 like 1 [Source:VGNC Symbol;Acc:VGNC:53826]
ENSBTAG00000000995	404	440	760	190	249	293	147	208	180	370	112	236	274	642	365	234	344	257	309	369	462	356	247	276	95	364	244	319	241	246	326	terminal nucleotidyltransferase 5A [Source:VGNC Symbol;Acc:VGNC:28815]
ENSBTAG00000000998	614	665	1454	610	502	646	337	409	593	434	254	710	506	1565	532	239	969	253	472	645	629	733	412	567	168	683	367	501	645	597	987	solute carrier family 39 member 6 [Source:VGNC Symbol;Acc:VGNC:34866]
ENSBTAG00000001002	135	282	1297	618	363	386	71	186	475	105	78	110	299	780	269	337	511	175	244	544	319	280	327	743	146	328	189	580	245	375	295	transcription factor 7 [Source:VGNC Symbol;Acc:VGNC:35695]
ENSBTAG00000001005	346	277	516	213	242	290	126	169	237	196	105	237	203	615	224	102	360	152	152	224	270	282	167	256	71	365	94	155	296	229	301	zinc finger protein 280B [Source:VGNC Symbol;Acc:VGNC:107043]
ENSBTAG00000001007	258	294	506	118	125	207	136	112	102	163	69	219	232	348	165	87	250	68	141	210	205	209	79	125	61	280	121	173	191	165	254	solute carrier family 25 member 43 [Source:VGNC Symbol;Acc:VGNC:34768]
ENSBTAG00000001008	275	618	2821	1247	521	468	91	498	1683	124	168	603	439	2572	479	591	2165	317	720	1562	774	1584	3374	2152	130	1528	176	1624	381	1478	688	perforin 1 [Source:VGNC Symbol;Acc:VGNC:33313]
ENSBTAG00000001009	3496	3583	9798	5181	4509	3425	2111	2040	2598	2472	1724	3403	3049	8279	3131	2261	6349	2221	5343	3957	3310	5506	2994	4089	1416	5267	2748	3468	3453	4074	3870	hematopoietic cell-specific Lyn substrate 1 [Source:VGNC Symbol;Acc:VGNC:29775]
ENSBTAG00000001013	1200	1075	2702	843	916	1065	483	621	842	683	374	974	969	2274	1001	375	1457	407	703	1051	1098	1205	615	859	331	1481	570	770	1189	977	1314	solute carrier family 30 member 5 [Source:VGNC Symbol;Acc:VGNC:34809]
ENSBTAG00000001014	662	693	1220	468	551	616	348	302	468	630	287	697	518	1171	480	529	1053	349	762	795	905	764	473	579	378	848	533	916	715	622	697	mitogen-activated protein kinase 7 [Source:VGNC Symbol;Acc:VGNC:31222]
ENSBTAG00000001015	1980	2101	4250	1597	1993	1995	1279	955	1659	1371	863	1948	1609	4213	1509	1220	3249	1034	2406	2158	2044	2128	1156	1772	885	2286	1641	1959	1981	1986	2380	transmembrane 9 superfamily member 4 [Source:VGNC Symbol;Acc:VGNC:35913]
ENSBTAG00000001016	568	688	1539	509	485	653	332	308	462	422	184	518	512	1298	491	219	783	197	362	576	592	629	433	578	193	790	319	400	610	592	700	N-alpha-acetyltransferase 35, NatC auxiliary subunit [Source:VGNC Symbol;Acc:VGNC:56977]
ENSBTAG00000001017	1334	1949	6054	2610	1699	2505	616	1259	2974	911	532	1557	1761	5406	1670	879	3481	865	1042	2689	2497	2114	1527	3522	566	2556	691	1192	2080	2669	2721	STE20 like kinase [Source:VGNC Symbol;Acc:VGNC:34968]
ENSBTAG00000001022	13408.1	12084	20386.5	7496.51	9987.52	10560.1	8199.52	5168.52	9937.23	8592.04	4973.87	10769.7	7792.2	27765.5	7090.32	7729.2	15913.2	5160.8	10500.9	11811.4	13840.5	14175.5	10469.3	9192.69	6131.31	13855.2	8156.38	15003.1	11467.7	10161.9	10991.9	amidohydrolase domain containing 2 [Source:NCBI gene (formerly Entrezgene);Acc:521401]
ENSBTAG00000001023	999	1040	2303	1116	971	1016	615	572	887	834	510	1221	1093	1983	841	766	1830	512	1176	1271	1231	1479	934	1129	393	1582	666	1199	1344	1190	1408	zinc finger protein 598, E3 ubiquitin ligase [Source:VGNC Symbol;Acc:VGNC:37309]
ENSBTAG00000001024	6597	6926	17142	9101	7515	8360	4362	3513	7193	5513	3044	7457	6584	17769	5577	5288	12095	4130	8272	9262	7921	9439	4828	10011	3228	8617	4549	7835	8033	9917	10889	AT-rich interaction domain 1A [Source:VGNC Symbol;Acc:VGNC:26123]
ENSBTAG00000001027	271	107	236	88	100	149	48	98	118	168	138	68	192	232	109	46	96	195	332	97	204	96	68	108	91	100	35	142	126	187	188	serpin family H member 1 [Source:VGNC Symbol;Acc:VGNC:34480]
ENSBTAG00000001029	164	291	881	508	578	264	100	194	273	109	95	146	290	466	205	309	620	346	779	474	315	409	554	794	242	584	226	297	242	525	229	RAS guanyl releasing protein 2 [Source:VGNC Symbol;Acc:VGNC:33748]
ENSBTAG00000001030	2629	2999	6379	2668	3299	2541	1706	1391	2138	1865	918	2231	2742	4824	2347	1804	4769	2497	3537	3408	2883	3047	2984	3646	1457	3802	2405	3006	2467	3294	2467	myotubularin related protein 3 [Source:VGNC Symbol;Acc:VGNC:31742]
ENSBTAG00000001032	12	28	81	27	34	21	21	6	10	7	16	12	31	27	21	26	46	24	34	28	13	34	19	24	28	33	58	19	22	47	13	glycogen phosphorylase, muscle associated [Source:VGNC Symbol;Acc:VGNC:33589]
ENSBTAG00000001034	103	116	849	263	398	224	70	183	405	26	88	93	191	611	152	143	577	133	300	644	205	325	188	563	106	253	174	192	144	277	185	interleukin 18 receptor 1 [Source:VGNC Symbol;Acc:VGNC:30127]
ENSBTAG00000001035	4270	3924	10439	4895	5448	4937	2906	2488	4853	3135	2290	4672	3859	12286	3301	3089	7677	2847	5428	5191	4729	5948	3627	5133	2641	5633	3484	4801	5394	5164	6565	splicing factor 1 [Source:VGNC Symbol;Acc:VGNC:34505]
ENSBTAG00000001036	871	830	1450	373	375	549	290	320	298	476	151	567	557	1189	685	219	590	178	390	565	971	599	266	396	112	858	418	491	672	439	694	3-hydroxyisobutyrate dehydrogenase [Source:VGNC Symbol;Acc:VGNC:29844]
ENSBTAG00000001037	587	805	2113	1221	1060	973	475	579	931	527	357	936	1003	2849	714	642	1602	531	1426	1150	1049	1065	742	1879	228	1263	477	946	1200	1190	1205	mitogen-activated protein kinase kinase kinase kinase 2 [Source:VGNC Symbol;Acc:VGNC:31205]
ENSBTAG00000001038	1606	1647	3642	1567	1471	1592	1028	1046	1298	1229	866	1881	1527	3099	1362	880	2516	827	1672	1744	1853	2126	1577	1319	540	2273	950	1816	1831	1385	1875	small nuclear ribonucleoprotein polypeptides B and B1 [Source:VGNC Symbol;Acc:VGNC:35076]
ENSBTAG00000001042	3485	2372	9149	4946	13396	2959	4086	2957	3363	848	2610	1567	3604	15022	3501	6779	10200	12734	24250	6517	868	2870	4382	5901	10587	7501	9941	3368	1595	4344	2449	MAX dimerization protein 1 [Source:VGNC Symbol;Acc:VGNC:31771]
ENSBTAG00000001044	265	272	522	225	185	259	136	139	163	185	105	268	208	559	232	111	340	97	193	272	272	281	167	206	77	313	142	154	263	187	283	Suv3 like RNA helicase [Source:VGNC Symbol;Acc:VGNC:35483]
ENSBTAG00000001050	448	571	1214	439	271	479	211	307	447	339	122	412	478	1038	370	275	526	216	357	566	677	587	185	611	108	603	260	577	470	443	668	low density lipoprotein receptor adaptor protein 1 [Source:VGNC Symbol;Acc:VGNC:30830]
ENSBTAG00000001051	111	102	352	102	382	114	137	123	162	61	126	105	99	560	105	295	478	365	1026	335	63	166	235	184	263	371	189	104	115	201	126	osteoclast associated Ig-like receptor [Source:VGNC Symbol;Acc:VGNC:55068]
ENSBTAG00000001055	5213	5453	11102	4601	4565	5194	3065	2760	4657	3926	2314	5275	4458	10908	4568	2513	7753	2600	4703	5593	5996	5804	4951	4833	1821	6695	2936	4819	6017	4791	6627	heteroous nuclear ribonucleoprotein L [Source:VGNC Symbol;Acc:VGNC:54437]
ENSBTAG00000001057	1559	1895	3337	1023	1282	1262	808	668	1100	936	464	1281	1112	2396	1129	741	1808	648	1076	1352	1363	1606	1156	1233	470	1863	893	1088	1453	1178	1380	ADP ribosylation factor GTPase activating protein 3 [Source:VGNC Symbol;Acc:VGNC:26063]
ENSBTAG00000001059	738	682	1457	567	513	714	388	356	597	475	276	735	484	1784	490	353	965	313	626	803	826	839	576	688	222	921	375	705	883	668	1066	isocitrate dehydrogenase (NAD(+)) 3 non-catalytic subunit gamma [Source:VGNC Symbol;Acc:VGNC:54635]
ENSBTAG00000001060	14605	14415	29695	11716	23455	10431	11981	5716	15951	4022	4648	9195	7685	28044	9192	5396	25986	7794	16024	12854	8658	14784	28434	17609	9380	19172	17915	12510	12662	18292	10502	C-X-C motif chemokine receptor 4 [Source:VGNC Symbol;Acc:VGNC:27856]
ENSBTAG00000001061	900	602	1291	670	412	866	370	354	605	448	467	795	744	1672	619	471	1063	386	585	691	701	1027	516	717	149	864	416	625	672	974	1172	protein kinase C alpha [Source:VGNC Symbol;Acc:VGNC:33327]
ENSBTAG00000001066	1909	2852.85	5452.62	825.33	1331.47	1165	976.09	794.78	598	1529.72	441.93	1067.86	1330	2993.37	1645.37	859.8	2174.87	711.98	1464.62	1694.98	1640	1704.95	814.99	1289.99	680.98	2269.6	1367.23	1416.51	950.94	1588	1169.88	paired immunoglobin like type 2 receptor alpha [Source:NCBI gene (formerly Entrezgene);Acc:100137734]
ENSBTAG00000001068	230	382	705	133	190	207	137	121	74	240	72	204	209	405	263	115	291	99	222	197	258	264	153	174	72	254	175	185	178	199	181	zinc finger CW-type and PWWP domain containing 1 [Source:VGNC Symbol;Acc:VGNC:37125]
ENSBTAG00000001069	1096	1047	2379	1457	1127	1341	728	663	1472	813	650	1374	1039	3110	875	704	1909	442	1252	1259	1402	1679	959	1258	439	1369	504	1302	1722	1305	2056	tumor protein p53 [Source:VGNC Symbol;Acc:VGNC:36231]
ENSBTAG00000001071	434	364	906	446	372	489	236	269	288	357	214	513	395	862	361	280	657	219	455	475	643	553	333	370	121	613	204	443	479	406	485	WD repeat containing antisense to TP53 [Source:VGNC Symbol;Acc:VGNC:36968]
ENSBTAG00000001074	109	120	202	80	65	86	50	43	74	87	39	104	81	151	72	65	140	47	80	130	152	161	121	94	31	106	89	145	119	84	103	SAYSVFN motif domain containing 1 [Source:VGNC Symbol;Acc:VGNC:34303]
ENSBTAG00000001077	437	480	816	105	219	314	268	152	102	333	103	276	252	466	355	263	316	130	204	301	504	241	80	120	61	434	329	402	258	241	192	oxysterol binding protein like 5 [Source:VGNC Symbol;Acc:VGNC:32463]
ENSBTAG00000001078	399	633	759	124	443	170	371	138	198	313	113	289	289	425	297	239	886	228	309	280	469	360	265	329	138	554	443	512	269	392	205	sarcalumenin [Source:HGNC Symbol;Acc:HGNC:11295]
ENSBTAG00000001079	162.51	35.11	70.13	21.1	69.74	67.88	26.23	28.04	33.96	111.12	28.23	44.83	36.45	172.55	68.04	35.33	39.73	13.46	74.32	65.49	31.82	36.22	19.94	28.66	35.54	104.5	89.59	81.05	82.77	75.72	40.13
ENSBTAG00000001081	80	115	104	32	30	122	75	47	72	59	36	23	51	92	103	48	67	61	61	157	107	28	44	56	23	86	63	168	17	34	24	palladin, cytoskeletal associated protein [Source:VGNC Symbol;Acc:VGNC:32557]
ENSBTAG00000001082	8	11	20	14	21	10	15	12	7	14	5	17	18	34	12	7	20	9	23	16	17	10	3	9	5	17	7	18	15	11	22	SH2 domain containing 5 [Source:VGNC Symbol;Acc:VGNC:50133]
ENSBTAG00000001083	748	830	1466	417	587	631	426	349	353	418	235	665	720	1075	769	288	707	242	502	477	676	733	263	354	184	782	492	362	629	499	792	mitogen-activated protein kinase kinase kinase 20 [Source:NCBI gene (formerly Entrezgene);Acc:519251]
ENSBTAG00000001085	2236	2292	3169	938	1589	1403	1465	854	1607	1436	707	1705	1256	2927	1204	1091	3190	1216	1840	2033	1721	1728	1602	1273	733	2637	1736	2170	1289	1769	979	FAM20A golgi associated secretory pathway pseudokinase [Source:VGNC Symbol;Acc:VGNC:28785]
ENSBTAG00000001086	63	100	381	294	296	213	32	118	205	70	87	59	85	231	147	84	310	162	106	436	136	274	632	393	45	362	48	200	120	352	176	four and a half LIM domains 2 [Source:VGNC Symbol;Acc:VGNC:29000]
ENSBTAG00000001092	204.65	221.37	511.31	131.59	181.56	222.87	117	94.96	159.91	115.76	64.95	120.53	149.86	407.98	172.85	71.95	242.91	77.98	123.85	154.75	199.37	189.84	121.97	167.64	57	313.91	87.94	126.94	210	216	232.77	phosphatase, orphan 2 [Source:VGNC Symbol;Acc:VGNC:32843]
ENSBTAG00000001093	141.35	162.63	254.69	73.41	63.44	116.13	43	56.04	57.09	95.24	26.05	98.47	92.14	135.02	135.15	38.05	90.09	36.02	56.15	50.25	162.63	99.16	25.03	78.36	14	101.09	48.06	66.06	144	93	166.23	kelch like family member 23 [Source:VGNC Symbol;Acc:VGNC:56126]
ENSBTAG00000001094	73	117	314	165	107	107	57	29	44	72	41	115	122	153	67	49	155	34	98	69	70	182	29	77	43	115	72	53	111	195	141	microtubule associated scaffold protein 2 [Source:VGNC Symbol;Acc:VGNC:31757]
ENSBTAG00000001096	28	41	68	27	36	29	21	14	16	22	9	25	36	43	26	24	35	12	26	25	44	32	20	39	17	49	21	17	26	23	28	protein activator of interferon induced protein kinase EIF2AK2 [Source:VGNC Symbol;Acc:VGNC:33343]
ENSBTAG00000001097	31	17	86	5	20	25	10	8	17	25	6	18	33	38	28	9	30	9	16	20	24	19	6	9	5	20	23	11	26	16	21	FKBP prolyl isomerase 7 [Source:VGNC Symbol;Acc:VGNC:29026]
ENSBTAG00000001098	353	494	1140	388	410	409	182	210	383	230	125	300	322	801	322	163	635	201	301	393	402	474	348	577	178	658	224	292	418	466	458	pleckstrin homology domain containing A3 [Source:VGNC Symbol;Acc:VGNC:33005]
ENSBTAG00000001099	10	6	43	58	7	19	5	16	44	2	5	11	12	63	10	27	40	8	7	57	20	24	66	68	6	12	2	23	12	42	18	PILR alpha associated neural protein [Source:VGNC Symbol;Acc:VGNC:32855]
ENSBTAG00000001101	113	166	288	71	85	117	50	47	62	98	39	59	119	118	97	101	134	77	116	79	115	259	19	95	41	92	66	74	103	142	69	interferon lambda receptor 1 [Source:VGNC Symbol;Acc:VGNC:30061]
ENSBTAG00000001104	22	10	37	12	11	12	13	11	8	14	8	6	10	15	18	14	26	12	10	23	19	14	7	15	2	12	18	20	15	6	10	CKLF like MARVEL transmembrane domain containing 4 [Source:VGNC Symbol;Acc:VGNC:27484]
ENSBTAG00000001105	1855	3725	5508	1123	1530	1995	1080	763	1504	1387	808	1612	1335	4190	1753	929	2607	723	1177	1780	2099	2421	1292	1314	718	3070	1321	1424	2301	1301	2375	annexin A4 [Source:VGNC Symbol;Acc:VGNC:25966]
ENSBTAG00000001107	1173	1122	2264	767	1048	1144	484	634	946	784	477	970	849	2662	841	507	1130	612	765	899	1325	1186	976	764	603	1243	551	647	1325	858	1425	calcyclin binding protein [Source:VGNC Symbol;Acc:VGNC:26693]
ENSBTAG00000001108	723	1009	2029	752	823	740	346	391	746	398	273	626	639	1454	667	369	1034	278	460	783	781	876	762	766	277	1085	413	526	823	830	876	germ cell-less 1, spermatosis associated [Source:NCBI gene (formerly Entrezgene);Acc:513934]
ENSBTAG00000001109	247	232	428	183	120	207	126	138	76	205	75	225	184	374	209	85	251	65	140	254	305	283	142	173	44	281	102	168	211	141	168	mitochondrial ribosomal protein S14 [Source:VGNC Symbol;Acc:VGNC:97288]
ENSBTAG00000001110	221	322	472	152	76	213	143	107	75	222	71	263	198	294	157	195	293	95	153	259	336	207	58	165	47	249	191	286	169	135	225	solute carrier family 16 member 5 [Source:VGNC Symbol;Acc:VGNC:34691]
ENSBTAG00000001112	42	55	102	29	26	102	13	47	41	54	24	25	52	75	57	16	47	53	30	59	58	41	16	25	9	32	18	54	44	30	50	spermine oxidase [Source:VGNC Symbol;Acc:VGNC:35028]
ENSBTAG00000001113	161	185	388	134	133	163	68	86	89	113	49	142	109	356	124	68	194	85	79	161	196	181	95	172	32	221	90	96	152	166	197	NADH:ubiquinone oxidoreductase complex assembly factor 7 [Source:VGNC Symbol;Acc:VGNC:31959]
ENSBTAG00000001114	2166	2193	5985	1962	2230	2473	1037	1281	1673	1464	685	1822	1930	3844	1694	856	2782	754	1315	2071	2245	2290	1733	2681	637	2781	1106	1405	2523	2609	2834	protein kinase D3 [Source:VGNC Symbol;Acc:VGNC:33338]
ENSBTAG00000001116	1264	1323	2496	499	656	961	650	505	606	842	413	936	940	1652	839	722	1030	544	731	774	1365	1061	405	663	271	1373	754	1330	1239	911	1277	prolyl 4-hydroxylase subunit alpha 2 [Source:VGNC Symbol;Acc:VGNC:32536]
ENSBTAG00000001117	540	694	1212	254	433	416	276	219	322	410	177	414	417	931	518	206	543	210	409	384	569	400	168	303	172	578	365	270	476	393	539	ankyrin repeat domain 50 [Source:VGNC Symbol;Acc:VGNC:25934]
ENSBTAG00000001119	12	19	59	30	17	35	12	15	34	23	26	32	17	58	13	6	31	21	23	26	26	23	17	23	6	20	7	26	48	35	60	ankyrin repeat domain 13B [Source:VGNC Symbol;Acc:VGNC:25913]
ENSBTAG00000001120	19	24	145	60	95	45	17	29	50	11	23	14	44	159	53	65	94	64	170	94	21	36	57	113	51	78	70	61	24	78	62	coronin 6 [Source:VGNC Symbol;Acc:VGNC:27625]
ENSBTAG00000001123	201	196	549	155	217	227	103	112	165	123	61	173	157	589	160	117	256	87	134	216	193	258	133	250	84	264	120	118	200	227	251	small nuclear ribonucleoprotein U11/U12 subunit 48 [Source:VGNC Symbol;Acc:VGNC:35072]
ENSBTAG00000001124	568	734	1115	434	754	571	385	300	386	474	192	528	441	1136	442	313	895	284	561	583	487	641	272	404	237	662	561	442	440	487	654	galactosylceramidase [Source:VGNC Symbol;Acc:VGNC:29217]
ENSBTAG00000001125	43	71	305	69	256	35	60	20	121	21	10	51	61	600	74	82	59	104	124	25	50	61	67	105	90	50	75	71	21	76	119	ADAM-like, decysin 1 [Source:NCBI gene (formerly Entrezgene);Acc:505890]
ENSBTAG00000001126	5744	7163	14026	4135	7420	5550	4099	2594	4520	3470	2119	4476	4579	10803	4487	3320	8567	2462	5092	5132	4730	5917	3369	6169	2801	7792	5666	4908	4913	6433	6519	BMP2 inducible kinase [Source:VGNC Symbol;Acc:VGNC:106651]
ENSBTAG00000001131	872	825	2286	862	771	918	580	511	487	629	311	788	928	1231	642	623	1434	526	985	1249	1023	1198	752	1193	281	1492	625	981	828	1189	996	solute carrier family 12 member 9 [Source:VGNC Symbol;Acc:VGNC:34672]
ENSBTAG00000001132	404	453	1032	532	481	395	210	185	313	318	155	395	325	852	368	165	578	209	341	357	358	585	650	591	143	637	286	298	461	664	470	glycosyltransferase like domain containing 1 [Source:VGNC Symbol;Acc:VGNC:29690]
ENSBTAG00000001133	2458	3196	5444	1759	1949	2047	1296	1126	1346	2059	657	2073	2186	4427	2284	837	3054	854	1406	2076	2563	2274	1197	1831	583	2798	1168	1606	2127	2385	2375	von Willebrand factor A domain containing 8 [Source:VGNC Symbol;Acc:VGNC:36856]
ENSBTAG00000001134	1881	1623	4008	1901	1716	2108	1227	1150	1727	1491	939	2075	1533	4351	1403	1267	3108	1019	2042	2277	2294	2445	1398	2086	685	2446	1005	1813	2222	1701	2465	serrate, RNA effector molecule [Source:VGNC Symbol;Acc:VGNC:35296]
ENSBTAG00000001136	22	17	68	46	116	17	26	22	29	11	21	16	18	64	57	47	122	74	95	44	25	42	49	68	52	44	125	48	40	80	18	endosome-lysosome associated apoptosis and autophagy regulator 1 [Source:VGNC Symbol;Acc:VGNC:30567]
ENSBTAG00000001137	2988	2497	4989	2023	2393	2398	1641	1306	2072	1919	1156	2697	2278	5787	1906	1583	3643	1313	2761	2671	3143	3556	2579	2310	1170	3500	1678	2795	2657	2166	2931	clathrin light chain A [Source:VGNC Symbol;Acc:VGNC:27469]
ENSBTAG00000001139	89	247	326	105	165	151	67	60	137	135	81	179	90	302	94	149	363	70	115	115	137	179	81	158	53	226	62	269	281	156	236	acetylcholinesterase (Cartwright blood group) [Source:NCBI gene (formerly Entrezgene);Acc:540446]
ENSBTAG00000001140	308	242	479	195	204	238	106	118	137	171	84	269	146	444	183	137	209	89	188	282	223	259	174	125	88	285	130	248	267	179	273	isoamyl acetate hydrolyzing esterase 1 (putative) [Source:VGNC Symbol;Acc:VGNC:30016]
ENSBTAG00000001141	1951	1927	4276	1201	2987	1457	1218	813	1568	882	756	1194	1191	3437	1385	1415	2693	1074	2290	1802	1360	1821	1969	1328	1669	2682	2201	1461	1356	1843	1471	ADAM metallopeptidase domain 17 [Source:VGNC Symbol;Acc:VGNC:25607]
ENSBTAG00000001142	2650	2960	6183	2216	2401	2222	1315	1178	2165	1557	851	2240	2155	4756	2279	945	4147	1143	2006	2335	2048	2656	1710	2402	1167	3367	1479	1874	2940	2237	2844	glucosamine (UDP-N-acetyl)-2-epimerase/N-acetylmannosamine kinase [Source:VGNC Symbol;Acc:VGNC:56970]
ENSBTAG00000001143	865.68	1031.14	2813.87	3222.92	1321.17	1166.68	356.84	477.25	2612.68	598.56	1084.37	3009.05	849.17	4075.17	752	564.53	4774.67	553.28	2122.38	3431.47	874.57	4586.09	5279.28	2319.51	751.51	6283.61	571.89	1043.68	1675.28	2696.63	2038.77
ENSBTAG00000001144	758	729	1698	437	490	606	323	337	400	458	244	541	521	1195	568	328	823	233	453	636	740	687	449	519	165	821	415	532	594	537	739	N-alpha-acetyltransferase 20, NatB catalytic subunit [Source:VGNC Symbol;Acc:VGNC:57011]
ENSBTAG00000001146	2163	2914	7533	3838	3355	2566	1047	1356	3462	1127	862	1718	2304	5350	2453	1713	4766	1248	2216	4562	2690	3130	2729	4594	1095	3661	1731	2475	2341	4078	3076	HIVEP zinc finger 2 [Source:VGNC Symbol;Acc:VGNC:96543]
ENSBTAG00000001151	70	85	114	70	50	50	30	20	98	31	54	36	50	103	57	55	122	45	44	29	84	111	45	51	34	62	70	42	94	123	65	amyloid beta like protein 1 [Source:VGNC Symbol;Acc:VGNC:26019]
ENSBTAG00000001153	5	10	28	17	6	18	1	4	7	6	5	8	9	13	12	9	23	8	7	28	5	9	20	19	1	8	6	5	13	11	15	TLE family member 2, transcriptional corepressor [Source:VGNC Symbol;Acc:VGNC:49981]
ENSBTAG00000001156	969	1045	1836	1087	817	917	341	462	553	682	357	852	753	2102	818	441	1266	525	640	988	1053	1246	922	1081	246	1298	493	861	794	1232	1167	ST3 beta-galactoside alpha-2,3-sialyltransferase 1 [Source:VGNC Symbol;Acc:VGNC:35331]
ENSBTAG00000001160	559	786	1805	656	844	712	385	378	652	475	317	600	620	1552	554	349	1242	423	803	811	651	832	759	749	400	981	450	558	763	815	829	glucocorticoid modulatory element binding protein 1 [Source:VGNC Symbol;Acc:VGNC:29432]
ENSBTAG00000001161	397	569	1033	501	556	613	183	278	458	299	216	379	345	1009	304	188	703	203	276	532	461	777	442	709	149	646	173	265	712	591	827	SIN3-HDAC complex associated factor [Source:VGNC Symbol;Acc:VGNC:34626]
ENSBTAG00000001163	11	15	38	9	4	3	2	10	12	10	3	7	10	14	10	6	14	8	7	12	12	8	9	17	1	16	11	9	10	13	12	macroH2A.2 histone [Source:VGNC Symbol;Acc:VGNC:55987]
ENSBTAG00000001164	849.03	954.43	1391.45	568.41	819.87	643.27	634.27	411.65	574.6	707.94	265.87	683.87	629.05	1274.14	619.73	513.26	1478.8	443.97	776.38	798.29	896.43	841.8	655.55	693.3	314.06	1000.61	463.65	841.49	802.63	638.16	593.72	acyl-CoA dehydrogenase family, member 10 [Source:NCBI gene (formerly Entrezgene);Acc:511425]
ENSBTAG00000001165	179	238	352	108	77	135	110	101	86	131	51	151	187	232	148	87	175	63	102	113	195	221	112	82	31	185	65	122	223	123	132	apoptosis inducing factor mitochondria associated 2 [Source:VGNC Symbol;Acc:VGNC:25762]
ENSBTAG00000001166	20	33	58	18	24	29	17	7	11	11	12	28	29	55	31	14	32	7	21	24	16	23	16	33	6	33	17	14	24	37	22	heat shock transcription factor 5 [Source:VGNC Symbol;Acc:VGNC:29985]
ENSBTAG00000001168	759	813	1995	684	737	779	469	469	600	584	269	757	660	1931	652	403	1197	366	738	855	891	870	544	689	233	1158	525	540	728	827	1001	BRCA1 associated protein [Source:VGNC Symbol;Acc:VGNC:26552]
ENSBTAG00000001171	388	481	915	362	471	444	229	240	332	300	167	375	301	1004	328	227	657	227	320	496	491	483	390	403	130	535	180	323	481	428	487	2-oxoglutarate and iron dependent oxygenase domain containing 1 [Source:VGNC Symbol;Acc:VGNC:32408]
ENSBTAG00000001173	1537	1185	3817	2203	1750	3076	1241	1123	2641	731	1827	2893	1281	5668	1291	1275	2914	1072	2379	1669	1326	2485	980	1357	992	1877	1378	1965	4764	2277	5021	plexin A2 [Source:VGNC Symbol;Acc:VGNC:58398]
ENSBTAG00000001174	530.19	385.06	928.77	388.92	407.24	552.4	283.02	311.22	326.69	332.55	297.05	504.05	376.72	1161.12	314.84	238	588.47	163.57	405.64	476.27	568.76	636.89	285.91	325.8	163.99	489.67	226.4	390.67	736	382.47	709.5	mitochondrial ribosomal protein L15 [Source:VGNC Symbol;Acc:VGNC:31619]
ENSBTAG00000001178	882	812	2170	689	1248	724	428	497	798	507	276	499	617	1415	735	467	1327	553	801	1023	754	758	1039	951	529	1023	734	612	552	895	704	ubiquitin specific peptidase like 1 [Source:VGNC Symbol;Acc:VGNC:36740]
ENSBTAG00000001179	1830	1942	4532	1244	1189	1600	894	1035	799	1974	455	1798	1841	2939	1391	956	2485	757	1398	1559	2004	2040	600	1399	455	1956	1041	1560	1650	1805	2104	telomerase associated protein 1 [Source:VGNC Symbol;Acc:VGNC:35745]
ENSBTAG00000001181	1614	1648	3797	1038	1269	1495	833	772	1229	1119	616	1597	1331	3115	1105	529	2061	459	1015	1335	1410	1645	786	1118	461	2169	859	1075	1540	1477	1825	ribosomal protein S6 kinase C1 [Source:VGNC Symbol;Acc:VGNC:34148]
ENSBTAG00000001182	2701	3438	7408	2233	2660	3056	1084	1292	2420	1349	844	2047	2151	6646	2166	926	2834	752	1231	2576	2373	3230	1982	2769	966	3684	1265	1221	3446	3083	3854	septin 7 [Source:VGNC Symbol;Acc:VGNC:53670]
ENSBTAG00000001185	957	957	2604	940	1370	1065	688	562	829	596	445	769	803	2482	765	702	1625	825	1298	1238	868	1065	738	1246	681	1289	795	841	929	1082	1230	lysine methyltransferase 5B [Source:NCBI gene (formerly Entrezgene);Acc:767828]
ENSBTAG00000001186	17	23	30	8	12	42	9	11	17	23	8	3	11	10	23	5	8	13	18	20	18	5	2	5	4	6	12	15	1	10	3	SH2 domain containing 4A [Source:VGNC Symbol;Acc:VGNC:34560]
ENSBTAG00000001187	42	65	110	67	37	31	25	14	12	48	8	48	56	107	49	31	82	19	33	19	35	39	9	40	14	61	57	29	26	76	50	RAS like family 10 member A [Source:VGNC Symbol;Acc:VGNC:33752]
ENSBTAG00000001188	145	200	425	175	120	164	106	86	121	161	62	103	164	265	167	142	284	100	165	214	236	172	131	202	55	255	115	192	142	200	174	retinal outer segment membrane protein 1 [Source:VGNC Symbol;Acc:VGNC:34084]
ENSBTAG00000001189	5967	7268	11343	4782	5128	5235	3671	2768	3914	4707	2283	6576	5039	12419	4783	3643	9006	2901	4760	5016	6899	7175	4213	4799	1736	7392	4204	6106	6321	6376	6667	adaptor related protein complex 1 subunit beta 1 [Source:VGNC Symbol;Acc:VGNC:25976]
ENSBTAG00000001191	43	75	275	36	28	217	28	60	66	51	69	69	62	114	220	151	97	12	21	416	80	203	23	31	47	58	152	187	44	33	23	C-C motif chemokine ligand 17 [Source:VGNC Symbol;Acc:VGNC:26945]
ENSBTAG00000001192	801	1116	1538	499	680	551	402	281	499	467	177	618	511	1314	647	262	806	277	412	566	706	717	584	556	243	1101	435	446	595	884	571	syntaxin 12 [Source:VGNC Symbol;Acc:VGNC:35432]
ENSBTAG00000001193	8570	9189	14340	7192	7523	7557	5328	4252	6620	7661	3606	10794	7132	17349	5151	5528	14263	4512	8949	9256	10231	12872	7605	8008	3291	13359	5762	9363	9397	8764	10149	unc-93 homolog B1, TLR signaling regulator [Source:VGNC Symbol;Acc:VGNC:49587]
ENSBTAG00000001195	158	88	176	34	136	90	134	65	31	131	41	87	101	186	57	44	168	68	68	91	95	126	115	131	43	104	64	149	99	88	57	potassium voltage-gated channel subfamily H member 4 [Source:VGNC Symbol;Acc:VGNC:30446]
ENSBTAG00000001197	3263	6910	6482	1352	4230	2044	2658	1298	3517	1775	690	1888	1945	5056	1984	1031	5209	1871	2549	2943	1938	2915	3544	2427	2264	4552	2047	2482	1528	3398	1149	SLAM family member 7 [Source:VGNC Symbol;Acc:VGNC:34655]
ENSBTAG00000001198	210	294.37	1978.6	1273.33	507	632.45	60.28	514.09	1123.49	89	89	315	460.37	1795	463	388	1432.47	271.26	370.81	1801.48	893	674.42	1155.5	1938.15	71	989.02	111	1061.26	487	660	638	GTPase, IMAP family member 7 [Source:NCBI gene (formerly Entrezgene);Acc:530031]
ENSBTAG00000001199	438	353	800	310	315	379	228	213	316	289	194	380	317	739	318	185	490	166	348	431	458	433	323	316	143	472	215	340	424	333	441	death associated protein 3 [Source:VGNC Symbol;Acc:VGNC:27876]
ENSBTAG00000001204	17	23	82	32	33	55	16	18	21	32	10	14	39	35	47	27	43	24	19	37	34	24	21	65	3	62	22	41	40	31	24	junctional cadherin 5 associated [Source:VGNC Symbol;Acc:VGNC:56189]
ENSBTAG00000001207	31	50	82	12	21	90	20	39	32	61	27	19	27	66	59	24	54	34	36	68	60	28	15	11	8	65	57	35	17	13	10	serpin peptidase inhibitor, clade B (ovalbumin), member 8 [Source:NCBI gene (formerly Entrezgene);Acc:513825]
ENSBTAG00000001209	50	93	121	10	11	158	14	35	34	83	39	4	62	35	93	32	33	29	24	77	41	13	1	7	7	36	56	38	17	9	23	pleckstrin homology like domain family B member 2 [Source:VGNC Symbol;Acc:VGNC:32838]
ENSBTAG00000001212	2628	2819	6142	2697	2375	2401	1466	1398	2175	1935	957	2322	2378	4590	2095	1412	4276	1428	2437	3153	3058	3470	4081	3304	877	4131	1459	3202	2587	3017	2680	signal sequence receptor subunit 2 [Source:VGNC Symbol;Acc:VGNC:35320]
ENSBTAG00000001213	1	2	30	39.06	36.72	9.32	4	7.59	9.71	0	5.33	6.25	1	10.38	2	6.9	27.93	9.5	21.4	9.71	2	25.62	22.83	69.66	4	44.07	2.7	9.77	14.44	76.3	21.88
ENSBTAG00000001219	1538.03	2504.04	2800.57	2314.68	1828.59	1908.22	906.1	875.07	1780.18	1039.46	553.05	1860.36	857.73	2230.74	1155.74	982.95	2833.59	1324.52	1147.2	5222.43	1506.86	2466.35	3831.61	2144.86	898.63	2950.58	1654.25	3537.9	1302.62	2794	1370.72
ENSBTAG00000001223	218	214	479	160	170	213	79	72	151	96	60	156	134	465	172	92	210	62	95	182	206	288	135	195	64	282	73	125	297	198	301	caspase activity and apoptosis inhibitor 1 [Source:VGNC Symbol;Acc:VGNC:26660]
ENSBTAG00000001224	1065	1194	1902	962	746	1056	565	553	729	781	387	1165	907	2196	789	463	1670	379	824	1149	1230	1299	758	1043	273	1507	626	728	1249	1245	1183	ATPase phospholipid transporting 9B (putative) [Source:NCBI gene (formerly Entrezgene);Acc:510301]
ENSBTAG00000001225	2993	2240	6378	2902	2837	2805	1937	1736	2369	2276	1342	3052	2976	5432	2547	1754	4739	1584	3248	3191	3186	3063	1935	3185	1251	3531	2089	3610	2600	2499	3576	RNA binding motif protein 14 [Source:VGNC Symbol;Acc:VGNC:56277]
ENSBTAG00000001228	15	19	79	104	42	35	5	13	36	5	9	22	12	60	12	33	71	16	23	83	29	46	103	96	4	62	7	34	23	79	36	cell cycle exit and neuronal differentiation 1 [Source:VGNC Symbol;Acc:VGNC:27173]
ENSBTAG00000001229	344	329	620	427	322	443	274	259	237	312	239	547	355	812	231	268	574	203	339	512	484	552	243	319	112	402	207	340	551	355	530	solute carrier family 25 member 22 [Source:VGNC Symbol;Acc:VGNC:34750]
ENSBTAG00000001231	172	129	157	289	191	171	57	118	153	60	136	117	72	168	33	12	59	52	191	35	72	513	42	174	61	156	48	47	297	174	524	cadherin related family member 1 [Source:VGNC Symbol;Acc:VGNC:27108]
ENSBTAG00000001233	156	256	550	171	287	269	76	110	189	109	58	78	159	288	165	90	234	288	233	249	152	128	129	243	64	240	133	129	139	177	115	myelin protein zero like 3 [Source:VGNC Symbol;Acc:VGNC:31594]
ENSBTAG00000001235	1072.22	2308.91	2454.88	853	802.95	1107.73	359.92	381.92	523.95	794.91	311.44	1070.76	661.49	1829.37	593.94	465.86	1315.73	350.63	550.9	1290.8	1070.65	1626.5	764.59	1040.57	347.98	1618.73	473.96	599.3	1206.89	1374.59	1015.15	CD200 receptor 1-like [Source:NCBI gene (formerly Entrezgene);Acc:516008]
ENSBTAG00000001242	33	25	79	42	21	44	12	39	24	65	34	40	48	55	25	26	58	18	51	38	34	48	14	39	12	22	9	31	60	33	59	adrenoceptor beta 1 [Source:VGNC Symbol;Acc:VGNC:50130]
ENSBTAG00000001243	34	31	182	93	78	52	10	32	75	8	11	24	34	139	46	40	118	30	42	80	45	66	92	152	54	78	43	57	47	79	48	adaptor related protein complex 3 subunit mu 2 [Source:VGNC Symbol;Acc:VGNC:25990]
ENSBTAG00000001244	44	78	229	56	103	186	25	597	669	33	57	10	42	79	172	21	57	1868	309	367	60	29	58	50	41	49	51	30	24	23	39	plasminogen activator, tissue type [Source:VGNC Symbol;Acc:VGNC:32974]
ENSBTAG00000001246	11499	17402	24344	7934	13500	9323	6920	5089	11326	6791	5116	12423	8457	17643	8353	6677	18740	6522	14252	12095	10838	13211	11304	7231	6677	19403	10441	11089	11588	10301	10884	ATPase Na+/K+ transporting subunit alpha 1 [Source:VGNC Symbol;Acc:VGNC:26282]
ENSBTAG00000001250	75	89	69	23	48	175	23	47	69	92	45	8	58	42	76	30	27	40	25	87	69	19	7	11	13	37	72	75	22	11	34	transcription factor AP-2 alpha [Source:VGNC Symbol;Acc:VGNC:35776]
ENSBTAG00000001252	994	940	2690	2382	2247	1407	673	481	2407	515	838	1047	954	2916	992	1194	3275	958	1421	2050	1039	2566	1873	2336	976	2070	1121	1194	1717	2543	2011	HIVEP zinc finger 1 [Source:VGNC Symbol;Acc:VGNC:96542]
ENSBTAG00000001254	850	1039	2089	680	687	702	325	387	443	547	272	609	683	1326	841	398	894	317	458	694	864	843	594	713	225	1090	505	543	771	849	788	ankyrin repeat domain 46 [Source:VGNC Symbol;Acc:VGNC:25932]
ENSBTAG00000001257	155	197	449	106	116	145	73	74	71	100	37	108	112	256	111	54	175	47	73	120	153	125	105	109	43	203	94	86	121	138	140	ATP/GTP binding carboxypeptidase 1 [Source:VGNC Symbol;Acc:VGNC:25744]
ENSBTAG00000001258	938	1135	1894	771	1073	839	504	490	655	525	308	765	751	1708	633	315	1462	498	699	1021	832	1064	926	969	480	1508	515	666	806	845	835	transmembrane protein 50B [Source:VGNC Symbol;Acc:VGNC:36093]
ENSBTAG00000001269	1029	1039	2180	925	1043	1100	453	561	798	627	472	1033	797	2158	756	438	1214	344	768	1010	1055	1254	875	898	456	1506	476	690	1097	883	1161	transmembrane protein 165 [Source:VGNC Symbol;Acc:VGNC:35990]
ENSBTAG00000001273	2440	5017	13538	2091	3708	2097	1271	797	1563	1120	1124	1388	2821	3705	1563	1679	4221	977	6636	2460	1823	5838	1653	1377	1819	4846	6166	1864	4211	4909	4484	NLR family pyrin domain containing 3 [Source:VGNC Symbol;Acc:VGNC:32117]
ENSBTAG00000001274	48	49	94	29	19	26	16	21	20	57	9	33	48	63	55	17	23	9	50	14	31	34	10	16	6	38	18	33	28	40	41	protein phosphatase, Mg2+/Mn2+ dependent 1L [Source:VGNC Symbol;Acc:VGNC:33216]
ENSBTAG00000001280	337	417	759	315	273	329	193	176	255	328	201	400	325	679	296	216	442	154	374	365	470	412	200	298	96	440	232	314	437	304	382	caseinolytic mitochondrial matrix peptidase chaperone subunit B [Source:VGNC Symbol;Acc:VGNC:27458]
ENSBTAG00000001282	1610	2073	4781	1575	1553	1737	808	799	1425	1084	539	1387	1464	3218	1538	576	2074	578	952	1625	1725	1572	1084	1754	496	2178	1019	833	1915	2362	2074	Ral GTPase activating protein catalytic subunit alpha 1 [Source:VGNC Symbol;Acc:VGNC:33701]
ENSBTAG00000001283	1672	2492	4783	2637	2955	1707	1258	1014	2511	979	1218	2083	1320	4657	1257	981	4190	1124	2549	2220	1321	2801	2592	2483	1243	3248	1175	1374	1937	3829	2437	RIC1 homolog, RAB6A GEF complex partner 1 [Source:VGNC Symbol;Acc:VGNC:33959]
ENSBTAG00000001286	107	105	226	45	44	109	56	48	35	81	38	42	63	146	109	42	74	57	72	71	86	72	33	23	18	58	81	72	41	31	34	engulfment and cell motility 3 [Source:VGNC Symbol;Acc:VGNC:28440]
ENSBTAG00000001287	41	36	58	36	25	34	24	27	8	33	10	31	36	45	28	22	41	26	35	26	67	36	26	26	9	39	25	51	15	25	10
ENSBTAG00000001289	357	364	610	223	191	366	197	185	209	281	157	344	272	692	226	184	417	140	295	333	516	393	243	277	106	416	163	323	387	258	398	mitochondrial ribosomal protein L18 [Source:VGNC Symbol;Acc:VGNC:31621]
ENSBTAG00000001290	99	144	325	87	109	91	45	57	66	64	31	62	92	177	111	46	122	45	65	107	89	98	81	130	21	123	66	59	64	118	80	tubulin delta 1 [Source:VGNC Symbol;Acc:VGNC:36510]
ENSBTAG00000001292	847	677	2063	466	1049	698	176	2168	2376	309	723	205	493	799	1026	499	345	3798	1623	4394	855	665	470	661	370	381	868	1148	85	699	123	lactotransferrin [Source:VGNC Symbol;Acc:VGNC:31077]
ENSBTAG00000001293	9	16	71	33	13	18	5	12	15	14	9	7	11	22	11	17	37	11	3	17	22	27	17	25	9	15	9	6	36	31	25	cilia and flagella associated protein 91 [Source:VGNC Symbol;Acc:VGNC:31126]
ENSBTAG00000001294	4569	9477	26316	5958	8311	4389	3270	1399	3441	1589	2172	3019	4590	8928	3819	4899	8909	5065	15560	4928	2279	12539	11332	3692	7319	8167	11518	4926	9058	13731	7254	protein phosphatase 1 regulatory subunit 15A [Source:VGNC Symbol;Acc:VGNC:33228]
ENSBTAG00000001295	545	912	1690	1377	1226	1225	356	297	557	457	593	777	625	2034	673	670	1511	426	904	734	697	1649	812	1053	232	2076	387	548	900	2189	1219	DEP domain containing 5, GATOR1 subcomplex subunit [Source:VGNC Symbol;Acc:VGNC:28006]
ENSBTAG00000001296	1347	1532	2471	959	1199	1256	706	605	827	996	415	1205	888	2440	998	646	1785	874	1389	1154	1436	1350	911	1184	468	1951	738	1007	1264	1049	1277	transmembrane protein 50A [Source:VGNC Symbol;Acc:VGNC:36092]
ENSBTAG00000001298	52	51	229	161	129	132	26	62	129	30	47	75	71	208	46	45	163	50	101	142	102	194	207	207	25	137	31	74	182	186	220	STAM binding protein like 1 [Source:VGNC Symbol;Acc:VGNC:35357]
ENSBTAG00000001301	850	746	1268	216	762	529	644	357	509	499	265	442	550	781	795	559	1156	526	619	790	567	387	412	416	360	787	702	759	384	523	227	leucine rich repeat containing 32 [Source:VGNC Symbol;Acc:VGNC:54884]
ENSBTAG00000001302	112	80	192	68	67	98	49	39	52	71	44	106	81	211	70	51	119	43	64	108	126	109	50	95	28	97	53	97	116	86	107	mitochondrial ribosomal protein S28 [Source:VGNC Symbol;Acc:VGNC:31668]
ENSBTAG00000001303	62	132	110	23	5	228	10	10	56	114	48	15	61	38	113	26	23	55	23	30	36	9	19	8	12	40	86	74	10	14	34	heat shock protein family B (small) member 8 [Source:VGNC Symbol;Acc:VGNC:53907]
ENSBTAG00000001305	95	91	372	74	52	80	11	59	42	84	12	94	75	270	118	42	110	27	50	199	165	106	31	141	10	78	49	79	87	99	67	ATPase plasma membrane Ca2+ transporting 2 [Source:VGNC Symbol;Acc:VGNC:26294]
ENSBTAG00000001306	166	145	290	107	132	160	72	81	79	103	53	143	131	327	136	46	177	52	82	133	146	162	57	94	37	203	67	104	139	139	157	frataxin [Source:VGNC Symbol;Acc:VGNC:29155]
ENSBTAG00000001308	25	23	70	33	29	20	16	13	17	31	369	38	20	62	23	19	88	23	45	35	34	34	5	22	14	26	2	194	18	20	31
ENSBTAG00000001311	2671	2380	5694	1745	2267	2281	1371	1260	2214	1566	971	2228	2022	5235	2095	1015	3240	1002	1925	1994	2259	2557	1890	1439	1184	3132	1534	1707	2748	1776	2773	mortality factor 4 like 2 [Source:VGNC Symbol;Acc:VGNC:31557]
ENSBTAG00000001314	396	398	820	315	294	398	192	248	283	285	175	424	302	902	262	176	498	134	290	421	432	486	239	254	133	459	194	305	423	300	431	tRNA methyltransferase 6 non-catalytic subunit [Source:VGNC Symbol;Acc:VGNC:36374]
ENSBTAG00000001320	834	813	1873	702	687	732	471	426	553	645	310	891	737	1331	665	515	1206	441	830	869	970	1045	799	667	226	1073	448	833	749	827	773	VPS16 core subunit of CORVET and HOPS complexes [Source:VGNC Symbol;Acc:VGNC:36811]
ENSBTAG00000001321	7271	7269	35996	4425	8887	5974	2955	1777	4607	497	4040	1136	4754	11103	2780	9751	15470	3848	34759	7586	868	9974	2911	2338	5305	11277	26029	3924	12914	16318	13413	interleukin 1 beta [Source:VGNC Symbol;Acc:VGNC:52787]
ENSBTAG00000001322	12	8	75	12	10	32	3	18	10	2	1	13	19	53	10	8	49	5	8	73	38	34	13	93	2	20	2	23	15	47	27	stabilizer of axonemal microtubules 1 [Source:VGNC Symbol;Acc:VGNC:34301]
ENSBTAG00000001323	644	745	1645	585	677	723	304	313	547	358	184	477	592	1321	575	265	777	280	425	536	609	685	510	632	245	865	292	246	713	772	904	centromere protein C [Source:VGNC Symbol;Acc:VGNC:27174]
ENSBTAG00000001325	11	97	111	22	151	14	48	6	59	12	12	13	29	79	18	49	196	133	140	18	20	59	29	42	58	65	116	22	21	105	44	beta-ureidopropionase 1 [Source:VGNC Symbol;Acc:VGNC:36679]
ENSBTAG00000001328	617	730	1748	891	801	1002	367	424	679	470	332	782	734	1808	721	379	1074	366	775	878	964	909	701	832	277	1191	370	615	891	763	1154	stem-loop binding protein [Source:VGNC Symbol;Acc:VGNC:34658]
ENSBTAG00000001329	2365	2112	4387	1816	1618	2055	1350	1214	1425	1706	939	2485	1993	4312	1702	1073	3209	1010	1959	2468	2614	2708	1643	1900	611	3038	1335	2397	2270	1822	2292	CLPTM1 like [Source:VGNC Symbol;Acc:VGNC:27461]
ENSBTAG00000001332	3586	4586	7868	3000	3179	4164	1932	1787	3246	2563	1873	3541	3023	5696	3024	2534	5583	1940	3228	4220	4275	4359	3298	3359	1728	4771	2856	4224	4008	4045	4311	myosin IC [Source:VGNC Symbol;Acc:VGNC:31818]
ENSBTAG00000001333	1314	1158	2665	606	675	934	682	615	365	1050	283	992	1082	1950	1074	364	881	531	840	904	1433	851	598	592	244	1318	543	746	944	947	992	peroxisome proliferator activated receptor gamma [Source:VGNC Symbol;Acc:VGNC:33183]
ENSBTAG00000001335	17	15	21	6	6	12	0	6	7	7	9	4	7	5	25	12	10	3	1	7	18	1	7	6	2	1	25	3	4	1	1	growth hormone receptor [Source:VGNC Symbol;Acc:VGNC:50184]
ENSBTAG00000001338	11	23	87	78	41	23	10	28	32	8	7	15	20	54	35	15	85	96	35	58	41	90	210	99	8	41	34	38	38	57	21	C-C motif chemokine receptor 3 [Source:VGNC Symbol;Acc:VGNC:26984]
ENSBTAG00000001342	446	545	1162	378	509	459	218	224	338	301	182	393	360	909	381	190	596	175	379	460	494	546	356	423	155	610	248	302	439	408	466	ribosomal L24 domain containing 1 [Source:VGNC Symbol;Acc:VGNC:34181]
ENSBTAG00000001343	114	158	250	76	58	138	19	54	78	90	44	108	123	218	140	26	77	29	47	40	166	146	27	47	23	121	16	30	203	68	244	DEP domain containing 1 [Source:VGNC Symbol;Acc:VGNC:55165]
ENSBTAG00000001348	124	106	254	81	82	111	33	61	53	77	17	82	109	161	112	42	94	42	80	125	117	111	106	96	37	134	55	72	102	105	84	COMM domain containing 8 [Source:VGNC Symbol;Acc:VGNC:27588]
ENSBTAG00000001349	1215	1331	2658	931	716	1219	650	621	805	987	559	977	1086	1863	1044	845	1598	573	1054	1159	1514	1357	641	883	314	1398	717	1228	1267	1046	1368	kinesin family member 1C [Source:VGNC Symbol;Acc:VGNC:30593]
ENSBTAG00000001352	645	703	1384	605	593	765	408	394	467	466	285	668	647	1125	661	397	993	364	670	655	844	679	527	653	276	922	415	725	635	562	672	endosome associated trafficking regulator 1 [Source:VGNC Symbol;Acc:VGNC:54703]
ENSBTAG00000001353	1444	1456	2753	1179	981	1245	790	815	884	1054	641	1487	1148	2562	1093	830	1973	702	1242	1432	1947	1626	939	1171	373	1840	833	1505	1582	1196	1541	peptidase, mitochondrial processing subunit alpha [Source:VGNC Symbol;Acc:VGNC:33075]
ENSBTAG00000001354	113	132	318	202	127	141	63	76	88	116	43	93	109	256	110	103	254	71	108	161	203	154	122	184	46	194	110	160	135	179	125	inositol polyphosphate-5-phosphatase E [Source:VGNC Symbol;Acc:VGNC:30213]
ENSBTAG00000001356	825	1082	2135	808	742	952	409	499	595	561	304	855	726	1774	744	390	1296	375	540	1182	1009	1007	805	1030	242	1182	450	682	865	885	907	ubiquitin specific peptidase 38 [Source:VGNC Symbol;Acc:VGNC:36727]
ENSBTAG00000001359	72	163	171	104	85	111	40	50	91	80	41	282	54	185	78	40	105	72	63	181	145	138	79	107	32	127	26	84	66	122	158	UDP-GlcNAc:betaGal beta-1,3-N-acetylglucosaminyltransferase 7 [Source:VGNC Symbol;Acc:VGNC:26383]
ENSBTAG00000001360	5901	5799	15145	6336	7135	6913	3805	3548	8758	4052	3607	5489	4811	18674	4485	3628	9497	2501	5557	6522	7244	11766	9458	8053	3746	7985	2470	6255	8468	7271	8920	ribosomal protein S12 [Source:VGNC Symbol;Acc:VGNC:56365]
ENSBTAG00000001364	252	318	580	230	165	265	136	140	220	174	93	256	207	662	214	84	306	81	110	250	248	264	162	160	53	371	142	191	343	228	392	diphthamine biosynthesis 6 [Source:VGNC Symbol;Acc:VGNC:28181]
ENSBTAG00000001368	5076	6668	8999	3670	2510	4053	2668	1930	2406	4246	1500	6064	4051	9442	3455	2543	6512	1992	4035	4577	5945	6890	2586	3502	982	7937	2866	4059	4114	4083	4644	galectin 3 binding protein [Source:VGNC Symbol;Acc:VGNC:30853]
ENSBTAG00000001385	39	40	94	39	55	36	13	31	22	34	25	46	42	82	54	36	69	44	59	48	89	31	40	63	14	54	23	56	48	35	55	zinc finger and SCAN domain containing 2 [Source:VGNC Symbol;Acc:VGNC:37375]
ENSBTAG00000001387	195	529	319	168	243	168	115	109	92	122	84	192	159	208	186	190	304	128	186	215	216	289	351	179	129	319	339	232	182	197	192	WD repeat domain 73 [Source:VGNC Symbol;Acc:VGNC:36917]
ENSBTAG00000001390	198	191	470	177	260	194	96	140	186	142	78	155	164	425	144	143	374	167	303	372	231	238	191	265	61	259	120	218	163	159	199	beta-1,4-galactosyltransferase 4 [Source:VGNC Symbol;Acc:VGNC:26391]
ENSBTAG00000001391	176	242	589	183	215	165	131	84	159	149	72	188	214	395	197	145	329	151	190	222	171	203	138	230	111	242	151	126	200	221	199	ankyrin repeat domain 42 [Source:VGNC Symbol;Acc:VGNC:56256]
ENSBTAG00000001393	441	555	1249	456	436	509	235	265	360	286	192	405	409	896	471	224	696	175	384	530	531	566	292	468	139	659	232	365	488	480	563	metal response element binding transcription factor 2 [Source:VGNC Symbol;Acc:VGNC:31723]
ENSBTAG00000001394	2208	2271	4864	1473	1630	1641	1169	935	1169	1443	837	1864	1644	3131	1672	1180	2733	1148	1848	1903	2473	2619	2028	1637	661	2475	1174	2234	1646	1592	1537	transmembrane emp24 protein transport domain containing 9 [Source:NCBI gene (formerly Entrezgene);Acc:618580]
ENSBTAG00000001395	839	1272	2544	557	775	578	448	369	453	388	274	571	668	1416	707	460	972	405	688	1070	654	861	823	668	453	1540	1017	537	744	714	463	chromosome 1 C21orf91 homolog [Source:VGNC Symbol;Acc:VGNC:52664]
ENSBTAG00000001396	133	277	431	176	122	83	99	43	111	45	45	102	135	175	95	170	320	35	228	125	94	197	125	138	77	210	309	128	125	162	126	ADAM metallopeptidase with thrombospondin type 1 motif 7 [Source:VGNC Symbol;Acc:VGNC:57155]
ENSBTAG00000001398	4988	5453	11113	3686	3578	4150	2511	2524	3210	3249	1933	4420	4167	8168	4295	2273	6718	2060	3848	5141	4402	5196	2617	3640	1478	6546	3304	3818	4622	4046	4750	ATPase sarcoplasmic/endoplasmic reticulum Ca2+ transporting 2 [Source:VGNC Symbol;Acc:VGNC:26291]
ENSBTAG00000001400	1209	1359	2415	1318	1060	1370	820	682	1071	1049	551	1244	1150	2298	1076	737	2137	600	1328	1527	1503	1303	935	1265	399	1608	815	1538	1399	1337	1485	AKT serine/threonine kinase 2 [Source:VGNC Symbol;Acc:VGNC:25799]
ENSBTAG00000001403	417	443	1075	298	273	380	194	248	328	293	149	291	366	671	412	192	423	145	300	457	390	443	204	276	129	497	260	254	391	315	379	protein kinase C iota [Source:VGNC Symbol;Acc:VGNC:33333]
ENSBTAG00000001405	433	602	1097	308	319	429	241	216	250	300	149	426	347	999	385	146	430	138	243	329	431	420	115	286	83	620	197	272	526	340	698	glucuronic acid epimerase [Source:VGNC Symbol;Acc:VGNC:29394]
ENSBTAG00000001407	616	663	1333	527	422	558	339	323	334	479	238	638	542	1072	512	291	827	268	510	629	811	702	439	456	133	749	286	594	630	459	661	adaptor related protein complex 3 subunit sigma 2 [Source:VGNC Symbol;Acc:VGNC:53932]
ENSBTAG00000001408	188	121	334	108	101	157	61	64	153	106	114	147	111	334	78	64	238	60	148	64	132	230	56	107	57	178	50	83	335	136	363	cannabinoid receptor interacting protein 1 [Source:VGNC Symbol;Acc:VGNC:27531]
ENSBTAG00000001410	319	430	1009	371	219	424	219	223	332	317	146	294	343	802	363	317	551	140	249	532	453	373	360	392	90	421	316	471	383	345	365	GRAM domain containing 1B [Source:VGNC Symbol;Acc:VGNC:29623]
ENSBTAG00000001412	39	46	95	30	26	46	21	32	26	32	16	35	27	82	29	19	53	14	30	39	45	48	24	52	4	54	19	33	41	30	47	N-6 adenine-specific DNA methyltransferase 1 [Source:VGNC Symbol;Acc:VGNC:49558]
ENSBTAG00000001414	1846	1969	5100	2422	2827	2388	1402	1701	1653	1818	1483	2392	2208	4387	1959	2722	4008	1621	6443	3123	3126	3063	1644	2921	2293	3410	2403	2510	1749	2006	2277	potassium channel tetramerization domain containing 12 [Source:VGNC Symbol;Acc:VGNC:30502]
ENSBTAG00000001415	308	329	639	256	285	310	189	171	207	235	122	311	264	541	209	177	484	148	312	363	386	351	320	289	118	475	205	397	344	273	372	THO complex 6 [Source:VGNC Symbol;Acc:VGNC:35842]
ENSBTAG00000001419	475	374	975	467	349	536	247	247	319	376	199	553	393	1160	291	284	663	217	414	579	595	592	337	417	118	579	185	514	596	501	663	mitochondrial ribosomal protein L4 [Source:VGNC Symbol;Acc:VGNC:31635]
ENSBTAG00000001420	5695	4806	10413	3579	4380	4616	3551	2741	2920	4214	2035	4762	4452	10487	3892	2566	6286	2758	4257	4235	5555	6098	3202	4210	1784	6455	3265	5121	4861	4788	5528	abhydrolase domain containing 12, lysophospholipase [Source:VGNC Symbol;Acc:VGNC:25490]
ENSBTAG00000001424	1109	1133	3032	1506	1434	1255	633	765	1045	801	440	1169	1083	2703	1050	551	1873	542	886	1325	1420	1339	877	1640	320	1773	622	870	1372	1450	1759	mutS homolog 6 [Source:VGNC Symbol;Acc:VGNC:31696]
ENSBTAG00000001425	2012	2351	5335	2101	2616	2144	1213	967	1950	1366	849	1640	1936	4930	1687	1218	3354	1194	2065	2265	1739	2386	1967	2258	1226	3098	1752	1768	2221	2675	2659	F-box protein 11 [Source:VGNC Symbol;Acc:VGNC:28892]
ENSBTAG00000001429	38	40	72	50	11	39	15	38	34	47	25	78	77	65	57	28	48	16	33	31	99	50	1	27	10	44	4	34	87	20	103	neuralized E3 ubiquitin protein ligase 1B [Source:VGNC Symbol;Acc:VGNC:32014]
ENSBTAG00000001435	524	544	1284	446	429	457	223	221	330	304	177	422	401	953	438	242	665	225	345	502	488	495	356	510	142	766	267	351	516	435	621	ADP ribosylation factor like GTPase 6 interacting protein 6 [Source:VGNC Symbol;Acc:VGNC:26152]
ENSBTAG00000001439	14	14	26	5	3	14	10	5	5	12	5	10	7	30	10	5	10	2	13	3	15	13	4	8	1	16	3	4	17	15	4	HESX homeobox 1 [Source:VGNC Symbol;Acc:VGNC:29825]
ENSBTAG00000001440	1563.91	1629.71	2854.63	1528.86	1291.87	1421.85	893.95	818.73	1107.95	1022.89	609.93	1871.77	1315.82	3122.86	1438.85	870.98	2060.93	644.93	1160.93	1754.93	1865.98	1951.92	1052.83	1442.97	388.97	1984.76	927.98	1482.93	1428.97	1604.81	1618.82	phosphomannomutase 2 [Source:VGNC Symbol;Acc:VGNC:33073]
ENSBTAG00000001444	114	215	852	172	51	80	48	63	36	94	35	72	158	117	146	209	265	15	120	133	197	166	49	154	29	363	62	151	540	151	102	tenascin XB [Source:VGNC Symbol;Acc:VGNC:36211]
ENSBTAG00000001446	454	495	1020	454	407	461	150	228	373	226	200	342	314	1095	356	182	523	131	250	454	486	752	474	541	136	611	111	287	559	449	619	ABRA C-terminal like [Source:VGNC Symbol;Acc:VGNC:25513]
ENSBTAG00000001449	534	594	1437	482	493	478	358	318	430	444	240	540	510	985	496	405	909	303	708	657	736	692	514	488	182	746	453	714	467	531	531	steroid receptor RNA activator 1 [Source:VGNC Symbol;Acc:VGNC:35266]
ENSBTAG00000001450	196	229	563	257	258	190	111	113	155	147	73	194	227	408	235	176	423	173	262	265	236	261	196	285	68	321	176	247	219	268	226	amyloid beta protein binding family B member 3 [Source:VGNC Symbol;Acc:VGNC:50070]
ENSBTAG00000001457	97	95	142	47	54	83	29	34	33	51	15	62	68	174	75	18	86	18	12	69	61	58	35	68	7	102	30	46	59	67	78	transmembrane protein 267 [Source:VGNC Symbol;Acc:VGNC:36072]
ENSBTAG00000001460	1072	1269	2597	694	948	1004	449	413	793	516	310	731	741	1880	853	322	1008	344	479	875	900	992	821	875	299	1422	494	591	1224	961	1108	lin-7 homolog C, crumbs cell polarity complex component [Source:VGNC Symbol;Acc:VGNC:30897]
ENSBTAG00000001462	8	9	50	4	50	8	9	4	1	1	7	0	2	4	5	20	27	19	12	17	5	7	9	5	12	12	32	10	1	1	2	fms related receptor tyrosine kinase 4 [Source:VGNC Symbol;Acc:VGNC:29044]
ENSBTAG00000001463	829	919	2201	898	725	749	540	382	578	575	293	630	717	1519	823	474	1198	416	770	849	933	906	730	840	276	1088	636	764	860	1065	908	tankyrase [Source:VGNC Symbol;Acc:VGNC:36184]
ENSBTAG00000001465	103	155	237	118	98	94	45	76	84	108	53	240	126	289	94	87	224	33	125	126	111	258	72	103	37	194	77	133	134	135	243	purinergic receptor P2Y1 [Source:VGNC Symbol;Acc:VGNC:32523]
ENSBTAG00000001468	369	479	979	284	219	391	198	191	309	274	136	346	363	661	328	214	464	142	362	309	350	605	176	240	121	455	272	260	379	502	559	sterile alpha motif domain containing 4A [Source:VGNC Symbol;Acc:VGNC:34272]
ENSBTAG00000001470	758	763	1766	947	1050	798	489	390	620	666	379	779	654	1607	564	694	1361	551	1520	1075	782	1021	1031	842	490	1074	670	1037	713	917	894	deltex E3 ubiquitin ligase 2 [Source:VGNC Symbol;Acc:VGNC:28237]
ENSBTAG00000001471	319	276	483	306	194	323	145	178	261	247	124	450	328	609	258	117	389	126	293	250	506	425	229	215	70	424	80	241	544	238	519	POC1 centriolar protein A [Source:VGNC Symbol;Acc:VGNC:50094]
ENSBTAG00000001473	534	533	964	264	366	362	304	235	257	435	145	508	396	834	348	339	645	325	517	349	598	500	337	386	196	543	317	487	436	461	427	ARVCF delta catenin family member [Source:VGNC Symbol;Acc:VGNC:49535]
ENSBTAG00000001475	369	497	881	253	292	355	239	219	258	249	139	312	364	852	391	144	357	135	212	246	365	372	204	280	86	428	261	299	357	298	447	mitochondrial calcium uniporter regulator 1 [Source:VGNC Symbol;Acc:VGNC:31327]
ENSBTAG00000001476	26.08	63.14	330.54	95.34	59.86	43.06	0	67.21	147.03	1	15	54.31	85.01	232.58	37.19	172.36	43.76	25.17	143.25	2.76	106.51	85.1	201.2	187.59	61.08	0	23	68.17	49.03	265.76	2
ENSBTAG00000001477	83.06	114.77	125.72	69	160	73	150.98	58	106.43	76.24	63.78	74.89	98.97	211.7	69.02	22.84	180.99	62	146.98	171	49.68	95.96	142.37	87.88	48	153.85	105	77.72	52.9	83	69.33
ENSBTAG00000001478	152	156	307	121	113	137	89	90	83	87	71	125	131	254	127	103	181	65	124	167	183	174	101	149	42	215	81	135	158	94	157	desumoylating isopeptidase 2 [Source:VGNC Symbol;Acc:VGNC:28015]
ENSBTAG00000001481	8	11	15	8	6	43	6	16	19	12	7	3	13	9	27	7	13	9	7	15	12	12	1	16	2	12	7	16	7	7	7	immunoglobulin superfamily member 9 [Source:VGNC Symbol;Acc:VGNC:30097]
ENSBTAG00000001483	1290	1439	3019	1446	1329	1448	747	751	1030	1092	679	1462	1496	2660	1213	692	2043	606	1269	1501	1502	1988	830	1199	494	1692	769	1007	1516	1630	2069	SLIT-ROBO Rho GTPase activating protein 2 [Source:NCBI gene (formerly Entrezgene);Acc:519843]
ENSBTAG00000001484	169	130	288	82	107	158	67	85	100	113	58	155	85	377	122	53	181	57	67	109	170	202	97	108	34	228	75	69	180	115	187	leucine zipper transcription factor like 1 [Source:VGNC Symbol;Acc:VGNC:31119]
ENSBTAG00000001485	1683	1889	4329	1500	1513	1699	785	838	1204	1101	528	1397	1396	3525	1399	623	2159	644	1007	1633	1697	1851	1211	1599	469	2380	895	825	1825	1975	2224	diphosphoinositol pentakisphosphate kinase 2 [Source:VGNC Symbol;Acc:VGNC:33207]
ENSBTAG00000001489	6309.09	7457.41	14505.2	4822.52	5105.01	7446.31	4213.9	4224.94	5548.22	5198.06	4020.67	8414	7580.4	12537.4	5737.39	3461.44	10351.9	3287.74	7346.34	7063.26	8452.48	10090.6	3903.6	4284.26	2518.43	8137.69	4527.19	6325.33	10050.5	6237.88	10029.5	tubulin, alpha 1a [Source:NCBI gene (formerly Entrezgene);Acc:404053]
ENSBTAG00000001492	1021	1520	5382	2043	4432	1549	760	927	2571	626	819	990	1140	5745	1045	1713	3050	1311	4889	2256	1400	2186	1345	2912	3088	2353	1860	1064	1418	2299	1960	FYN binding protein 1 [Source:VGNC Symbol;Acc:VGNC:29160]
ENSBTAG00000001497	916	1611	2418	556	488	1061	517	480	551	906	375	1062	886	2012	794	438	1007	338	629	821	1052	1254	403	481	216	985	478	864	1120	612	1014	muscle RAS onco homolog [Source:VGNC Symbol;Acc:VGNC:31597]
ENSBTAG00000001498	473	488	1006	378	395	514	243	224	350	338	178	402	432	894	382	300	639	261	443	543	551	537	328	397	143	628	306	506	486	488	569	cytohesin 2 [Source:VGNC Symbol;Acc:VGNC:49142]
ENSBTAG00000001499	1016	1208	2812	1159	1162	1077	608	523	1162	638	426	1023	900	2264	858	556	1622	574	979	1206	974	1162	1060	1294	505	1405	700	907	1170	1318	1382	tripartite motif containing 33 [Source:VGNC Symbol;Acc:VGNC:36329]
ENSBTAG00000001500	147	203	648	261	115	181	95	93	108	112	73	216	257	366	122	57	191	55	129	157	201	256	111	136	46	292	113	101	225	321	298	fidgetin like 1 [Source:VGNC Symbol;Acc:VGNC:29011]
ENSBTAG00000001503	4	13	10	2	21	4	4	2	4	6	6	4	8	11	9	12	16	32	20	8	13	5	8	8	11	9	27	17	0	4	4	tripartite motif containing 72 [Source:VGNC Symbol;Acc:VGNC:58423]
ENSBTAG00000001504	952	846	1882	959	969	1039	611	629	783	752	497	1183	836	2232	604	707	1594	418	1013	1160	1169	1234	767	999	358	1258	536	1047	1233	966	1372	NOP14 nucleolar protein [Source:VGNC Symbol;Acc:VGNC:32165]
ENSBTAG00000001505	260	336	1161	530	258	281	204	227	323	231	139	360	370	747	376	328	633	159	351	512	519	595	350	574	102	429	219	428	299	464	483	G protein-coupled receptor kinase 4 [Source:VGNC Symbol;Acc:VGNC:29655]
ENSBTAG00000001506	4281	4225	8600	4311	3878	4030	2546	2240	3084	3271	1599	4690	3854	7729	3360	2562	6815	1953	4554	4633	4896	5344	2870	4247	1403	5815	2830	4550	4804	4585	4985	huntingtin [Source:VGNC Symbol;Acc:VGNC:30007]
ENSBTAG00000001507	530	647	1012	271	358	381	277	231	331	340	161	491	376	759	409	207	694	181	364	417	436	509	237	327	141	492	386	391	376	372	390	chloride voltage-gated channel 5 [Source:VGNC Symbol;Acc:VGNC:27399]
ENSBTAG00000001508	130	154	325	139	94	133	36	94	127	85	39	57	142	195	102	75	140	56	94	161	139	145	141	194	26	130	69	127	102	159	125	SH3 domain containing ring finger 1 [Source:VGNC Symbol;Acc:VGNC:34579]
ENSBTAG00000001509	1137	1195	2880	1847	1273	1629	680	701	1176	845	642	1182	1103	3168	821	728	1943	788	1287	1785	1353	1805	1438	1759	435	1943	654	1112	1554	1910	2326	ETS transcription factor ELK3 [Source:VGNC Symbol;Acc:VGNC:28433]
ENSBTAG00000001510	923	859	2487	1373	1694	914	433	574	926	425	391	593	698	2173	739	582	1807	803	2108	1494	669	1075	1530	1540	684	1733	1075	834	805	1512	893	cyclin dependent kinase 17 [Source:VGNC Symbol;Acc:VGNC:27120]
ENSBTAG00000001511	2329	2663	5519	1843	9160	1609	1658	1589	1962	1026	1386	1505	1680	6415	1660	2989	3972	3672	8642	2555	1272	2528	6133	3553	5999	3657	4197	1871	1111	3615	1512	BCL6 transcription repressor [Source:VGNC Symbol;Acc:VGNC:58471]
ENSBTAG00000001512	466.99	325	614	445	306	530.99	296.97	232	390	373	195	444	338	1171	238	288	526	167	375.89	448	563	615	222	420	133	470	187	409	623	401	708	ZFP64 zinc finger protein [Source:VGNC Symbol;Acc:VGNC:37167]
ENSBTAG00000001513	101	154	229	86	78	110	46	61	60	88	27	100	81	206	87	34	127	34	55	110	125	122	86	111	25	132	49	63	111	87	122	PDLIM1 interacting kinase 1 like [Source:VGNC Symbol;Acc:VGNC:32701]
ENSBTAG00000001514	166	175	402	78	118	115	78	77	58	117	42	164	171	209	165	123	214	68	126	138	190	177	76	106	24	231	153	85	105	138	129	ankyrin repeat and SOCS box containing 11 [Source:VGNC Symbol;Acc:VGNC:26188]
ENSBTAG00000001517	66	95	115	31	24	197	53	111	63	91	90	14	75	70	96	33	47	95	60	126	59	56	27	17	11	78	47	62	29	21	36	keratin 18 [Source:VGNC Symbol;Acc:VGNC:30719]
ENSBTAG00000001518	687	602	1746	632	707	735	508	409	574	517	329	664	602	1445	576	371	1107	419	899	820	725	700	642	706	294	952	503	811	574	609	682	interferon stimulated exonuclease 20 like 2 [Source:VGNC Symbol;Acc:VGNC:30295]
ENSBTAG00000001519	174	210	439	179	182	155	105	97	143	133	63	169	171	322	169	145	349	145	280	213	245	163	204	212	73	272	164	244	165	175	181	methyltransferase like 25B [Source:VGNC Symbol;Acc:VGNC:34167]
ENSBTAG00000001520	394.83	364.57	718.93	291.33	244.66	297.41	226.49	186.57	238.26	252.12	146.75	438.56	248.01	674.28	230.85	161.43	445.89	156.99	304.75	352.27	475.16	488.19	355.42	230.23	80.48	435.09	168.37	361.78	358.28	250.93	337.55	mitochondrial ribosomal protein L24 [Source:VGNC Symbol;Acc:VGNC:31627]
ENSBTAG00000001521	315	250	502	174	158	241	137	91	146	207	79	249	152	571	195	85	255	72	141	194	178	201	78	143	57	210	106	82	205	181	217	ubiquinol-cytochrome c reductase binding protein [Source:VGNC Symbol;Acc:VGNC:36694]
ENSBTAG00000001522	364	367	790	258	275	348	208	218	254	278	120	351	277	831	308	100	461	138	284	373	420	378	199	283	119	466	190	227	394	326	388	mitochondrial transcription termination factor 3 [Source:VGNC Symbol;Acc:VGNC:31721]
ENSBTAG00000001523	59	54	90	8	34	44	8	29	41	24	11	9	21	33	73	15	14	33	10	63	40	10	6	11	9	34	47	37	12	21	11	YES proto-onco 1, Src family tyrosine kinase [Source:VGNC Symbol;Acc:VGNC:37022]
ENSBTAG00000001528	1992	2296	6230	2511	2390	2181	1208	1197	1933	1467	889	1829	1992	4835	1964	1419	3804	1205	2173	2913	2195	2469	1803	3047	909	3165	1694	2023	2061	2913	2685	cyclin dependent kinase 13 [Source:VGNC Symbol;Acc:VGNC:27118]
ENSBTAG00000001529	4064	4619	13736	6411	6071	5387	2897	3319	6665	2761	1724	4332	4598	12355	4286	3463	9996	2962	5191	7548	5332	5427	5472	9479	2311	6466	3209	5457	4402	6166	5609	nuclear receptor binding SET domain protein 3 [Source:VGNC Symbol;Acc:VGNC:32273]
ENSBTAG00000001533	794	1238	1706	601	630	647	366	413	442	535	252	694	803	1296	758	323	1107	274	512	880	919	883	704	653	293	1041	564	655	583	763	632	HECT domain and ankyrin repeat containing E3 ubiquitin protein ligase 1 [Source:VGNC Symbol;Acc:VGNC:29739]
ENSBTAG00000001535	3	15	21	7	3	21	2	17	13	12	4	0	10	8	8	2	5	17	3	32	3	9	4	2	1	11	5	11	3	3	7	lipase H [Source:VGNC Symbol;Acc:VGNC:30905]
ENSBTAG00000001537	945	681	1264	518	781	694	753	483	485	550	390	863	612	1612	565	497	1393	487	768	577	1104	815	391	511	366	945	565	1045	809	589	772	tsukushi, small leucine rich proteoglycan [Source:VGNC Symbol;Acc:VGNC:54896]
ENSBTAG00000001538	66.51	50.83	98.08	88.01	68.37	73.95	41.08	36.69	78.88	54.1	49.27	82.08	77.82	133.08	62.4	48.56	112.31	37.23	98.86	59.97	62.24	62.99	78.53	59.51	24.04	72.53	26.18	63.95	70.51	62	58.26
ENSBTAG00000001539	433	590	1189	379	521	502	240	256	434	284	206	431	321	973	368	210	708	191	352	559	426	676	394	431	191	730	310	354	636	572	587	salvador family WW domain containing protein 1 [Source:VGNC Symbol;Acc:VGNC:34300]
ENSBTAG00000001543	189	128	361	194	92	233	88	112	163	136	136	274	163	475	167	105	263	76	184	228	271	319	113	164	44	235	59	161	337	148	341	BRI3 binding protein [Source:VGNC Symbol;Acc:VGNC:26565]
ENSBTAG00000001545	425	228	276	5	70	49	7	84	15	15	34	12	162	18	966	171	5	31	12	116	397	9	8	31	4	106	1380	197	6	2	26	solute carrier family 34 member 2 [Source:VGNC Symbol;Acc:VGNC:34818]
ENSBTAG00000001546	1942	1842	4184	1709	1556	1876	1078	1173	1142	1660	822	2014	1617	3520	1469	928	2695	876	1807	2120	2346	2381	1148	1667	463	2553	1128	2294	1744	1584	2270	alpha-1,3-mannosyl-glycoprotein 2-beta-N-acetylglucosaminyltransferase [Source:VGNC Symbol;Acc:VGNC:54623]
ENSBTAG00000001548	985	913	2366	990	644	1066	536	547	653	900	451	1007	979	1888	877	552	1433	426	777	1010	1357	1027	597	965	214	1323	544	954	1096	1149	1332	ubiquilin 4 [Source:VGNC Symbol;Acc:VGNC:55694]
ENSBTAG00000001551	1503	2422	3206	1332	1742	1687	974	683	1085	1145	795	1621	1437	2655	1179	1107	2264	1201	1839	1814	1829	1793	1267	1201	881	1964	1189	1733	1728	1342	1628	pleckstrin homology and RhoGEF domain containing G3 [Source:VGNC Symbol;Acc:VGNC:33016]
ENSBTAG00000001552	821	1004	2195	947	977	797	514	457	828	567	329	767	759	2241	846	481	1414	482	973	1048	823	970	885	1125	437	1297	802	808	839	1032	1018	enhancer of polycomb homolog 1 [Source:VGNC Symbol;Acc:VGNC:28527]
ENSBTAG00000001553	8691.85	8358.27	21612	9393.76	10463.5	11413.9	5330.99	5134.9	11268.2	5237.39	4564.36	8158.62	7609.87	26090.8	7026.31	4912.02	13054	3831.2	7220.7	10302.5	10107	13135.9	9692	10634.1	4229.21	12822.3	3946.26	7003.49	13580.3	10391.3	14891.2	heteroous nuclear ribonucleoprotein A1 [Source:NCBI gene (formerly Entrezgene);Acc:505093]
ENSBTAG00000001562	277	351	1792	590	1907	171	520	594	481	75	779	87	925	2035	314	1470	881	2043	5864	534	42	383	568	1039	1625	1135	740	323	64	557	177	nuclear factor, erythroid 2 [Source:VGNC Symbol;Acc:VGNC:32034]
ENSBTAG00000001564	1805	1932	3774	1402	1033	1231	787	954	892	1623	518	1622	1612	3001	1690	751	1817	577	1444	1567	2320	1955	872	1338	376	2049	649	1420	1871	1433	1694	phosphodiesterase 4D interacting protein [Source:VGNC Symbol;Acc:VGNC:55072]
ENSBTAG00000001565	1569	1714	2925	1011	1141	1522	869	796	921	1144	576	1516	1177	3460	1036	654	1794	671	1071	1315	1705	1674	577	863	452	1611	679	1164	1715	1173	1766	mesoderm development LRP chaperone [Source:VGNC Symbol;Acc:VGNC:31392]
ENSBTAG00000001567	1813	1810	4530	1988	1796	2114	860	901	1350	1541	1017	2076	2100	2995	1582	1469	3193	907	1769	1621	1930	3621	1418	1978	737	2590	1122	1328	2338	2556	3127	leucine rich repeat kinase 1 [Source:VGNC Symbol;Acc:VGNC:31037]
ENSBTAG00000001568	60	78	205	21	34	43	36	24	25	32	10	41	43	89	51	15	51	5	24	25	47	66	6	23	13	47	34	17	21	52	59	peptidylprolyl isomerase C [Source:VGNC Symbol;Acc:VGNC:33196]
ENSBTAG00000001570	13	41	135	4	2	6	0	0	7	2	3	3	25	6	11	9	8	1	11	14	1	23	9	1	3	22	45	9	22	38	16	colony stimulating factor 2 [Source:VGNC Symbol;Acc:VGNC:27755]
ENSBTAG00000001573	4487	6084	15330	5887	9971	5485	3038	2926	5847	2625	2412	4263	4168	14344	3882	2613	8507	4127	6676	5763	3617	6274	5374	7151	5169	7458	4996	2108	5854	10067	6923	jumonji domain containing 1C [Source:VGNC Symbol;Acc:VGNC:30376]
ENSBTAG00000001574	465	636	1256	484	563	562	300	259	415	374	168	476	414	1180	489	278	848	280	402	584	561	539	393	631	161	703	280	387	572	628	670	G-patch domain containing 2 [Source:VGNC Symbol;Acc:VGNC:29516]
ENSBTAG00000001575	5110.13	6145.65	11988.2	3635.31	4818.08	5560.25	2395.27	2475.28	3281.04	3043.21	1690.66	4518.93	4000.87	10212.5	4433.62	2370.71	5221.51	2511.78	3007.61	4625.88	6088.42	5684.63	3110.72	4360.41	1768.68	7238.52	2941.77	3522.66	6242.22	3926.46	6521.46	calmodulin 2 [Source:NCBI gene (formerly Entrezgene);Acc:100297344]
ENSBTAG00000001576	500	605	1059	738	2214	405	495	314	1254	279	273	501	398	1907	503	485	2165	1943	1908	1261	597	988	2531	1956	1861	1532	554	617	555	774	446	transmembrane protein 140 [Source:VGNC Symbol;Acc:VGNC:35973]
ENSBTAG00000001578	1084	953	2224	828	699	753	462	528	731	790	400	1018	686	1769	675	447	1359	366	688	1072	986	1242	690	847	239	1363	554	974	861	838	1008	ADP dependent glucokinase [Source:VGNC Symbol;Acc:VGNC:25689]
ENSBTAG00000001579	2491	2800	5653	2464	3299	2377	1577	1347	3269	1807	1200	2711	2315	5101	2371	1821	4882	1641	3075	3353	2656	3237	2459	2320	1418	3272	1925	2776	2369	2826	2541	argonaute RISC catalytic component 2 [Source:VGNC Symbol;Acc:VGNC:50167]
ENSBTAG00000001585	6757	7383	18353	8495	10230	8238	4059	3293	7906	4163	3641	5632	6109	20942	5548	4594	11695	5246	8138	7945	5936	10038	6640	10155	4600	10746	4476	5495	9314	10730	12188	WAS/WASL interacting protein family member 1 [Source:VGNC Symbol;Acc:VGNC:36939]
ENSBTAG00000001586	80	119	310	181	126	119	46	65	89	47	39	45	90	232	117	136	259	142	185	183	123	92	129	173	55	205	141	153	88	105	108	OTU deubiquitinase 7B [Source:VGNC Symbol;Acc:VGNC:32500]
ENSBTAG00000001589	3411	4032	8420	2424	2899	3021	1703	1565	2378	2207	1148	2492	2675	5609	2961	1430	4212	1475	2240	3380	3031	3120	2418	2639	1236	4714	2145	2757	3238	2873	3356	transmembrane 9 superfamily member 2 [Source:VGNC Symbol;Acc:VGNC:53839]
ENSBTAG00000001592	2400	2517	4895	1373	2955	1776	1331	1077	2900	1092	1044	1220	1691	2838	2345	1595	4771	1220	3971	3561	1772	2201	3464	2501	2002	3156	2283	2496	2556	2550	2553	insulin induced 1 [Source:VGNC Symbol;Acc:VGNC:30217]
ENSBTAG00000001593	64	79	121	66	54	67	36	40	33	59	33	79	65	129	63	61	118	34	61	87	127	88	73	85	17	109	52	95	84	68	77	2-oxoglutarate and iron dependent oxygenase domain containing 2 [Source:VGNC Symbol;Acc:VGNC:32409]
ENSBTAG00000001594	282	253	453	233	188	263	136	119	232	176	111	240	175	562	157	180	365	129	185	273	364	362	265	305	58	287	126	266	298	280	302	ADP ribosylation factor like GTPase 6 interacting protein 4 [Source:VGNC Symbol;Acc:VGNC:53889]
ENSBTAG00000001595	27	173	115	10	8	13	27	52	33	54	11	37	44	14	206	53	28	39	16	147	789	59	12	16	4	78	189	60	9	35	17	metallothionein 1E [Source:NCBI gene (formerly Entrezgene);Acc:613358]
ENSBTAG00000001597	997	1347	2492	2125	1455	1456	703	674	1193	711	601	1197	1058	2475	783	845	2654	563	960	1475	1271	1911	1550	2189	414	1978	653	1502	1786	2397	2039	phosphatidylinositol transfer protein membrane associated 2 [Source:VGNC Symbol;Acc:VGNC:32922]
ENSBTAG00000001598	92	95	132	36	39	90	18	58	60	31	27	22	46	77	116	41	37	28	37	70	64	25	11	26	10	44	78	51	26	22	45	microtubule associated protein 7 [Source:VGNC Symbol;Acc:VGNC:31210]
ENSBTAG00000001599	44	74	339	264	164	127	35	96	115	30	25	74	96	239	97	115	285	84	88	156	151	139	146	370	19	209	36	135	104	305	136	synaptic vesicle glycoprotein 2A [Source:VGNC Symbol;Acc:VGNC:35494]
ENSBTAG00000001600	325	383	773	277	323	316	175	152	256	152	128	261	264	713	232	114	333	116	203	326	271	273	175	340	125	361	161	161	307	335	370	defective in cullin neddylation 1 domain containing 4 [Source:VGNC Symbol;Acc:VGNC:53698]
ENSBTAG00000001601	30590	38802	64935	22197	31993	29377	19259	14230	29603	21649	15321	31489	25055	63741	24670	19837	51670	18988	37221	30782	36320	38100	29030	25295	16893	42279	26467	35349	38443	27204	40557	pyruvate kinase M1/2 [Source:VGNC Symbol;Acc:VGNC:55132]
ENSBTAG00000001602	3112	6098	6335	3322	6799	2457	2263	1449	6234	1698	2093	3467	2384	7140	2571	2644	7569	4275	6866	4403	2712	4381	5925	3260	3524	5026	3957	4205	3594	3902	2963	interleukin 4 receptor [Source:VGNC Symbol;Acc:VGNC:30163]
ENSBTAG00000001605	36	10	12	38	3	1	0	13	4	2	4	3	6	2	49	14	7	2	4	17	19	3	123	3	0	7	40	16	1	1	0	iodothyronine deiodinase 2 [Source:VGNC Symbol;Acc:VGNC:106710]
ENSBTAG00000001607	1329	1856	3153	760	1021	1113	575	394	726	587	347	662	910	1712	1163	368	1363	287	674	975	888	1011	615	849	454	1841	771	595	1333	1174	1104	transmembrane protein 41B [Source:VGNC Symbol;Acc:VGNC:36086]
ENSBTAG00000001609	39	45	160	56	60	66	26	25	33	53	23	55	49	145	51	17	100	37	40	70	57	74	87	72	20	85	41	61	75	61	66	mitogen-activated protein kinase kinase 6 [Source:VGNC Symbol;Acc:VGNC:31187]
ENSBTAG00000001612	207	233	459	168	194	177	123	117	101	133	57	175	181	394	189	122	199	99	132	189	205	198	166	174	51	291	141	201	157	127	198	LSM1 homolog, mRNA degradation associated [Source:VGNC Symbol;Acc:VGNC:31050]
ENSBTAG00000001614	130	154	348	119	79	139	66	81	79	123	53	129	122	237	124	61	177	74	120	106	185	128	88	119	20	165	64	148	122	92	154	zinc finger protein 174 [Source:VGNC Symbol;Acc:VGNC:37215]
ENSBTAG00000001615	27	25	65	62	53	40	16	18	62	18	25	33	38	54	21	32	71	28	41	51	29	56	91	67	12	45	15	45	25	62	31	RUN domain containing 3A [Source:VGNC Symbol;Acc:VGNC:34218]
ENSBTAG00000001616	1590	2080	4188	1850	2404	1697	1240	940	1630	1204	829	1460	1377	3785	1488	1719	3383	1880	2935	2087	1766	1953	1627	2587	1119	2229	2051	2207	1576	2229	1977	zinc finger protein 592 [Source:VGNC Symbol;Acc:VGNC:37308]
ENSBTAG00000001617	469	765	1409	489	725	560	183	231	471	311	147	485	462	1091	556	164	730	187	237	518	529	621	560	605	181	922	225	249	769	672	835	G2/M-phase specific E3 ubiquitin protein ligase [Source:VGNC Symbol;Acc:VGNC:29175]
ENSBTAG00000001618	299	613	1466	311	479	274	230	154	205	240	159	166	338	541	440	450	721	613	677	212	279	321	345	471	184	776	679	358	229	594	275	alpha kinase 3 [Source:VGNC Symbol;Acc:VGNC:25849]
ENSBTAG00000001619	681	464	896	301	263	452	183	238	263	453	137	253	337	719	416	251	634	326	359	498	519	526	369	377	130	630	398	401	263	498	283	serine incorporator 5 [Source:VGNC Symbol;Acc:VGNC:34463]
ENSBTAG00000001626	220	162	676	286	272	294	114	210	201	176	123	294	223	646	222	157	404	115	211	424	351	342	167	292	44	307	132	241	340	180	316	CTP synthase 1 [Source:VGNC Symbol;Acc:VGNC:27808]
ENSBTAG00000001629	27	29	82	79	56	33	16	34	59	31	15	32	39	74	38	27	79	30	19	47	37	73	105	96	6	80	18	33	50	126	53	Scm polycomb group protein homolog 1 [Source:VGNC Symbol;Acc:VGNC:34340]
ENSBTAG00000001631	774	808	1576	780	407	767	273	425	448	824	364	1068	1111	1160	808	347	778	283	705	571	1467	1104	324	465	120	908	153	534	1272	396	1354	kinesin family member C1 [Source:VGNC Symbol;Acc:VGNC:30611]
ENSBTAG00000001632	2755	3656	6519	2109	2909	2309	1556	1238	1742	1661	828	1913	2109	5002	2537	1265	3884	1797	2394	2572	2584	2556	2151	2728	960	3800	1849	2023	2292	2760	2791	NBR1 autophagy cargo receptor [Source:VGNC Symbol;Acc:VGNC:31896]
ENSBTAG00000001634	1106	1166	3689	1255	2147	892	825	566	987	682	521	765	1126	2761	1159	1957	2570	1953	3094	1743	1193	1369	1935	1712	1363	2123	2479	1522	882	1548	952	PHD finger protein 1 [Source:VGNC Symbol;Acc:VGNC:32812]
ENSBTAG00000001635	627	604	1388	606	638	615	411	379	428	520	268	663	507	1320	452	459	983	532	785	705	807	762	619	751	295	814	528	700	595	594	673	cutA divalent cation tolerance homolog [Source:VGNC Symbol;Acc:VGNC:27837]
ENSBTAG00000001637	79	95	207	88	63	86	31	51	91	52	37	99	57	244	76	51	113	31	53	121	99	165	109	97	30	186	31	90	104	108	129	FUN14 domain containing 1 [Source:VGNC Symbol;Acc:VGNC:29143]
ENSBTAG00000001640	88	90	140	35	28	59	21	48	68	44	20	36	43	78	73	19	50	82	49	84	57	52	24	30	13	56	60	73	48	30	30	erythrocyte membrane protein band 4.1 like 1 [Source:VGNC Symbol;Acc:VGNC:28520]
ENSBTAG00000001644	3035	2637	6411	3380	3525	3221	1877	2097	3009	2193	1487	3778	2694	7303	2361	1547	5428	1492	2748	3828	3184	3876	1792	3679	944	3791	1418	2700	3679	3509	4158	midasin AAA ATPase 1 [Source:VGNC Symbol;Acc:VGNC:31338]
ENSBTAG00000001645	288	277	546	243	186	249	167	173	176	251	101	292	187	510	231	125	350	138	232	282	338	329	224	233	70	320	148	263	300	225	277	AAR2 splicing factor [Source:VGNC Symbol;Acc:VGNC:25446]
ENSBTAG00000001647	203	212	564	257	228	193	99	139	149	142	70	208	203	397	177	209	376	111	250	337	303	348	349	332	81	334	159	301	211	263	221	pleckstrin homology domain containing J1 [Source:VGNC Symbol;Acc:VGNC:33023]
ENSBTAG00000001648	5671.72	6043.88	16530.6	6590.69	6255.88	6778.76	3385.71	3648.9	7513.26	3669.38	2725.9	5301.82	4946.86	18727.1	4351.93	2547.98	8852.35	2712.92	4616.78	6295.25	5968.95	8639.65	9367.49	7590.75	2745.67	8359.96	2657.96	4636.08	8525.97	7380.89	9139.77	ribosomal protein L21 [Source:NCBI gene (formerly Entrezgene);Acc:326584]
ENSBTAG00000001651	217	294	607	203	264	254	102	160	237	118	76	159	192	788	182	148	297	158	191	266	235	319	195	283	130	321	141	174	241	266	248	SYF2 pre-mRNA splicing factor [Source:VGNC Symbol;Acc:VGNC:35512]
ENSBTAG00000001652	198	271	847	636	316	360	138	202	546	144	198	339	272	781	305	243	747	184	245	612	352	539	615	643	122	479	241	399	417	554	586	solute carrier organic anion transporter family member 3A1 [Source:VGNC Symbol;Acc:VGNC:34953]
ENSBTAG00000001654	324	393	873	287	270	283	157	158	192	255	125	256	305	549	324	206	390	132	264	303	293	337	266	249	92	383	240	309	297	357	329	syntrophin beta 2 [Source:VGNC Symbol;Acc:VGNC:35084]
ENSBTAG00000001656	1037	1301	1751	449	509	804	485	372	402	693	249	886	642	1906	666	330	904	247	439	754	864	960	452	456	198	1120	450	644	850	570	746	transmembrane protein 254 [Source:VGNC Symbol;Acc:VGNC:36063]
ENSBTAG00000001657	22497	30390	55779	14152	27731	15923	13225	8885	20610	11027	6978	13883	16882	40878	19312	8436	32211	9622	15450	20603	16537	20318	15682	16393	11288	27614	19975	14107	19019	22430	16177	phosphatidylinositol binding clathrin assembly protein [Source:VGNC Symbol;Acc:VGNC:32860]
ENSBTAG00000001659	1785	1788	3486	1270	1333	1546	991	792	1135	1354	627	1444	1459	2981	1429	901	2140	887	1460	1559	2038	1757	1220	1319	483	2043	1048	1741	1489	1457	1594	vacuolar protein sorting 4 homolog A [Source:NCBI gene (formerly Entrezgene);Acc:618168]
ENSBTAG00000001660	542	664	1429	511	718	586	379	385	765	380	232	529	496	1416	510	340	1031	479	663	833	688	681	667	646	365	768	409	582	618	537	546	SPT2 chromatin protein domain containing 1 [Source:VGNC Symbol;Acc:VGNC:35261]
ENSBTAG00000001662	94	67	453	2483	1163	200	103	166	591	50	209	224	62	391	84	195	1825	439	144	279	109	1216	2587	2212	91	2040	61	391	592	2492	644	EH domain containing 3 [Source:VGNC Symbol;Acc:VGNC:28373]
ENSBTAG00000001663	51.48	52.17	110.52	50.17	52.16	61	37.41	38	26	40.16	26	60.39	53	104.17	45.17	58.49	66.57	18	58	60	95	64	33	63	18.26	59.27	37	72.19	67	47	63.39	peptide deformylase, mitochondrial [Source:VGNC Symbol;Acc:VGNC:49562]
ENSBTAG00000001665	519.52	482.83	1028.48	472.83	511.84	458	284.59	274	368	403.84	174	485.61	372	991.83	439.83	348.51	768.43	401	614	592	610	573	607	559	237.74	722.73	396	602.81	502	477	501.61	component of oligomeric golgi complex 8 [Source:NCBI gene (formerly Entrezgene);Acc:768007]
ENSBTAG00000001666	212	171	390	169	183	237	121	118	147	130	82	175	142	465	125	72	243	66	155	201	187	195	119	147	70	216	71	129	275	150	256	nucleolar pre-rRNA processing protein NIP7 [Source:VGNC Symbol;Acc:VGNC:32080]
ENSBTAG00000001671	1021	1030	2230	1044	1017	1271	619	608	1075	759	410	1107	929	2809	861	516	1580	441	858	1121	1110	1243	802	1019	430	1485	543	718	1274	1175	1532	RTF1 homolog, Paf1/RNA polymerase II complex component [Source:VGNC Symbol;Acc:VGNC:34195]
ENSBTAG00000001673	974	1325	2869	1127	1172	1146	550	612	865	784	341	957	890	2399	1032	433	1628	430	618	1336	1189	1313	913	1467	292	1693	485	758	1247	1377	1358	C2 calcium dependent domain containing 5 [Source:VGNC Symbol;Acc:VGNC:26636]
ENSBTAG00000001692	1989	2226	3694	1184	1477	1829	1429	817	1414	1482	953	1905	1456	3312	1058	1091	2666	947	1814	1568	1466	1964	790	1192	869	2174	1113	1981	3072	1639	3001	N-deacetylase and N-sulfotransferase 1 [Source:VGNC Symbol;Acc:VGNC:31942]
ENSBTAG00000001693	710	700	1613	781	568	636	358	386	547	613	279	739	671	1317	609	405	1095	418	636	832	964	874	741	872	196	1034	377	823	718	752	802	RNA polymerase II associated protein 1 [Source:VGNC Symbol;Acc:VGNC:34098]
ENSBTAG00000001694	199	210	349	150	114	171	106	101	100	211	109	201	189	403	159	96	213	93	159	107	191	234	61	108	52	217	125	222	162	159	207	TYRO3 protein tyrosine kinase [Source:VGNC Symbol;Acc:VGNC:36551]
ENSBTAG00000001697	1869	1894	5323	1980	1969	2191	1149	1218	1814	1304	819	1980	1849	4959	1688	755	2875	771	1780	1942	1938	2527	1814	1874	856	2653	1108	1391	2278	1907	2648	transformer 2 beta homolog [Source:VGNC Symbol;Acc:VGNC:36268]
ENSBTAG00000001698	1370	1514	3129	1214	1103	1247	665	730	781	1038	494	1401	1169	2467	1246	628	2040	661	1163	1433	1648	1416	1004	1195	341	1568	811	1522	1373	1183	1445	chromosome transmission fidelity factor 8 [Source:NCBI gene (formerly Entrezgene);Acc:618186]
ENSBTAG00000001700	9825	10549	21325	7600	8831	8543	4335	4216	6923	4922	2998	8054	7359	17857	7102	3922	12614	3720	6283	9210	8632	10204	8555	7887	3452	13347	6579	6846	8192	9046	8999	cell division cycle 42 [Source:VGNC Symbol;Acc:VGNC:97251]
ENSBTAG00000001702	23	17	33	5	16	8	5	12	7	16	7	19	19	32	16	15	27	15	21	13	27	21	11	18	5	18	7	4	22	9	22	transmembrane protein 107 [Source:VGNC Symbol;Acc:VGNC:35947]
ENSBTAG00000001707	321	400	872	319	297	330	172	177	301	241	107	288	321	644	277	193	504	166	288	335	360	386	275	442	97	376	149	254	368	385	379	ubiquitin interaction motif containing 1 [Source:VGNC Symbol;Acc:VGNC:36657]
ENSBTAG00000001708	2489	2144	5231	2651	2075	2536	1516	1479	2064	1936	1181	2736	2419	5528	1654	1750	3552	1601	2788	2882	3422	3262	1798	2824	789	3411	1380	2760	3354	2480	3945	tubulin tyrosine ligase like 12 [Source:VGNC Symbol;Acc:VGNC:36491]
ENSBTAG00000001710	24	26	56	14	27	18	6	16	9	5	5	20	18	16	41	20	4	6	14	24	41	12	21	20	7	27	23	34	11	3	23	CKLF like MARVEL transmembrane domain containing 8 [Source:VGNC Symbol;Acc:VGNC:27488]
ENSBTAG00000001711	203	240	448	247	198	198	133	124	171	195	109	225	234	384	208	183	409	165	235	345	387	243	245	319	67	306	112	378	240	220	267	BLOC-1 related complex subunit 6 [Source:VGNC Symbol;Acc:VGNC:55776]
ENSBTAG00000001712	721	610	1634	982	882	853	426	470	672	620	396	892	753	1715	498	493	1438	432	725	999	908	1311	1164	1185	234	1292	441	803	1084	1365	1486	CKLF like MARVEL transmembrane domain containing 7 [Source:VGNC Symbol;Acc:VGNC:27487]
ENSBTAG00000001714	92	97	250	139	93	113	61	86	63	137	49	126	109	177	76	71	212	52	109	188	186	131	99	145	28	138	67	166	95	98	128	major facilitator superfamily domain containing 9 [Source:VGNC Symbol;Acc:VGNC:31444]
ENSBTAG00000001717	428	383	702	488	326	543	234	269	349	440	262	739	521	968	478	160	485	153	473	325	786	624	228	298	84	524	90	289	886	274	975	aurora kinase B [Source:VGNC Symbol;Acc:VGNC:26351]
ENSBTAG00000001721	1513	1820	3474	1471	1158	1316	793	835	965	1215	522	1381	1316	2771	1391	508	1852	569	860	1474	1711	1713	1576	1410	334	2206	658	1021	1439	1456	1364	glycogenin 1 [Source:VGNC Symbol;Acc:VGNC:29728]
ENSBTAG00000001724	430	514	770	302	223	306	195	190	144	401	125	376	405	408	367	263	453	191	308	436	628	416	276	330	79	566	232	447	316	259	347	zinc binding alcohol dehydrogenase domain containing 2 [Source:VGNC Symbol;Acc:VGNC:37049]
ENSBTAG00000001725	31	45	355	785	57	216	14	19	354	18	203	1576	25	592	21	36	632	13	75	1029	74	1692	317	224	63	1701	21	30	235	375	532	C-X-C motif chemokine ligand 10 [Source:VGNC Symbol;Acc:VGNC:27846]
ENSBTAG00000001727	263	238	469	127	96	160	121	96	83	179	78	200	165	338	161	145	257	90	163	238	463	301	171	180	35	231	138	364	200	161	180	peroxiredoxin like 2B [Source:VGNC Symbol;Acc:VGNC:28792]
ENSBTAG00000001728	33	34	162	16	49	10	33	11	24	27	28	13	49	48	40	60	34	14	26	46	27	26	15	30	18	50	42	25	23	26	28	immunoglobulin superfamily member 10 [Source:VGNC Symbol;Acc:VGNC:53582]
ENSBTAG00000001729	389	809	993	554	487	444	208	286	408	377	218	684	299	1031	288	231	941	316	582	695	574	840	719	626	265	896	236	403	622	736	671	dual specificity phosphatase 10 [Source:VGNC Symbol;Acc:VGNC:28249]
ENSBTAG00000001731	2203	2078	5299	2316	2342	2066	1375	1165	1903	1585	943	2165	1961	5077	1951	1282	3714	1360	2503	2501	2227	2634	1946	2185	867	2708	1461	2102	2247	2361	2477	glyoxylate reductase 1 homolog [Source:VGNC Symbol;Acc:VGNC:29430]
ENSBTAG00000001735	8	13	35	17	36	10	5	10	10	6	4	7	10	12	5	6	34	8	24	29	18	21	39	36	7	13	5	13	10	24	12	ADAM metallopeptidase domain 11 [Source:VGNC Symbol;Acc:VGNC:55768]
ENSBTAG00000001736	1793	1812	4060	1755	1920	1603	1070	970	1610	1282	790	1676	1657	3424	1627	1400	3089	1085	2191	2359	1960	2040	1517	2075	783	2500	1431	1985	1539	1902	1795	ubinuclein 1 [Source:VGNC Symbol;Acc:VGNC:36610]
ENSBTAG00000001737	2550	3120	9076	3089	7652	2304	2153	1761	3300	1238	1425	1635	2439	7852	2376	2478	5671	4105	6421	4100	1833	3279	3888	4935	4255	5211	4306	1715	1971	3970	2455	terminal uridylyl transferase 7 [Source:VGNC Symbol;Acc:VGNC:37121]
ENSBTAG00000001741	1711.47	1682.78	3608.05	1804.75	1857	1928.3	1234.78	843	1811.68	1137.19	674	1466.45	1227.13	4002.44	1162.67	1328.77	2763.22	997.55	1811.66	1950	1779	2061	1656	1819	989	2121.8	1160.82	2105.81	1621	2225.77	2127	DLG associated protein 4 [Source:VGNC Symbol;Acc:VGNC:28090]
ENSBTAG00000001744	559	554	1030	509	518	439	362	312	408	482	202	506	417	907	552	327	959	388	491	663	664	466	457	717	198	665	364	652	387	472	418	Bet1 golgi vesicular membrane trafficking protein like [Source:VGNC Symbol;Acc:VGNC:26476]
ENSBTAG00000001747	183	176	359	147	105	160	75	90	100	121	47	152	139	299	162	40	173	60	84	145	173	192	101	112	37	195	63	62	151	141	184	peroxisomal biosis factor 3 [Source:VGNC Symbol;Acc:VGNC:32760]
ENSBTAG00000001748	222	224	495	97	86	229	106	76	42	172	42	163	171	310	212	111	219	99	185	154	237	152	59	129	27	237	126	118	148	183	186	tripartite motif containing 45 [Source:VGNC Symbol;Acc:VGNC:36337]
ENSBTAG00000001749	659	1086	2410	833	1474	696	484	407	795	385	322	593	763	1885	690	522	1319	1030	1309	937	660	873	1009	975	750	1318	661	547	733	1092	734	SUMO specific peptidase 2 [Source:VGNC Symbol;Acc:VGNC:34446]
ENSBTAG00000001752	699	1025	1706	536	631	545	410	337	461	677	230	537	595	1129	683	332	915	421	476	591	822	753	697	654	193	1020	393	541	576	790	677	alpha-L-fucosidase 2 [Source:VGNC Symbol;Acc:VGNC:29141]
ENSBTAG00000001754	533	562	1302	456	363	431	212	234	387	278	197	542	476	997	477	205	658	154	356	428	432	570	372	436	106	806	239	386	534	525	607	adenosylhomocysteinase like 2 [Source:VGNC Symbol;Acc:VGNC:25752]
ENSBTAG00000001762	360	388	953	422	368	337	226	227	312	327	155	387	343	725	343	235	635	245	458	484	516	534	493	488	119	610	238	477	359	497	430	regulatory factor X associated ankyrin containing protein [Source:VGNC Symbol;Acc:VGNC:33900]
ENSBTAG00000001763	159	156	362	139	139	145	101	83	120	140	73	162	138	255	147	116	280	107	154	243	196	188	164	179	46	224	99	229	128	129	135	nuclear receptor 2C2 associated protein [Source:VGNC Symbol;Acc:VGNC:32237]
ENSBTAG00000001767	303	236	496	238	197	290	174	184	148	252	119	328	245	533	198	153	368	118	213	266	395	354	147	206	74	369	138	338	249	225	299	beta-1,4-galactosyltransferase 7 [Source:VGNC Symbol;Acc:VGNC:26394]
ENSBTAG00000001768	386	473	833	421	422	443	193	237	384	259	168	403	349	957	382	179	595	187	274	492	476	415	324	489	143	606	252	334	498	467	491	taxilin gamma [Source:VGNC Symbol;Acc:VGNC:36532]
ENSBTAG00000001770	77	69	110	47	68	44	47	23	50	42	12	35	57	88	54	30	97	51	54	30	68	55	69	57	31	80	31	64	44	95	14	ST8 alpha-N-acetyl-neuraminide alpha-2,8-sialyltransferase 5 [Source:VGNC Symbol;Acc:VGNC:54494]
ENSBTAG00000001771	3559	3788	10484	3450	4535	3631	2082	1943	3416	2223	1396	2983	3396	7482	3159	1910	5652	2138	3451	4080	3204	3865	2931	4261	1955	5453	3126	3005	3347	4633	4286	dual specificity tyrosine phosphorylation regulated kinase 1A [Source:VGNC Symbol;Acc:VGNC:28279]
ENSBTAG00000001773	166	269	489	307	531	172	148	128	352	165	100	190	218	492	220	125	560	381	385	340	255	256	532	434	388	354	208	285	202	274	186	cell cycle regulator of NHEJ [Source:VGNC Symbol;Acc:VGNC:52721]
ENSBTAG00000001774	243	252	598	241	185	287	49	152	204	231	134	326	200	707	301	107	268	139	271	225	338	283	254	246	92	262	105	255	408	287	631	sprouty RTK signaling antagonist 2 [Source:VGNC Symbol;Acc:VGNC:35242]
ENSBTAG00000001775	176	361	1531	982.01	582	516	108	407	641	122	107.02	384	440.01	1268	333	335.06	1092	280	640	1038.01	554	607	989.02	1436.01	160	593	168	638.01	402	789.01	554	Ras and Rab interactor like [Source:VGNC Symbol;Acc:VGNC:33978]
ENSBTAG00000001776	2575	2626	4919	1573.99	1722	1852	1414	1034	1579	1799	797.98	1996	1795.99	4420	1571	1350.94	3175	1032	1795	2093.99	2482	2640	1873.98	1773.99	736	2845	1339	2668.99	2061	2359.99	2115	sirtuin 2 [Source:VGNC Symbol;Acc:VGNC:34631]
ENSBTAG00000001777	5049	4961	9558	4859	5713	4297	3144	2617	3710	3931	2826	4462	4640	9096	3378	3024	7091	2572	4056	5396	5533	7031	7023	5193	2025	6445	1878	4745	5845	4303	4581	ribosomal protein lateral stalk subunit P2 [Source:VGNC Symbol;Acc:VGNC:34119]
ENSBTAG00000001778	475	452	926	480	543	390	305	159	534	212	238	371	377	855	277	400	773	235	745	611	459	614	700	480	344	713	466	621	439	464	496	NFKB inhibitor beta [Source:VGNC Symbol;Acc:VGNC:32046]
ENSBTAG00000001780	434	525	968	465	448	472	317	248	397	363	222	569	424	997	320	281	791	292	498	560	606	654	563	536	165	738	290	610	616	548	651	seryl-tRNA synthetase 2, mitochondrial [Source:NCBI gene (formerly Entrezgene);Acc:282060]
ENSBTAG00000001781	1863	1510	2968	1674	1707	1989	1343	1181	1160	1350	923	2561	1499	3916	1096	957	2659	1129	2189	1856	2298	2452	1536	1635	640	2345	973	1694	2132	1377	2263	translocase of outer mitochondrial membrane 40 [Source:VGNC Symbol;Acc:VGNC:49148]
ENSBTAG00000001782	251	241	468	178	181	249	131	148	141	217	119	303	205	430	206	156	380	102	204	236	331	313	188	209	67	309	122	320	267	194	286	mitochondrial ribosomal protein S12 [Source:VGNC Symbol;Acc:VGNC:31656]
ENSBTAG00000001785	11313	5761	31657	14937	50720	5286	8137	9771	5416	1127	14104	1112	9448	24950	11936	9541	21612	43230	126067	11030	339	8634	49168	14471	21751	36003	39071	8303	1596	14957	2135	transglutaminase 3 [Source:VGNC Symbol;Acc:VGNC:35811]
ENSBTAG00000001786	57	83	155	41	37	62	30	50	25	71	13	72	66	115	94	25	41	32	37	51	105	66	18	31	14	89	31	28	69	60	111	hydroxylysine kinase [Source:VGNC Symbol;Acc:VGNC:30013]
ENSBTAG00000001788	254	1795	368	82	309	89	134	76	241	55	58	152	184	139	147	111	242	117	120	91	105	141	196	61	132	131	492	176	81	293	124	podoplanin [Source:VGNC Symbol;Acc:VGNC:50142]
ENSBTAG00000001790	1532.28	1737.13	4418.8	1820.65	2216.06	1711.87	1232.22	879.49	1913.35	1049.84	867.04	1392.44	1506.32	4849.97	1610.82	2212.47	2836.07	1610.67	2622.6	2227.05	1902.07	2094.81	1578.9	2403.85	1494.58	2703.8	2215.13	1756.84	1542.28	1989.99	1942.79	scaffold attachment factor B2 [Source:VGNC Symbol;Acc:VGNC:34262]
ENSBTAG00000001792	192	221	374	174	143	163	145	107	120	161	82	215	128	330	192	112	285	128	169	220	268	212	221	167	41	225	109	217	159	132	160	mitochondrial contact site and cristae organizing system subunit 13 [Source:VGNC Symbol;Acc:VGNC:52730]
ENSBTAG00000001793	37	26	132	36	22	15	13	14	24	23	11	38	53	35	15	12	55	13	27	29	56	65	39	26	8	50	19	16	29	32	54	hydroxysteroid 11-beta dehydrogenase 1 like [Source:VGNC Symbol;Acc:VGNC:29966]
ENSBTAG00000001794	2386.96	1910.84	4960.34	2679.82	2480.86	2719.07	1453.89	1189.92	2856.77	1393.9	1078.86	2238.34	1611.96	6700.51	1530.77	1628.74	3599.53	1185.73	2279.74	2116.04	2275.96	3242.77	3092.93	2714.94	1150.92	2719.99	809.99	1685.98	2891.42	2900.82	3949.75	ribosomal protein L36 [Source:NCBI gene (formerly Entrezgene);Acc:768327]
ENSBTAG00000001795	2166	1948	3385	1410	1801	1913	1270	1000	1371	1488	808	2186	1611	3829	1211	1291	3019	1077	2241	2036	2446	2598	1837	1721	639	2654	974	2316	2606	1790	2217	lon peptidase 1, mitochondrial [Source:VGNC Symbol;Acc:VGNC:30947]
ENSBTAG00000001796	106	210	424	129	120	122	96	51	78	94	36	116	132	330	89	92	257	84	94	126	111	179	112	177	33	135	82	86	192	227	199	cation channel sperm associated auxiliary subunit delta [Source:VGNC Symbol;Acc:VGNC:26797]
ENSBTAG00000001801	1224	2719	5104	843	1387	1137	644	582	7	991	410	1068	2087	2448	3210	689	1628	715	955	973	1217	1122	400	253	368	2394	1387	1259	642	1547	503	synaptotagmin 4 [Source:VGNC Symbol;Acc:VGNC:35543]
ENSBTAG00000001804	55	139	361	97	215	51	109	31	96	63	17	76	53	56	76	76	197	72	85	66	78	120	63	124	85	77	70	97	79	116	55	G protein-coupled receptor 179 [Source:VGNC Symbol;Acc:VGNC:29573]
ENSBTAG00000001805	895	994	1792	680	625	945	315	538	585	745	295	994	715	1967	793	309	778	335	457	1040	944	999	736	726	241	937	418	626	813	774	1083	twisted gastrulation BMP signaling modulator 1 [Source:VGNC Symbol;Acc:VGNC:36528]
ENSBTAG00000001806	112	105	186	78	94	85	47	67	75	86	46	136	102	261	85	57	109	44	92	66	132	158	25	68	45	72	38	92	93	82	124	IQ motif containing D [Source:VGNC Symbol;Acc:VGNC:30252]
ENSBTAG00000001807	669.32	738.59	1785.44	789.78	859.88	732.45	392.1	353.36	617.87	419.96	304.17	665.4	687.88	1628.95	560.2	462.45	1211.38	511.82	786.8	968.08	786.03	891.01	793.58	925.7	331.64	1085.18	555.51	680.8	762.88	785.54	815.28	A-kinase anchoring protein 8 [Source:VGNC Symbol;Acc:VGNC:25789]
ENSBTAG00000001808	369	324	554	110	152	257	145	104	115	225	59	212	230	624	248	123	229	76	118	178	351	277	87	178	49	379	120	139	325	178	271	lactamase beta 2 [Source:VGNC Symbol;Acc:VGNC:30765]
ENSBTAG00000001810	3091	3782	9207	2883	4135	3427	1732	1796	2995	1786	1200	2757	2583	7840	2444	1493	4493	1788	2530	3542	3069	4112	3188	4049	1844	4684	2205	1511	3703	4029	4216	SR-related CTD associated factor 11 [Source:VGNC Symbol;Acc:VGNC:34314]
ENSBTAG00000001814	8594	7523	13087	4994	4987	8007	4476	2885	7154	5308	3759	10450	6099	16773	3709	5498	10353	2365	6461	6259	6724	11231	3779	5538	3295	9415	6392	8808	9098	8551	10816	plexin D1 [Source:VGNC Symbol;Acc:VGNC:33065]
ENSBTAG00000001815	103	87	137	21	66	167	35	63	80	123	49	7	52	56	167	56	40	91	37	153	111	33	15	21	7	52	112	105	18	22	13	Rho guanine nucleotide exchange factor 5 [Source:VGNC Symbol;Acc:VGNC:26119]
ENSBTAG00000001816	17	23	54	19	16	20	9	14	12	12	7	16	19	27	16	8	34	21	16	30	52	17	8	32	1	32	5	18	22	18	20	solute carrier family 25 member 42 [Source:VGNC Symbol;Acc:VGNC:34767]
ENSBTAG00000001817	230	182	426	194	124	206	108	125	123	184	89	251	221	424	146	130	276	102	203	215	322	265	137	164	59	292	111	191	271	199	306	transmembrane protein 161A [Source:VGNC Symbol;Acc:VGNC:35986]
ENSBTAG00000001818	55	61	97	120	74	61	70	48	65	35	61	102	67	262	71	31	91	44	69	64	66	109	119	62	30	113	29	91	90	92	69	myocyte enhancer factor 2B [Source:NCBI gene (formerly Entrezgene);Acc:100271851]
ENSBTAG00000001821	11401	12278	31696	12372	15993	13745	8152	6524	15113	7791	5573	12422	10116	36351	9020	7301	22020	7765	13070	13974	11509	16502	8580	15257	7945	16144	9137	6878	14680	16399	18172	proline rich coiled-coil 2C [Source:VGNC Symbol;Acc:VGNC:33406]
ENSBTAG00000001822	6921	14437	13652	3867	7561	5301	2620	2138	5931	2598	1692	5094	3618	13027	3850	2183	9123	2326	4536	6966	4419	7975	5357	4422	3129	12625	5059	3415	7807	6066	7648	sorting nexin 10 [Source:VGNC Symbol;Acc:VGNC:35091]
ENSBTAG00000001823	20	21	28	17	18	14	13	16	37	9	22	10	9	21	7	20	48	19	20	22	18	55	21	21	6	9	3	40	101	17	34	stanniocalcin 2 [Source:VGNC Symbol;Acc:VGNC:35378]
ENSBTAG00000001824	808	1775	1817	703	1277	712	618	332	937	289	459	752	652	1043	477	1065	2588	304	2522	1027	660	1413	653	741	744	1356	1858	1127	1035	896	1110	solute carrier family 2 member 6 [Source:VGNC Symbol;Acc:VGNC:34802]
ENSBTAG00000001826	572	397	908	402	528	354	259	228	579	334	185	346	408	1251	333	118	392	288	373	248	258	432	34	267	98	365	257	359	347	305	524	SAM and SH3 domain containing 1 [Source:VGNC Symbol;Acc:VGNC:34293]
ENSBTAG00000001827	748	788	1598	625	687	787	418	423	584	514	287	699	630	1534	567	386	1113	325	567	847	765	816	673	772	303	1001	489	723	738	705	959	GID complex subunit 8 homolog [Source:VGNC Symbol;Acc:VGNC:29353]
ENSBTAG00000001828	116	127	216	63	68	90	61	78	42	95	41	125	109	217	80	82	140	62	124	102	186	146	74	126	23	136	56	105	142	98	146	secernin 2 [Source:VGNC Symbol;Acc:VGNC:34367]
ENSBTAG00000001829	2196	1612	2998	1077	1004	1301	1060	890	561	1570	622	1785	1607	2335	1132	1091	2355	711	1421	1542	1890	2071	938	1208	391	1979	1163	2039	1287	1041	1152	solute carrier family 17 member 9 [Source:VGNC Symbol;Acc:VGNC:34704]
ENSBTAG00000001832	326	339	659	314	302	344	189	195	243	291	139	372	295	737	290	176	490	194	295	364	415	433	331	356	91	509	145	346	402	387	487	mitochondrial ribosomal protein L10 [Source:VGNC Symbol;Acc:VGNC:31615]
ENSBTAG00000001834	669	722	1597	780	744	746	445	416	678	511	393	813	712	1457	518	548	1288	516	841	1001	856	970	877	900	340	1039	436	874	806	780	877	polynucleotide kinase 3'-phosphatase [Source:VGNC Symbol;Acc:VGNC:33081]
ENSBTAG00000001835	13	40	34	9	18	30	7	28	45	28	6	3	21	76	16	8	12	21	25	74	19	5	17	9	5	9	17	14	9	4	7	gap junction protein alpha 1 [Source:VGNC Symbol;Acc:VGNC:29370]
ENSBTAG00000001836	6	55.77	21	19	8	13	25.05	1	23	3	7.48	32.5	31.39	39.82	50.67	19.01	151.63	35.21	6	38	33.61	19.75	0	56	1	92.77	0	14	4	78.75	67.13
ENSBTAG00000001838	91	70	218	36	27	61	43	33	28	77	26	68	117	131	37	24	65	29	54	46	87	70	8	35	17	47	30	26	70	52	85	leucine rich repeat containing 36 [Source:VGNC Symbol;Acc:VGNC:31011]
ENSBTAG00000001839	373	705	897	267	224	429	198	255	149	264	107	336	351	768	383	126	361	141	192	373	595	471	158	251	56	478	225	253	404	278	320	OCIA domain containing 2 [Source:VGNC Symbol;Acc:VGNC:32396]
ENSBTAG00000001840	311.15	367.49	711.57	353.38	302.1	402.12	185.74	174.9	288.78	293.77	133.43	345.88	312.83	708.37	240.38	280.44	553.35	190.75	335.83	401.02	471.4	408.11	408.73	431.11	116.45	514.51	220.07	377.92	352.6	393.86	391.66	INO80 complex subunit B [Source:NCBI gene (formerly Entrezgene);Acc:509187]
ENSBTAG00000001842	35	19	24	5	5	5	5	6	5	24	4	8	13	6	30	7	5	3	5	11	74	3	2	2	0	10	15	21	4	6	1	glutathione S-transferase mu 3 [Source:VGNC Symbol;Acc:VGNC:29686]
ENSBTAG00000001843	355.85	385.51	656.43	308.62	189.9	331.88	174.26	184.1	174.22	311.23	124.57	354.12	330.17	650.63	324.62	171.56	407.65	152.25	262.17	288.98	575.6	419.89	237.27	326.89	82.55	478.49	170.93	377.08	397.4	255.14	478.34	WW domain binding protein 1 [Source:VGNC Symbol;Acc:VGNC:36870]
ENSBTAG00000001844	1359	1153	2223	934	745	933	669	716	689	991	435	1189	1022	1613	888	726	1626	568	954	1306	1392	1218	788	987	259	1494	722	1565	856	825	802	mannosyl-oligosaccharide glucosidase [Source:VGNC Symbol;Acc:VGNC:58390]
ENSBTAG00000001847	238	307	577	167	146	271	129	127	144	182	93	228	231	634	200	102	217	60	110	143	272	263	59	156	76	220	121	52	347	199	395	centlein [Source:VGNC Symbol;Acc:VGNC:56940]
ENSBTAG00000001848	377	415	846	353	275	432	206	226	224	383	164	469	393	679	341	217	440	175	349	369	609	432	317	311	91	517	217	412	460	280	513	katanin regulatory subunit B1 [Source:VGNC Symbol;Acc:VGNC:30408]
ENSBTAG00000001854	619	595	1129	444	337	546	277	288	245	442	208	588	552	930	483	285	671	235	476	724	815	706	444	439	113	834	266	513	565	374	507	cytokine induced apoptosis inhibitor 1 [Source:VGNC Symbol;Acc:VGNC:27357]
ENSBTAG00000001855	433	514	814	364	281	374	236	197	276	363	151	401	323	841	341	213	579	187	346	479	604	505	267	358	101	483	216	370	470	355	453	coenzyme Q9 [Source:VGNC Symbol;Acc:VGNC:27618]
ENSBTAG00000001856	1127	1112	2803	1010	1178	930	668	546	853	693	438	1003	934	2352	1077	568	1672	798	1475	1283	1161	1216	1109	999	580	1605	1157	1152	899	1031	1036	RNA polymerase II subunit C [Source:VGNC Symbol;Acc:VGNC:33137]
ENSBTAG00000001857	44	47	93	30	56	46	23	32	32	34	10	27	54	81	52	37	60	47	53	66	44	24	19	51	19	69	51	60	27	35	25	docking protein 4 [Source:VGNC Symbol;Acc:VGNC:28168]
ENSBTAG00000001858	358.69	389.7	307.29	109.03	287.88	143.39	80.3	65.06	66.07	100.23	136.79	217.73	238.32	172.57	283.67	87.54	221.98	83.75	259.83	149.93	384.91	158.87	123.84	98.93	52.6	178.57	91.23	257.81	105.76	99.16	246.12
ENSBTAG00000001861	229	418	789	153	394	339	206	170	273	213	89	193	253	256	409	229	342	191	216	361	285	296	391	208	221	300	365	214	254	234	241	SEC14 and spectrin domain containing 1 [Source:VGNC Symbol;Acc:VGNC:56146]
ENSBTAG00000001864	5346	3513	10255	6499	8845	5764	4711	1866	11974	1347	4802	5189	5212	15009	5431	6411	7412	2668	8789	4054	2699	7786	9521	2911	5163	4998	6672	4456	4200	9051	8058	nuclear receptor subfamily 4 group A member 3 [Source:VGNC Symbol;Acc:VGNC:32247]
ENSBTAG00000001867	2637	3173	8580	3170	3042	3315	1304	1758	3357	1921	1340	3124	3561	5349	2774	1654	4110	1173	2504	4340	3824	3521	2138	3864	1085	3629	1732	2717	3993	3673	4899	sacsin molecular chaperone [Source:VGNC Symbol;Acc:VGNC:34260]
ENSBTAG00000001868	803	727	1470	492	468	609	443	344	377	492	296	759	588	1195	536	440	1170	317	652	832	767	747	604	612	195	835	422	804	674	550	619	phosphate cytidylyltransferase 2, ethanolamine [Source:VGNC Symbol;Acc:VGNC:32654]
ENSBTAG00000001872	258	460	481	215	177	261	139	143	182	200	102	420	216	654	248	105	248	87	152	295	329	378	180	218	57	358	139	175	219	211	318	origin recognition complex subunit 6 [Source:VGNC Symbol;Acc:VGNC:32451]
ENSBTAG00000001874	88	209	539	165	117	142	53	65	189	94	46	137	119	279	133	128	243	121	132	235	190	148	132	169	68	232	136	131	179	198	139	dedicator of cytokinesis 3 [Source:VGNC Symbol;Acc:VGNC:50146]
ENSBTAG00000001877	49	72	152	38	55	107	18	40	79	40	33	62	69	221	53	38	71	19	33	59	115	103	20	68	14	87	5	16	133	51	146	high mobility group nucleosome binding domain 5 [Source:VGNC Symbol;Acc:VGNC:56709]
ENSBTAG00000001879	146	158	257	157	192	126	76	79	103	101	95	174	143	418	98	93	238	59	193	167	114	152	50	119	71	131	124	158	190	133	218	period circadian regulator 2 [Source:VGNC Symbol;Acc:VGNC:106859]
ENSBTAG00000001881	409	790	2954	398	610	275	200	107	180	130	129	217	801	440	467	305	388	288	525	282	166	342	282	302	458	767	762	260	243	541	268	solute carrier family 10 member 1 [Source:VGNC Symbol;Acc:VGNC:34659]
ENSBTAG00000001882	21	24	204	814	358	76	32	38	257	5	87	60	10	155	24	101	443	87	98	100	21	477	958	671	56	534	20	146	200	784	232	CD79a molecule [Source:VGNC Symbol;Acc:VGNC:27046]
ENSBTAG00000001886	763	681	1292	774	510	985	402	393	737	634	394	943	714	2131	662	323	906	260	541	619	1059	1020	357	515	192	791	281	560	1385	629	1539	PABIR family member 2 [Source:VGNC Symbol;Acc:VGNC:50154]
ENSBTAG00000001887	712	755	1701	523	1000	655	402	347	525	453	249	509	535	1571	505	247	1001	356	778	689	604	754	554	642	462	947	509	388	686	767	696	signal transducing adaptor molecule 2 [Source:VGNC Symbol;Acc:VGNC:97314]
ENSBTAG00000001888	3488	4483	10806	5081	5889	4044	2541	2016	4173	2312	1654	3011	3409	8888	3247	2460	7698	3279	5685	5568	3515	4708	4662	5791	2645	6076	3861	3673	4079	6648	4851	mediator complex subunit 13L [Source:VGNC Symbol;Acc:VGNC:31351]
ENSBTAG00000001889	60	99	152	57	39	58	39	46	30	51	21	58	63	110	62	19	89	18	35	57	110	84	26	40	13	113	34	56	75	50	56	chromosome 22 C3orf14 homolog [Source:VGNC Symbol;Acc:VGNC:49182]
ENSBTAG00000001890	614	981	1636	661	637	626	427	292	415	587	227	746	538	1220	578	374	1089	349	675	661	779	986	669	718	274	810	462	600	600	922	767	rubicon autophagy regulator [Source:VGNC Symbol;Acc:VGNC:34212]
ENSBTAG00000001892	75	86	143	53	56	79	43	50	49	46	20	77	61	125	70	24	76	28	51	76	94	79	70	73	14	82	32	46	87	58	91	YAE1 maturation factor of ABCE1 [Source:VGNC Symbol;Acc:VGNC:37013]
ENSBTAG00000001894	516	589	1443	555	426	639	242	300	438	360	189	548	506	1199	548	208	794	160	320	527	692	655	389	601	131	900	212	331	701	565	883	NEDD1 gamma-tubulin ring complex targeting factor [Source:VGNC Symbol;Acc:VGNC:31982]
ENSBTAG00000001895	311	397	707	259	389	315	191	164	205	220	146	280	249	663	290	141	529	186	280	281	335	351	239	264	136	459	282	294	304	274	332	protein geranylgeranyltransferase type I subunit beta [Source:VGNC Symbol;Acc:VGNC:32788]
ENSBTAG00000001898	213	149	576	145	558	173	171	79	173	109	102	89	155	689	117	161	312	186	122	186	170	288	169	209	262	394	400	84	178	240	184	coiled-coil domain containing 112 [Source:VGNC Symbol;Acc:VGNC:26834]
ENSBTAG00000001902	1741	1984	5555	1831	1974	1867	936	1169	1404	1425	583	1833	1858	3741	1628	752	2840	743	1239	2152	2061	2000	1126	2194	522	2168	942	933	2036	2073	2273	centrosomal protein 295 [Source:VGNC Symbol;Acc:VGNC:27202]
ENSBTAG00000001903	52	152	121	94	48	54	37	35	58	49	25	175	42	93	49	39	119	26	28	123	131	124	71	73	46	117	28	41	126	81	94	chromosome 11 C2orf50 homolog [Source:VGNC Symbol;Acc:VGNC:52616]
ENSBTAG00000001904	1124	959	1999	906	1342	898	790	555	772	774	429	1103	897	2104	915	835	1993	1132	1512	1129	1041	1092	1100	1003	623	1441	866	1241	701	1073	832	zinc finger protein 276 [Source:VGNC Symbol;Acc:VGNC:37236]
ENSBTAG00000001906	1792	2066	3440	1351	1746	1361	1163	877	787	1619	453	2047	1803	3605	1695	959	2226	1070	1595	1250	1982	1720	810	1281	460	2024	1094	1457	1490	1819	1623	FA complementation group A [Source:VGNC Symbol;Acc:VGNC:28852]
ENSBTAG00000001908	1195	1278	2256	694	786	1006	543	530	659	675	362	909	772	1886	874	402	1139	370	586	996	1310	1249	676	685	275	1406	585	734	1201	776	1040	dihydrolipoamide dehydrogenase [Source:VGNC Symbol;Acc:VGNC:28085]
ENSBTAG00000001918	24	21	94	37	16	37	11	14	13	19	12	37	40	31	26	5	24	5	19	18	38	30	3	22	0	23	9	8	28	19	51	syntaxin binding protein 5L [Source:VGNC Symbol;Acc:VGNC:35449]
ENSBTAG00000001919	459	444	1086	464	332	494	188	223	301	355	144	399	398	1253	347	244	548	176	292	431	516	490	168	554	89	535	203	334	532	609	745	zinc finger protein 652 [Source:VGNC Symbol;Acc:VGNC:37322]
ENSBTAG00000001920	435	583	1442	611	413	615	184	265	371	430	215	676	578	928	463	161	576	154	295	282	722	701	133	336	89	495	116	202	974	432	986	DNA polymerase theta [Source:VGNC Symbol;Acc:VGNC:33130]
ENSBTAG00000001922	194	168	355	121	125	185	92	131	105	147	67	137	131	348	142	119	186	74	125	159	231	214	102	167	51	164	84	154	126	162	151	A-kinase interacting protein 1 [Source:VGNC Symbol;Acc:VGNC:25792]
ENSBTAG00000001926	3759.9	3726.88	7272.49	2503.92	2879.93	3739.9	1957.88	1937.95	2827.98	2428.92	1338.98	3328.92	2775.87	7749.8	2521.85	1450	4126.12	1248.84	2310.95	2989.98	3397.95	3824.96	2018.98	2572	1274	4243.99	1756.96	2589.99	4263.96	2930.96	4664.93	RAD23 homolog B, nucleotide excision repair protein [Source:VGNC Symbol;Acc:VGNC:33683]
ENSBTAG00000001927	10	4	13	12	14	28	5	9	43	7	4	1	4	17	15	6	9	12	12	19	13	9	10	10	3	2	17	3	3	10	6	ATPase H+ transporting V1 subunit C2 [Source:VGNC Symbol;Acc:VGNC:26320]
ENSBTAG00000001928	8054.92	7963.95	14064.7	4611.93	6262.9	6065.95	3919.89	3522.95	5131.65	4847.91	2806.9	6843.88	5287.97	11971.9	4824.98	3088.95	10319.9	3307.96	5737.86	6168.99	6135.95	9715.7	5852.97	5820.98	2692.93	10202	4132.95	6161.92	7795.88	5505.98	6771.96	protein disulfide isomerase family A member 6 [Source:VGNC Symbol;Acc:VGNC:32700]
ENSBTAG00000001931	1439	1250	2930	1687	1616	1568	1030	928	1246	1141	678	1515	1377	2852	1028	1106	2719	919	1652	2001	1888	2074	2186	2379	612	2508	1096	2119	1732	1725	1618	TraB domain containing [Source:VGNC Symbol;Acc:VGNC:58452]
ENSBTAG00000001932	5289	4791	9372	3582	2914	4113	2672	2132	3653	3985	2427	5178	4009	8130	3609	2408	6563	1963	4108	3533	5933	6144	2553	2953	1316	6466	2752	4613	5693	4155	5566	carnitine O-acetyltransferase [Source:VGNC Symbol;Acc:VGNC:27687]
ENSBTAG00000001933	1901	2022	3401	1457	1319	1676	1020	990	1138	1517	813	2064	1666	2945	1561	957	2406	850	1727	1696	2347	2144	1461	1257	505	2306	1046	1981	2028	1448	2083	protein phosphatase 2 phosphatase activator [Source:VGNC Symbol;Acc:VGNC:33526]
ENSBTAG00000001937	710	590	1021	465	322	517.82	302.34	311.68	332	504	229	692	514	1014	470	360	836	249	530	592	816	768	480	473	133	861	346	710.13	602	466	653	anaphase promoting complex subunit 11 [Source:VGNC Symbol;Acc:VGNC:55771]
ENSBTAG00000001938	245	272	693	149	112	270	96	123	198	168	99	248	293	490	326	90	163	70	97	100	423	310	63	97	51	206	53	135	407	119	430	CDC28 protein kinase regulatory subunit 2 [Source:VGNC Symbol;Acc:VGNC:27388]
ENSBTAG00000001939	928	1025	2621	839	1030	837	658	455	793	608	399	832	864	2144	793	538	1568	497	969	927	851	953	725	942	443	1264	698	684	823	1056	927	SECIS binding protein 2 [Source:VGNC Symbol;Acc:VGNC:34419]
ENSBTAG00000001941	4089	7066	12580	7195	10308	5826	3647	3567	7034	2644	3310	7242	4504	21469	3558	3676	15505	7886	17043	10635	4818	8903	7037	10077	5788	13863	5628	5591	6225	7466	8123	semaphorin 4D [Source:VGNC Symbol;Acc:VGNC:34436]
ENSBTAG00000001942	4212	3391	8643	2235	2811	3137	2852	1906	2102	3010	1088	3448	3230	8013	2912	1611	4587	1980	3214	3419	3799	3865	1781	2776	1063	4348	2156	2948	3004	3050	3214	sorting nexin 27 [Source:VGNC Symbol;Acc:VGNC:35105]
ENSBTAG00000001945	1810	2805	4007	845	2529	866	1260	506	1584	615	629	1039	1338	2099	1669	967	3115	1079	2885	1459	838	1305	1654	881	1196	2687	2286	1948	1054	1382	808	arginase 2 [Source:VGNC Symbol;Acc:VGNC:26071]
ENSBTAG00000001948	864	782	1700	630	645	818	531	438	527	563	365	687	614	1777	615	519	1095	409	777	829	1007	1139	714	733	350	924	424	764	832	768	753	vesicle transport through interaction with t-SNAREs 1B [Source:VGNC Symbol;Acc:VGNC:36849]
ENSBTAG00000001950	374	399	1098	426	327	476	219	285	438	289	194	377	314	756	363	209	778	164	388	610	445	475	421	471	155	657	209	397	516	442	507	retinol dehydrogenase 11 [Source:VGNC Symbol;Acc:VGNC:55139]
ENSBTAG00000001952	13	16	21	7	7	50	11	10	13	27	16	0	17	7	29	14	13	21	8	28	9	4	1	3	1	12	17	22	8	1	5	prominin 2 [Source:VGNC Symbol;Acc:VGNC:33365]
ENSBTAG00000001956	72	101	150	29	54	85	36	32	56	28	21	39	46	149	67	33	68	27	47	48	83	75	72	59	13	88	35	46	69	48	84	histidine triad nucleotide binding protein 3 [Source:VGNC Symbol;Acc:VGNC:29856]
ENSBTAG00000001957	122	175	392	131	124	128	74	82	95	87	47	123	117	312	137	55	176	55	69	138	163	162	115	158	46	195	61	87	148	152	159	tRNA methyltransferase 11 homolog [Source:VGNC Symbol;Acc:VGNC:36368]
ENSBTAG00000001961	90	121	383	79	147	78	87	70	62	49	39	22	104	162	102	93	154	68	158	132	73	76	24	82	60	148	382	101	36	131	39	microtubule associated protein 1B [Source:VGNC Symbol;Acc:VGNC:31178]
ENSBTAG00000001962	600	534	1167	534	489	580	336	329	446	441	265	667	485	1171	501	274	775	226	534	610	788	773	421	486	163	770	241	538	612	494	666	mitochondrial ribosomal protein S27 [Source:VGNC Symbol;Acc:VGNC:31667]
ENSBTAG00000001968	761	1086	2790	707	847	795	379	467	632	556	225	621	753	1786	742	417	1157	303	472	872	887	876	549	1016	221	1220	431	475	828	999	963	tetratricopeptide repeat domain 14 [Source:VGNC Symbol;Acc:VGNC:53610]
ENSBTAG00000001969	18	8	19	8	7	15	9	10	3	13	3	6	14	10	13	1	12	0	7	11	20	7	5	11	3	11	6	8	12	7	3	coiled-coil domain containing 39 [Source:VGNC Symbol;Acc:VGNC:50106]
ENSBTAG00000001977	748	982	1809	539	671	605	306	335	501	451	228	539	575	1198	598	280	864	252	405	663	765	780	500	648	220	1008	390	461	710	623	685	Yip1 domain family member 6 [Source:VGNC Symbol;Acc:VGNC:37028]
ENSBTAG00000001983	197	226	859	258	240	278	118	93	201	83	126	172	276	363	205	154	399	93	195	229	210	323	232	316	105	390	248	196	325	356	323	small cell adhesion glycoprotein [Source:VGNC Symbol;Acc:VGNC:34982]
ENSBTAG00000001987	1988	2068	4730	2049	2717	2157	1234	1074	2090	1394	966	2022	1606	4102	1388	988	3416	1115	2054	1918	1950	2814	2532	2201	1150	3231	1011	1654	2697	2734	2712	switching B cell complex subunit SWAP70 [Source:VGNC Symbol;Acc:VGNC:54893]
ENSBTAG00000001988	3427	3035	6573	2716	3023	3261	2126	1655	3022	2256	1435	3124	2561	6911	2390	1557	4771	1942	3686	3159	3554	3619	3833	3104	1406	4423	1800	3037	3509	3418	3663	eukaryotic translation initiation factor 3 subunit D [Source:VGNC Symbol;Acc:VGNC:28394]
ENSBTAG00000001992	1679	1384	4348	1011	1501	1448	767	765	1598	688	729	698	1350	2037	1720	967	2716	389	1603	2040	1126	1169	1433	1690	693	2247	1286	1221	1397	1442	1712	cytochrome P450, family 51, subfamily A, polypeptide 1 [Source:NCBI gene (formerly Entrezgene);Acc:505060]
ENSBTAG00000001996	138	142	352	162	139	141	99	89	125	73	80	171	152	359	113	217	254	80	159	206	264	286	180	210	61	183	79	198	167	140	176	small nuclear ribonucleoprotein U1 subunit 70 [Source:VGNC Symbol;Acc:VGNC:35073]
ENSBTAG00000001999	194	172	425	152	204	240	93	115	216	115	81	156	154	537	165	100	210	88	141	221	193	217	159	194	81	250	81	130	227	187	278	NKAP domain containing 1 [Source:VGNC Symbol;Acc:VGNC:49538]
ENSBTAG00000002000	58	37	81	43	45	70	30	28	55	36	32	53	39	191	29	41	64	20	24	64	69	93	50	53	14	47	23	51	88	31	70	translocase of inner mitochondrial membrane 8 homolog B [Source:VGNC Symbol;Acc:VGNC:54899]
ENSBTAG00000002002	794.35	947.63	2220.05	1236.05	905.93	1165.57	358.5	590.3	990.28	600.99	373.92	1176.5	1126.81	2482.98	963.09	292.35	1258.7	352.25	671.56	966.58	1240.25	1306.43	743.23	1089.86	202.25	1232.91	263.56	414.59	1549.83	1046.7	1905.4	ATPase family AAA domain containing 2 [Source:VGNC Symbol;Acc:VGNC:26233]
ENSBTAG00000002004	185.98	173.09	436.23	138.6	141.35	177.24	86.94	94	156.97	93.48	78.7	138.14	137.46	489.58	132	80.36	210.65	72.86	101.6	185.73	197.1	285.56	123.51	179.24	64.98	197.83	86	120	210.31	144.53	224.64	LLP homolog, long-term synaptic facilitation factor [Source:VGNC Symbol;Acc:VGNC:30917]
ENSBTAG00000002006	13815	8562	29806	1919	2653	5481	5053	5514	4354	5580	2268	1093	4213	6836	12041	3304	3869	2955	4115	5863	5397	1141	913	798	1053	4161	12479	7120	1040	3393	1129	thrombospondin 1 [Source:VGNC Symbol;Acc:VGNC:35828]
ENSBTAG00000002009	19.89	0	0	18	43	16.03	13	16.8	45.97	50	0	0	0	0	0	15.99	64.99	17	0	16.65	0	0	34	15	6	9	0	9.81	1.37	15	14
ENSBTAG00000002010	3027	3413	5756	2164	2734	2524	2010	1494	2465	2081	1155	3261	2421	5515	2185	1484	4432	1698	3222	2726	2517	3206	2158	2312	1345	3676	1903	2785	2805	2871	2929	phosphatidylinositol 4-kinase type 2 alpha [Source:VGNC Symbol;Acc:VGNC:107302]
ENSBTAG00000002012	944	1207	2014	599	713	981	424	387	599	549	308	790	714	2152	758	319	969	251	461	772	1064	1126	446	586	228	1366	398	565	1236	791	1188	cytosolic iron-sulfur assembly component 2A [Source:VGNC Symbol;Acc:VGNC:28846]
ENSBTAG00000002014	1281	1503	2939	1420	1308	1473	778	759	1305	1074	569	1794	1130	3164	1068	738	2085	619	1140	1600	1537	1853	1526	1418	505	2137	754	1258	1711	1497	1800	sorting nexin 1 [Source:VGNC Symbol;Acc:VGNC:35090]
ENSBTAG00000002015	34	60	266	143	93	80	10	50	102	20	15	35	48	156	65	33	124	27	37	132	74	79	140	222	9	105	17	75	57	174	78	ribosomal protein S6 kinase A6 [Source:VGNC Symbol;Acc:VGNC:34145]
ENSBTAG00000002018	8175	6890	13822	6562	6269	8314	5131	4259	6284	5612	4319	9256	6235	18284	5668	4425	10613	2928	6942	7351	8991	10342	5135	5489	2628	8539	3945	7894	10475	5919	11206	eukaryotic translation initiation factor 5A [Source:NCBI gene (formerly Entrezgene);Acc:444990]
ENSBTAG00000002019	22	16	25	11	14	6	2	20	13	11	8	4	5	12	18	1	7	9	9	22	13	7	6	5	3	12	10	5	40	3	20	serpin family B member 5 [Source:VGNC Symbol;Acc:VGNC:34473]
ENSBTAG00000002020	581	969	3207	963	2196	646	586	482	1136	296	509	449	625	2113	660	826	1592	1254	1490	1181	603	999	1645	1540	1304	1402	770	538	553	1377	660	CREB3 regulatory factor [Source:VGNC Symbol;Acc:VGNC:27700]
ENSBTAG00000002021	174	184	352	154	186	138	83	122	161	149	64	178	113	334	183	100	297	168	202	198	165	199	172	181	75	245	105	146	152	143	128	BCL2 interacting protein 1 [Source:VGNC Symbol;Acc:VGNC:26531]
ENSBTAG00000002023	37	9	70	36	13	13	3	26	17	4	9	6	47	25	91	15	18	11	6	35	33	18	67	17	3	15	44	28	20	12	8	nitric oxide synthase 1 [Source:VGNC Symbol;Acc:VGNC:32172]
ENSBTAG00000002025	24	33	62	162	42	41	10	31	73	11	24	31	35	78	22	37	81	34	35	84	37	153	92	212	13	131	14	64	54	138	73	adhesion molecule with Ig like domain 2 [Source:VGNC Symbol;Acc:VGNC:25866]
ENSBTAG00000002026	8618.07	8380.72	21369.4	8520.31	9624.99	9927.05	4996.05	5209.1	9729.82	5703.52	3887.56	7719.73	6906.78	24250.1	6535.44	3868.75	12730.8	3625.72	6688.28	8503.41	9607.85	11049.8	11181.4	9914.57	3498.55	12551.7	3463.51	6842.75	12270.1	10160.3	13905.1	ribosomal protein L5 [Source:NCBI gene (formerly Entrezgene);Acc:515238]
ENSBTAG00000002027	27	31	151	19	33	21	69	17	53	10	28	6	24	85	18	96	83	33	88	42	12	36	51	26	42	69	182	60	15	56	18	family with sequence similarity 167 member B [Source:VGNC Symbol;Acc:VGNC:28751]
ENSBTAG00000002028	365	369	804	336	328	370	156	190	228	188	131	274	296	557	329	105	422	106	155	286	324	389	237	411	77	441	128	191	341	415	472	divergent protein kinase domain 1A [Source:VGNC Symbol;Acc:VGNC:28824]
ENSBTAG00000002029	21	21	25	6	8	27	6	4	4	23	11	3	19	7	30	16	9	3	0	16	19	5	4	1	0	8	12	15	4	1	6	immunoglobulin superfamily member 5 [Source:VGNC Symbol;Acc:VGNC:50201]
ENSBTAG00000002033	344	343	903	214	283	373	136	160	204	185	90	215	268	563	259	106	308	141	149	238	262	289	230	301	102	464	162	169	374	336	377	UBX domain protein 2A [Source:VGNC Symbol;Acc:VGNC:36625]
ENSBTAG00000002036	15	28	53	42	23	24	9	7	18	20	8	24	17	32	17	27	44	13	23	17	28	25	29	34	6	63	31	26	25	58	32	calcium voltage-gated channel auxiliary subunit beta 1 [Source:VGNC Symbol;Acc:VGNC:26683]
ENSBTAG00000002037	279	366	1052	520	317	484	183	191	454	171	135	285	322	938	326	222	664	145	241	502	349	441	284	617	106	383	154	419	389	559	500	ataxin 7 like 1 [Source:VGNC Symbol;Acc:VGNC:26343]
ENSBTAG00000002038	5524	6378	14781	5942	6063	6710	3513	3754	5717	4248	2930	6855	5319	12643	5177	3208	8556	3046	5897	7788	8018	9279	10273	7344	2302	8923	2728	6468	6107	6050	8200	ribosomal protein L14 [Source:VGNC Symbol;Acc:VGNC:34110]
ENSBTAG00000002039	802	831	1842	780	607	760	466	489	597	790	384	821	838	1301	749	722	1390	504	854	918	1202	1050	547	656	231	1010	561	980	886	767	963	FERM domain containing 8 [Source:VGNC Symbol;Acc:VGNC:56264]
ENSBTAG00000002041	1304	1669	4475	2964	1747	1800	707	1119	1569	1242	516	1564	1563	3280	1425	1146	3154	1048	1812	2876	2306	2140	2378	3338	337	2900	727	1926	1409	2687	2156	SAM and SH3 domain containing 3 [Source:VGNC Symbol;Acc:VGNC:34294]
ENSBTAG00000002042	779	627	1255	583	569	659	414	488	446	634	304	804	572	1234	491	439	1202	431	722	905	816	808	689	771	215	789	426	859	669	583	643	RIC8 guanine nucleotide exchange factor A [Source:VGNC Symbol;Acc:VGNC:33961]
ENSBTAG00000002044	126	195	236	101	100	101	90	72	41	139	45	110	99	251	138	61	169	89	115	108	134	131	79	111	31	167	93	87	127	89	100	sirtuin 3 [Source:VGNC Symbol;Acc:VGNC:34632]
ENSBTAG00000002045	967	1049	1945	828	743	802	528	540	582	678	333	866	784	1658	757	542	1258	441	750	1024	1108	1143	1000	835	290	1280	599	981	820	785	870	proteasome 26S subunit, non-ATPase 13 [Source:VGNC Symbol;Acc:VGNC:33464]
ENSBTAG00000002046	252	303	424	180	215	187	138	109	113	156	105	237	177	299	240	147	315	123	224	241	303	227	224	192	73	302	150	285	211	177	201	cytochrome c oxidase subunit VIII-H (heart/muscle) [Source:NCBI gene (formerly Entrezgene);Acc:615757]
ENSBTAG00000002048	1710	2104	3734	1256	1354	1566	941	863	1465	1022	614	1388	1287	3462	1349	804	2218	614	1230	1632	1712	1781	966	1297	545	2007	986	1152	1790	1578	1889	protein tyrosine phosphatase non-receptor type 11 [Source:VGNC Symbol;Acc:VGNC:33530]
ENSBTAG00000002049	2372.75	2088.72	3334.45	860.46	812.03	1341.48	939.09	842.79	567.37	1624.55	424.05	1392.02	1504.31	2737.04	1583.33	452.77	1589.66	611.54	965.66	1264.02	2515.37	1479.13	679.25	892.29	255.74	1902.4	951.55	1218.41	1449.38	1328.16	1511.82	hydroxyacyl-CoA dehydrogenase [Source:VGNC Symbol;Acc:VGNC:29741]
ENSBTAG00000002050	34	39	119	36	46	45	38	33	38	45	25	55	32	103	38	15	88	19	39	66	52	83	54	54	16	65	27	61	48	28	39	cytochrome c oxidase assembly factor 7 [Source:VGNC Symbol;Acc:VGNC:53859]
ENSBTAG00000002051	5887	8245	12922	4644	6937	4575	4105	2963	4009	4113	2196	4902	5253	10618	4467	5476	11471	5381	10975	6427	5959	6888	5524	6569	3410	8407	6545	7056	5291	5915	5350	ArfGAP with RhoGAP domain, ankyrin repeat and PH domain 1 [Source:VGNC Symbol;Acc:VGNC:106641]
ENSBTAG00000002052	1573	1999	2664	966	1343	1455	921	584	998	1203	721	1668	1234	2952	926	868	2346	968	1463	1165	1590	2051	904	1132	488	2283	1180	1603	2139	1517	2429	procollagen-lysine,2-oxoglutarate 5-dioxygenase 1 [Source:VGNC Symbol;Acc:VGNC:33039]
ENSBTAG00000002055	429	500	1162	443	347	440	302	244	277	415	183	443	467	893	374	284	759	197	366	424	538	511	178	441	156	587	290	324	539	462	494	ZFP28 zinc finger protein [Source:VGNC Symbol;Acc:VGNC:37160]
ENSBTAG00000002056	231	333	465	194	196	240	115	160	189	178	119	193	164	406	158	131	352	69	249	256	269	200	134	207	81	239	124	245	298	185	353	methionyl-tRNA synthetase 2, mitochondrial [Source:VGNC Symbol;Acc:VGNC:31251]
ENSBTAG00000002058	108	99	315	125	162	151	60	64	137	98	53	112	100	299	118	70	224	57	77	160	165	205	119	177	51	184	61	115	142	161	205	anti-silencing function 1A histone chaperone [Source:VGNC Symbol;Acc:VGNC:50604]
ENSBTAG00000002059	449	647	1552	622	453	545	311	253	403	332	204	487	463	979	438	284	769	212	366	613	543	770	364	595	200	681	354	446	573	700	670	minichromosome maintenance 9 homologous recombination repair factor [Source:VGNC Symbol;Acc:VGNC:31315]
ENSBTAG00000002060	8456	8437	19704	10397	9915	9479	5783	5621	9896	6300	4513	9663	7899	19889	7337	5177	15202	5247	10652	11928	10952	12503	16517	11732	3869	13422	4836	9838	10213	9921	11621	ribosomal protein L19 [Source:VGNC Symbol;Acc:VGNC:49956]
ENSBTAG00000002065	36	58	59	23	24	28	9	32	51	13	14	15	10	22	45	24	33	28	23	63	29	6	13	17	28	23	25	44	7	16	17	transcription factor AP-2 gamma [Source:VGNC Symbol;Acc:VGNC:35778]
ENSBTAG00000002068	5034	8436	11846	5714	5906	6428	3236	2967	6562	4662	3286	7552	5205	10224	5187	3813	9708	3630	5629	8543	8460	9020	6709	5721	2818	8861	3930	7547	7504	5836	7830	transgelin 2 [Source:VGNC Symbol;Acc:VGNC:35586]
ENSBTAG00000002069	16732.4	27834.7	42067.2	26937.3	22651	16488.1	7161.13	10062.1	11127.3	14340.2	5913.46	23049.1	7846.56	45761.1	13920	17963.7	55159.6	14862	26657.9	24910.6	18801.5	32429.5	57777.1	30252.2	9137.83	29572.8	11666	33015.6	20191.4	21831.6	12284	MHC class I heavy chain [Source:NCBI gene (formerly Entrezgene);Acc:515712]
ENSBTAG00000002070	18	12	37	10	11	16	6	10	14	9	16	14	14	12	11	16	17	12	19	25	20	15	13	24	1	10	6	28	12	14	8	kinesin light chain 3 [Source:VGNC Symbol;Acc:VGNC:30624]
ENSBTAG00000002072	777	660	1428	765	609	701	447	411	601	547	371	774	643	1298	581	459	1074	344	756	874	860	884	611	732	177	1075	411	877	791	748	969	ERCC excision repair 2, TFIIH core complex helicase subunit [Source:VGNC Symbol;Acc:VGNC:28569]
ENSBTAG00000002073	419	528	1075	395	400	462	201	230	262	239	147	301	322	967	368	160	566	140	227	439	447	456	252	410	106	693	208	253	442	515	499	RAD17 checkpoint clamp loader component [Source:VGNC Symbol;Acc:VGNC:33678]
ENSBTAG00000002075	35	35	92	15	6	30	3	234	93	10	30	7	5	174	112	7	12	132	20	105	43	6	5	17	15	20	9	14	6	10	3	membrane metalloendopeptidase [Source:VGNC Symbol;Acc:VGNC:31514]
ENSBTAG00000002076	279	450	833	316	278	337	149	159	355	203	123	257	260	646	247	141	348	132	224	342	359	300	203	318	127	381	199	206	302	375	404	staufen double-stranded RNA binding protein 2 [Source:VGNC Symbol;Acc:VGNC:106955]
ENSBTAG00000002078	1966	2052	5214	2364	3051	1980	1433	1257	1786	1562	948	2012	1928	4819	1720	1624	4310	1751	4422	2786	2106	2564	2472	2917	1705	3517	1971	2226	2374	2471	2237	lysine demethylase 4A [Source:VGNC Symbol;Acc:VGNC:30527]
ENSBTAG00000002080	25	96	29	14	32	111	25	30	24	70	63	65	72	31	85	33	19	12	8	73	10	17	5	6	22	46	34	37	13	9	19	cellular communication network factor 3 [Source:VGNC Symbol;Acc:VGNC:57785]
ENSBTAG00000002082	14163	9704	38229	11136	18848	12873	9016	6420	9240	8516	6267	8736	14518	28576	10196	11263	24350	6939	30100	15343	11132	19486	15079	12478	13508	21072	23526	13083	7269	14726	8370	myristoylated alanine rich protein kinase C substrate [Source:VGNC Symbol;Acc:VGNC:31244]
ENSBTAG00000002083	2692	1756	6600	2631	3239	2743	2352	1083	3424	2015	1216	2662	1787	8448	1813	2041	4945	1007	2295	2072	1707	2981	558	1826	1214	1353	2399	2274	3018	4168	4313	activator of transcription and developmental regulator AUTS2 [Source:VGNC Symbol;Acc:VGNC:26352]
ENSBTAG00000002086	2376	2621	6817	2699	2833	2893	1372	1594	2580	1584	925	2224	2322	6337	2097	1443	4007	1136	2061	3061	2628	3112	1879	3579	921	3584	1456	1552	2766	3147	3319	pre-mRNA processing factor 4B [Source:VGNC Symbol;Acc:VGNC:33381]
ENSBTAG00000002087	6	190	13	6	10	2	29	2	20	6	4	6	10	7	8	9	46	8	18	12	29	6	50	13	5	9	26	6	13	15	6	interleukin 36 alpha [Source:VGNC Symbol;Acc:VGNC:59221]
ENSBTAG00000002090	198	192	504	311	248	220	124	139	188	199	85	236	238	430	186	175	427	141	281	354	278	271	159	314	60	382	165	310	181	270	282	cleavage and polyadenylation specific factor 4 [Source:VGNC Symbol;Acc:VGNC:27673]
ENSBTAG00000002092	6	15	38	15	30	4	15	3	4	5	7	10	17	20	9	10	22	17	18	20	17	7	10	12	12	9	21	8	7	12	8	peptidase inhibitor 16 [Source:VGNC Symbol;Acc:VGNC:32853]
ENSBTAG00000002094	795	723	1484	541	486	757	407	359	583	573	286	751	500	1726	592	236	826	225	522	695	723	724	471	499	214	996	371	449	862	525	1051	ATP synthase membrane subunit f [Source:VGNC Symbol;Acc:VGNC:26305]
ENSBTAG00000002095	823	844	2019	922	887	948	516	424	855	577	394	756	764	1879	678	649	1406	474	971	963	1079	1117	769	1101	372	1253	522	988	1021	1124	1144	menin 1 [Source:VGNC Symbol;Acc:VGNC:31385]
ENSBTAG00000002096	175	201	935	545	355	284	183	105	724	93	354	479	133	1426	199	261	1220	404	1311	1989	117	757	1400	648	308	1817	426	342	246	556	442	Fc fragment of IgG, low affinity IIIa, receptor (CD16a) [Source:NCBI gene (formerly Entrezgene);Acc:281766]
ENSBTAG00000002097	20	17	25	4	21	0	0	6	2	1	1	0	6	2	41	8	0	4	2	12	7	6	0	1	0	9	30	22	0	1	0	transmembrane channel like 5 [Source:VGNC Symbol;Acc:VGNC:35921]
ENSBTAG00000002098	677	668	1478	661	726	722	408	476	533	590	278	787	641	1642	504	388	1095	431	734	811	895	813	673	855	248	895	408	845	700	685	731	cell division cycle 34, ubiqiutin conjugating enzyme [Source:VGNC Symbol;Acc:VGNC:27066]
ENSBTAG00000002100	11	32	126	33	18	19	1	28	82	5	8	17	47	49	25	17	60	7	39	64	75	55	53	58	2	35	10	57	10	28	30	granzyme M [Source:VGNC Symbol;Acc:VGNC:29734]
ENSBTAG00000002101	2173	2858	4096	1054	1097	1743	1174	1047	868	1692	506	2363	1515	4331	1509	917	2442	849	1257	2236	2565	2155	1084	1125	468	2834	1104	1468	2017	1252	1534	glycerophosphodiester phosphodiesterase 1 [Source:VGNC Symbol;Acc:VGNC:29298]
ENSBTAG00000002103	1516	1472	3997	4858	3805	1835	1254	909	2650	1015	1039	1937	1486	3624	1430	1369	5191	1740	1820	2130	1404	3808	6323	4846	1201	5746	1439	2159	2326	7678	2854	phospholipase C gamma 2 [Source:VGNC Symbol;Acc:VGNC:32989]
ENSBTAG00000002105	1159	1171	2335	678	702	907	642	581	490	974	350	1014	970	1795	878	559	1425	535	897	969	1343	1022	491	908	245	1313	568	1010	933	785	953	testis expressed 261 [Source:NCBI gene (formerly Entrezgene);Acc:514869]
ENSBTAG00000002107	26	29	74	13	30	25	19	34	40	6	11	17	25	43	30	19	37	32	34	58	33	24	28	9	12	24	31	50	20	6	30	frizzled class receptor 1 [Source:VGNC Symbol;Acc:VGNC:29165]
ENSBTAG00000002108	4349	4668	10172	3322.01	3313	4240	2154.03	2207	3549	2782	1512	3695	3760	7305	4014	1741	4865	1527	2583	3800	4913	4459.07	2925	3357	1133	5334	2398	3196	4728	3583	4873	tyrosine 3-monooxygenase/tryptophan 5-monooxygenase activation protein theta [Source:VGNC Symbol;Acc:VGNC:37047]
ENSBTAG00000002112	151	224	328	107	157	146	91	89	105	107	40	142	146	248	141	66	214	81	114	155	141	183	154	138	42	190	94	149	147	136	119	insulin induced 2 [Source:VGNC Symbol;Acc:VGNC:30218]
ENSBTAG00000002113	110	124	261	133	128	116	72	80	127	76	31	92	89	251	103	38	185	30	63	127	119	118	72	173	36	138	51	46	90	155	114	zinc finger protein 41 [Source:VGNC Symbol;Acc:VGNC:37270]
ENSBTAG00000002115	19	8	16	30	10	26	9	4	16	17	13	27	22	67	11	12	14	8	11	4	21	30	12	17	1	19	5	14	22	20	24	chromosome 13 C20orf96 homolog [Source:VGNC Symbol;Acc:VGNC:49173]
ENSBTAG00000002116	239	231	585	366	247	263	107	196	284	175	106	278	250	598	198	148	433	130	205	451	398	370	251	512	69	392	123	340	328	304	405	zinc finger CCHC-type containing 3 [Source:VGNC Symbol;Acc:VGNC:37119]
ENSBTAG00000002117	157	193	449	180	123	198	70	87	131	138	70	204	204	360	229	37	146	46	79	112	230	209	69	103	30	198	46	64	327	106	333	kinesin family member 18A [Source:VGNC Symbol;Acc:VGNC:30587]
ENSBTAG00000002121	934	728	1865	1021	750	864	590	437	921	729	429	867	694	2005	608	668	1417	329	992	1040	1027	1287	1038	941	386	1090	417	1171	1041	801	1189	cyclin dependent kinase 2 associated protein 2 [Source:VGNC Symbol;Acc:VGNC:27126]
ENSBTAG00000002123	10	14	57	127	45	97	12	13	131	16	137	315	33	232	20	25	110	9	49	22	26	115	6	4	21	99	7	12	216	129	500	myosin IIIA [Source:VGNC Symbol;Acc:VGNC:31824]
ENSBTAG00000002125	134	205	430	116	340	107	126	88	106	96	77	118	185	287	197	163	318	307	313	190	165	152	100	236	189	238	295	126	130	240	148	G protein subunit alpha L [Source:VGNC Symbol;Acc:VGNC:29452]
ENSBTAG00000002126	123	125	290	97	101	146	80	61	70	80	37	59	94	191	149	74	148	66	104	131	114	139	50	107	27	131	89	91	93	105	116	6-phosphofructo-2-kinase/fructose-2,6-biphosphatase 2 [Source:VGNC Symbol;Acc:VGNC:32770]
ENSBTAG00000002127	187	347	1161	809	621	414	116	242	354	116	73	142	280	876	305	214	696	274	346	731	251	354	688	778	113	733	177	424	266	745	343	t-complex 11 like 2 [Source:VGNC Symbol;Acc:VGNC:35704]
ENSBTAG00000002128	766	766	1517	592	543	589	341	421	367	617	224	619	713	1255	626	507	1062	363	720	759	1178	744	600	800	170	1037	501	915	696	808	704	metallophosphoesterase 1 [Source:VGNC Symbol;Acc:VGNC:31587]
ENSBTAG00000002129	239	652	588	195	363	237	177	147	391	126	143	207	165	721	202	198	369	180	313	324	232	337	164	181	157	367	261	243	345	254	256	Kruppel like factor 5 [Source:VGNC Symbol;Acc:VGNC:30631]
ENSBTAG00000002130	1864	1829	3831	1851	1786	1802	1185	1130	1397	1564	850	2516	1965	3650	1621	1286	3031	923	1937	2154	2484	2619	1610	1898	725	2677	1355	2126	2338	1798	2249	sphingomyelin phosphodiesterase 4 [Source:VGNC Symbol;Acc:VGNC:35032]
ENSBTAG00000002134	243	296	930	637	373	296	166	170	210	200	114	306	326	499	226	180	745	272	409	410	356	384	289	640	120	316	156	239	299	664	351	inhibitory synaptic factor family member 2B [Source:VGNC Symbol;Acc:VGNC:28776]
ENSBTAG00000002135	887	211	3940	1264	2175	276	527	495	979	37	698	176	340	2511	438	1678	3115	356	7297	2352	90	1372	1162	682	1921	4397	5189	591	353	1108	437	CD69 molecule [Source:VGNC Symbol;Acc:VGNC:27043]
ENSBTAG00000002136	247	288	903	618	337	430	152	227	351	236	165	383	313	780	259	242	708	176	275	501	468	535	436	739	81	569	123	404	563	600	682	FCH and mu domain containing endocytic adaptor 1 [Source:VGNC Symbol;Acc:VGNC:28935]
ENSBTAG00000002137	533	461	1260	340	379	447	189	196	344	242	151	344	420	904	357	133	465	153	235	364	485	396	315	372	145	653	281	255	440	371	469	SGT1 homolog, MIS12 kinetochore complex assembly cochaperone [Source:VGNC Symbol;Acc:VGNC:35465]
ENSBTAG00000002143	85	127	218	75	94	94	36	37	62	55	29	68	52	142	58	26	133	34	46	82	81	110	92	94	38	130	39	32	94	105	109	DTW domain containing 2 [Source:VGNC Symbol;Acc:VGNC:28235]
ENSBTAG00000002144	344	501	844	299	297	345	141	325	239	421	129	418	347	661	373	160	472	387	388	491	639	500	362	465	129	380	124	381	577	475	435	adrenoceptor beta 2 [Source:VGNC Symbol;Acc:VGNC:25697]
ENSBTAG00000002147	992	1085	2444	811	1089	1103	505	549	1023	610	399	836	814	2455	820	502	1437	491	844	1002	853	1129	775	884	483	1453	568	626	1081	1077	1211	protein phosphatase 4 regulatory subunit 2 [Source:VGNC Symbol;Acc:VGNC:33270]
ENSBTAG00000002148	1027	1182	2292	564	1083	878	581	549	382	577	362	714	869	1599	767	576	1291	721	1546	1005	1129	829	415	717	449	1246	693	779	685	715	655	RAB3D, member RAS onco family [Source:VGNC Symbol;Acc:VGNC:33652]
ENSBTAG00000002150	4	1	3	18	40	15	2	9	32	0	7	1	0	21	0	0	43	0	53	51	0	13	9	10	6	2	0	1	2	17	8	interleukin 17A [Source:VGNC Symbol;Acc:VGNC:30117]
ENSBTAG00000002154	40	137	112	81	73	81	40	49	72	43	41	126	68	218	49	52	146	29	48	88	43	147	75	114	23	99	48	33	100	192	119	G protein-coupled receptor 141 [Source:VGNC Symbol;Acc:VGNC:52783]
ENSBTAG00000002163	271	204	1035	271	259	211	168	80	204	193	88	181	178	400	155	187	661	131	316	484	275	335	317	238	131	440	232	178	186	390	155	prostaglandin E receptor 2 [Source:VGNC Symbol;Acc:VGNC:33502]
ENSBTAG00000002164	37	34	82	7	64	6	29	11	11	12	8	12	28	68	27	13	22	13	39	16	17	20	14	22	16	23	47	19	6	31	12	axonemal dynein light chain domain containing 1 [Source:VGNC Symbol;Acc:VGNC:26363]
ENSBTAG00000002171	631	644	1436	565	751	520	343	345	423	355	237	486	494	1508	485	271	745	404	671	542	465	805	322	557	326	695	407	357	740	542	908	family with sequence similarity 135 member A [Source:VGNC Symbol;Acc:VGNC:28730]
ENSBTAG00000002175	603	637	1587	754	1026	658	447	463	499	417	271	592	614	1761	521	481	968	769	1311	752	688	777	790	676	479	922	313	434	598	851	824	SRSF protein kinase 2 [Source:VGNC Symbol;Acc:VGNC:35289]
ENSBTAG00000002176	558	821	995	361	504	500	297	230	468	333	268	493	434	951	443	238	699	376	418	480	590	832	690	431	166	843	307	553	593	552	542	NSE1 homolog, SMC5-SMC6 complex component [Source:VGNC Symbol;Acc:VGNC:32279]
ENSBTAG00000002177	2023	3310	5489	2423	3102	2745	1758	1612	1914	2689	788	3111	2114	6785	2607	853	3663	1295	2176	2487	2535	3058	2581	2844	876	4000	1493	1758	1961	3350	2617	phosphoinositide kinase, FYVE-type zinc finger containing [Source:VGNC Symbol;Acc:VGNC:32898]
ENSBTAG00000002178	140	186	318	78	122	268	84	250	241	174	89	56	136	252	235	117	124	308	161	411	242	94	58	81	55	100	108	239	83	76	51	periplakin [Source:VGNC Symbol;Acc:VGNC:33208]
ENSBTAG00000002179	194	240	369	155	119	183	101	102	108	146	68	186	192	408	177	67	189	63	118	153	226	203	89	128	40	221	65	129	246	178	257	CDAN1 interacting nuclease 1 [Source:VGNC Symbol;Acc:VGNC:52611]
ENSBTAG00000002180	9	41	40	24	26	22	14	11	6	21	5	29	15	40	13	14	38	14	24	22	22	31	28	33	5	37	12	24	14	43	22
ENSBTAG00000002182	165	129	263	120	107	152	67	55	197	66	66	118	69	413	78	159	162	46	105	151	100	215	126	161	60	131	48	94	172	135	157	cytochrome c oxidase copper chaperone COX17 [Source:VGNC Symbol;Acc:VGNC:27631]
ENSBTAG00000002185	152	200	314	116	133	122	68	86	106	91	36	124	118	216	130	76	200	85	95	157	179	153	135	184	39	183	82	133	102	110	114	ring finger protein 7 [Source:VGNC Symbol;Acc:VGNC:34072]
ENSBTAG00000002187	3213	3560	6923	2115	3790	2884	1995	1533	2372	2094	1021	2542	2608	6624	2596	1199	4807	2130	3339	3189	2692	2761	3557	2814	1602	4624	2272	2866	2698	3057	2485	serine incorporator 3 [Source:VGNC Symbol;Acc:VGNC:34462]
ENSBTAG00000002189	483	503	993	390	406	415	299	284	300	466	175	504	445	852	358	186	676	212	377	516	532	503	368	366	132	621	266	453	542	404	482	ALG1 chitobiosyldiphosphodolichol beta-mannosyltransferase [Source:NCBI gene (formerly Entrezgene);Acc:507210]
ENSBTAG00000002190	4678	5909	16547	8361	6366	6280	2688	3699	5777	3440	2457	5586	5679	13333	4816	3259	9781	2942	6261	7191	6301	7146	5622	9110	2130	8006	3077	4903	7034	8457	9320	dedicator of cytokinesis 8 [Source:VGNC Symbol;Acc:VGNC:28162]
ENSBTAG00000002191	2837	2996	5546	1972	2406	2104	1983	1370	1847	2006	1260	2997	2494	4172	2230	1493	3957	1437	2726	2503	2532	2804	2242	1892	989	2968	1586	2677	2320	2767	2177	ribosomal RNA processing 12 homolog [Source:VGNC Symbol;Acc:VGNC:34169]
ENSBTAG00000002192	4	8	62	7	7	8	0	8	24	5	2	1	7	18	11	24	15	2	8	27	5	6	3	28	1	8	6	12	16	2	2	vexin [Source:VGNC Symbol;Acc:VGNC:52627]
ENSBTAG00000002194	20	26	45	4	11	35	2	7	18	17	1	1	10	8	37	11	6	24	7	16	35	1	4	1	0	12	13	20	6	2	1	myocardial zonula adherens protein [Source:VGNC Symbol;Acc:VGNC:55127]
ENSBTAG00000002201	237	281	662	206	204	223	139	145	133	195	71	194	252	462	234	85	313	131	191	256	265	282	146	252	65	392	124	180	220	235	217	nuclear transcription factor, X-box binding like 1 [Source:VGNC Symbol;Acc:VGNC:32054]
ENSBTAG00000002202	743	826	1945	926	790	868	555	393	625	661	301	820	801	1525	681	639	1403	556	914	954	1036	1018	654	989	350	1228	636	852	935	1040	1051	cramped chromatin regulator homolog 1 [Source:VGNC Symbol;Acc:VGNC:97255]
ENSBTAG00000002203	1834	2007	3288	1265	1026	1597	948	828	1064	1340	608	1698	1361	3161	1454	862	2082	777	1303	1688	2380	1890	1130	1245	360	2381	888	1640	1677	1163	1794	NADH:ubiquinone oxidoreductase core subunit S2 [Source:VGNC Symbol;Acc:VGNC:31969]
ENSBTAG00000002209	1837	1968	4159	1474	1373	1775	1020	1180	1217	1479	816	2079	1699	3721	1480	964	2791	908	1424	2021	2461	2179	1160	1880	449	2289	1044	1827	1954	1565	2304	Jupiter microtubule associated homolog 2 [Source:VGNC Symbol;Acc:VGNC:30384]
ENSBTAG00000002210	1284	1324	3177	1375	1295	1518	900	809	1233	1033	594	1567	1224	3694	1104	747	2154	653	1206	1609	1490	1674	1093	1344	465	1975	741	1179	1745	1408	1918	LAS1 like ribosome biosis factor [Source:VGNC Symbol;Acc:VGNC:30797]
ENSBTAG00000002211	582	740	1379	715	560	609	314	340	401	590	230	707	543	1153	504	572	979	367	482	755	955	884	495	777	204	892	551	798	699	885	657	mitogen-activated protein kinase 8 interacting protein 3 [Source:VGNC Symbol;Acc:VGNC:31226]
ENSBTAG00000002215	42	8	45	29	57	25	36	13	53	1	8	31	20	58	14	23	60	19	27	9	19	43	12	13	20	10	27	34	16	4	12	glutamine-fructose-6-phosphate transaminase 2 [Source:VGNC Symbol;Acc:VGNC:29331]
ENSBTAG00000002219	480	350	963	415	421	551	316	299	342	337	296	624	408	963	337	279	659	159	489	526	550	586	324	407	132	594	247	481	647	370	527	ATPase family, AAA domain containing 3A [Source:NCBI gene (formerly Entrezgene);Acc:784353]
ENSBTAG00000002220	1516	2020	3449	840	1148	1140	685	603	810	845	373	1063	1007	2133	1297	473	1459	507	771	1179	1401	1357	849	880	411	1777	741	874	1256	1070	1245	serine palmitoyltransferase long chain base subunit 1 [Source:VGNC Symbol;Acc:VGNC:35256]
ENSBTAG00000002223	485	563	889	325	291	345	238	200	325	369	172	495	357	888	404	196	593	194	306	353	504	596	281	294	97	615	259	366	328	391	457	POP4 homolog, ribonuclease P/MRP subunit [Source:VGNC Symbol;Acc:VGNC:33164]
ENSBTAG00000002224	952	845	1968	1357	788	1512	465	751	986	975	711	1984	1358	3019	1044	453	1162	414	1147	935	1907	1728	521	841	244	1274	192	681	2294	692	2618	ubiquitin like with PHD and ring finger domains 1 [Source:VGNC Symbol;Acc:VGNC:36654]
ENSBTAG00000002226	241	238	628	400	277	310	153	179	281	178	103	227	265	555	197	227	545	170	262	435	364	384	538	564	74	374	146	399	286	434	292	F-box protein 31 [Source:VGNC Symbol;Acc:VGNC:28904]
ENSBTAG00000002232	16	28	65	11	33	20	17	6	17	17	8	6	28	24	19	12	30	16	18	19	31	18	4	15	15	20	20	11	18	22	11	transient receptor potential cation channel subfamily C member 1 [Source:VGNC Symbol;Acc:VGNC:36381]
ENSBTAG00000002233	90	225	359	83	182	185	59	76	129	65	97	72	102	220	105	141	239	110	248	134	145	254	231	97	111	180	211	92	231	175	226	copine 2 [Source:VGNC Symbol;Acc:VGNC:27659]
ENSBTAG00000002236	3455	3666	7502	2776	2900	2946	2006	1696	2362	2373	1286	3039	2852	6273	2759	1697	4919	1686	3130	3347	3480	3815	2663	3044	1211	4553	2301	3084	3268	3204	3468	transient receptor potential cation channel subfamily C member 4 associated protein [Source:VGNC Symbol;Acc:VGNC:36384]
ENSBTAG00000002238	648	644	960	556	412	584	345	317	468	491	268	796	493	1430	453	335	819	258	537	675	883	898	461	510	222	910	344	682	704	542	784	ADP ribosylation factor like GTPase 2 [Source:VGNC Symbol;Acc:VGNC:97240]
ENSBTAG00000002240	112	163	300	375	449	196	58	83	279	54	69	129	94	385	129	66	460	119	113	298	120	227	455	452	63	311	89	156	151	463	228	G protein-coupled receptor 18 [Source:VGNC Symbol;Acc:VGNC:29574]
ENSBTAG00000002242	658.69	706.81	1594.38	709.73	721.41	782.94	417.27	361.66	578	465.29	278.78	687.23	604.38	1801.55	516.48	338.89	1148.84	295.93	773.18	776.03	655.28	807.12	503.39	617.61	371.58	1098.78	580.37	504.62	806.72	767.38	1005.13	proteasome activator subunit 3 interacting protein 1 [Source:VGNC Symbol;Acc:VGNC:28772]
ENSBTAG00000002243	249	347	547	166	174	234	178	102	127	219	90	225	231	421	165	154	321	116	170	222	264	257	98	172	76	316	174	253	244	204	293	sorting nexin 15 [Source:VGNC Symbol;Acc:VGNC:35095]
ENSBTAG00000002248	30	30	80	35	27	37	21	14	15	33	13	25	36	55	36	17	62	18	37	53	58	51	27	48	8	45	28	49	46	28	44	SAC3 domain containing 1 [Source:VGNC Symbol;Acc:VGNC:34258]
ENSBTAG00000002249	11	9	36	18	10	8	7	9	5	8	3	13	11	17	12	11	18	9	7	12	16	8	7	10	3	15	12	11	15	8	9	N-acetylated alpha-linked acidic dipeptidase like 1 [Source:VGNC Symbol;Acc:VGNC:31856]
ENSBTAG00000002251	33	69	229	150	144	45	26	61	36	16	41	24	87	162	46	32	118	76	199	86	33	76	169	198	58	132	60	50	27	108	49
ENSBTAG00000002252	414	235	898	922	1078	302	405	217	290	272	335	324	337	1293	228	298	1514	1016	1051	583	426	511	1090	996	495	1037	688	442	435	743	509	cholinergic receptor nicotinic alpha 2 subunit [Source:VGNC Symbol;Acc:VGNC:27324]
ENSBTAG00000002256	175	167	352	108	119	143	78	87	138	70	58	139	104	382	130	83	194	50	69	134	160	194	84	127	53	211	44	85	223	146	212	YEATS domain containing 4 [Source:VGNC Symbol;Acc:VGNC:37021]
ENSBTAG00000002260	685	769	1568	707	480	719	319	440	483	719	306	1051	833	1512	772	352	808	267	578	641	1222	1005	371	531	149	872	291	565	1179	575	1209	non-SMC condensin II complex subunit D3 [Source:VGNC Symbol;Acc:VGNC:31902]
ENSBTAG00000002266	898	433	987	226	227	399	289	374	127	540	109	581	538	1018	426	260	627	204	301	218	878	598	158	319	133	704	407	391	267	458	512	N-acetylneuraminate pyruvate lyase [Source:VGNC Symbol;Acc:VGNC:32205]
ENSBTAG00000002267	1148	1070	2569	898	775	1040	564	578	746	824	383	899	851	2152	860	487	1439	389	772	1152	1221	1136	580	996	310	1282	563	850	1029	961	1327	ankyrin repeat domain 40 [Source:VGNC Symbol;Acc:VGNC:25930]
ENSBTAG00000002271	230	360	724	378	226	279	89	141	283	123	113	235	224	558	232	143	443	105	162	346	265	454	367	408	66	580	118	163	271	363	371	cytidine and dCMP deaminase domain containing 1 [Source:VGNC Symbol;Acc:VGNC:27056]
ENSBTAG00000002272	155	209	401	186	182	166	83	97	136	109	54	129	154	351	146	79	225	68	128	195	156	197	176	228	45	224	67	165	176	196	161	potassium channel tetramerization domain containing 18 [Source:VGNC Symbol;Acc:VGNC:30507]
ENSBTAG00000002275	2434	2871	5702	1805	2401	2394	1089	1111	1980	1221	774	1928	1848	5007	1941	722	2452	868	1321	1897	1870	2315	2016	1667	988	3117	1400	1261	2712	2287	2733	protein tyrosine phosphatase 4A1 [Source:VGNC Symbol;Acc:VGNC:33523]
ENSBTAG00000002277	973	896	2040	1003	852	1093	649	528	865	726	438	1080	892	2186	611	697	1492	433	1031	1049	1163	1311	633	955	350	1130	550	1077	1249	1095	1454	MLLT1 super elongation complex subunit [Source:VGNC Symbol;Acc:VGNC:31501]
ENSBTAG00000002278	257	248	472	267	119	211	59	317	268	303	94	253	183	315	328	80	226	411	211	480	196	231	70	364	67	179	76	124	259	265	535	fibrillin 1 [Source:VGNC Symbol;Acc:VGNC:28885]
ENSBTAG00000002279	664	763	1974	625	918	724	421	431	905	436	296	681	660	2224	553	560	1170	404	518	802	801	922	473	1034	414	1015	382	364	722	911	935	LUC7 like 3 pre-mRNA splicing factor [Source:VGNC Symbol;Acc:VGNC:31080]
ENSBTAG00000002280	4340	4855	10353	3031	4285	4257	2634	2259	3955	2880	1622	3701	3796	9497	3422	1892	5389	1614	3002	4289	4337	5022	3231	3714	1801	5797	2863	2265	4466	3836	4411	kinesin family member 5B [Source:VGNC Symbol;Acc:VGNC:30606]
ENSBTAG00000002282	8799	10786	25974	7208	9926	7890	5076	4397	7550	5642	3691	7083	8133	15963	7632	4965	11965	5999	9046	9422	7760	10327	11460	8102	5542	13625	8337	9021	7953	9139	7763	eukaryotic translation initiation factor 1 [Source:VGNC Symbol;Acc:VGNC:57141]
ENSBTAG00000002283	168	129	268	61	66	183	59	139	181	193	85	72	109	177	155	75	129	103	173	240	172	93	72	74	46	106	113	228	85	55	81	frizzled class receptor 7 [Source:VGNC Symbol;Acc:VGNC:29171]
ENSBTAG00000002286	603	698	1598	436	461	700	376	354	479	498	263	579	552	1325	514	285	792	212	440	531	684	644	299	567	189	769	330	386	609	542	729	DnaJ heat shock protein family (Hsp40) member C18 [Source:VGNC Symbol;Acc:VGNC:52230]
ENSBTAG00000002287	4865	5975	12683	4438	5728	5426	2772	2554	4183	3088	1796	4375	4088	10821	3590	1834	6873	2101	3439	5169	4365	5696	2902	4832	1715	6390	2472	2233	5718	6500	6983	chromodomain helicase DNA binding protein 9 [Source:VGNC Symbol;Acc:VGNC:27284]
ENSBTAG00000002290	465	551	937	132	766	144	357	85	416	121	128	176	366	190	371	328	828	215	1222	228	223	274	600	104	380	536	762	456	146	434	138
ENSBTAG00000002291	344	386	970	330	412	341	173	216	327	213	113	249	298	781	325	132	500	165	242	372	365	342	313	426	146	514	247	231	305	408	410	zinc finger and BTB domain containing 41 [Source:VGNC Symbol;Acc:VGNC:37080]
ENSBTAG00000002292	320	269	757	338	320	341	106	219	355	248	176	351	283	1122	318	84	281	136	190	108	266	291	53	256	98	233	120	80	393	422	751	SWI/SNF related, matrix associated, actin dependent regulator of chromatin, subfamily a, member 1 [Source:VGNC Symbol;Acc:VGNC:34985]
ENSBTAG00000002293	695	626	1723	698	599	806	264	336	561	326	199	578	532	1728	501	279	860	189	396	675	588	702	375	705	193	821	286	481	730	677	1048	ADP ribosylation factor like GTPase 5A [Source:VGNC Symbol;Acc:VGNC:26147]
ENSBTAG00000002295	899	914	1949	920	885	928	560	468	932	598	313	819	677	2315	719	295	1302	295	702	990	888	975	698	876	297	1026	417	517	1124	1028	1214	activating transcription factor 2 [Source:VGNC Symbol;Acc:VGNC:26240]
ENSBTAG00000002296	1155	983	2847	1079	1138	1522	539	702	833	847	502	1361	1190	2514	786	478	1470	391	1116	860	1524	1646	502	1118	356	1434	456	766	1418	1077	2541	stimulator of interferon response cGAMP interactor 1 [Source:VGNC Symbol;Acc:VGNC:35997]
ENSBTAG00000002297	14	18	15	14	3	14	8	6	13	17	5	17	16	35	26	1	13	1	15	5	18	20	3	10	2	17	7	11	15	7	27	calcium voltage-gated channel auxiliary subunit beta 4 [Source:VGNC Symbol;Acc:VGNC:55329]
ENSBTAG00000002298	445	425	1118	325	257	476	186	246	323	334	202	487	454	939	478	288	412	105	303	283	615	573	121	232	113	423	557	163	879	342	906	cytoskeleton associated protein 2 like [Source:VGNC Symbol;Acc:VGNC:27381]
ENSBTAG00000002299	6	6	48	155	93	24	4	14	69	8	18	31	5	38	10	21	168	21	11	21	7	93	161	279	8	239	8	13	56	69	43	SEL1L family member 3 [Source:VGNC Symbol;Acc:VGNC:50139]
ENSBTAG00000002302	75	190	195	75	58	82	35	46	70	125	40	111	104	140	129	49	107	81	60	107	112	119	52	49	28	92	72	56	93	52	68	CD59 molecule [Source:VGNC Symbol;Acc:VGNC:54861]
ENSBTAG00000002303	8176	9739	18820	8670	8039	8170	4333	3991	7024	6823	3535	8346	7711	16840	6819	4172	13435	5131	7350	9156	9713	11441	5300	8779	2933	12275	5045	7338	9646	10139	13467	golgi glycoprotein 1 [Source:VGNC Symbol;Acc:VGNC:29398]
ENSBTAG00000002305	18	26	59	26	9	27	15	19	16	21	5	29	29	76	23	10	24	17	31	16	47	25	9	10	4	29	12	16	39	27	43	proprotein convertase subtilisin/kexin type 4 [Source:VGNC Symbol;Acc:VGNC:55297]
ENSBTAG00000002306	411	329	899	263	312	444	226	248	270	258	184	301	298	1019	290	139	402	143	219	362	470	443	157	276	105	477	161	260	457	285	526	UTP11 small subunit processome component [Source:VGNC Symbol;Acc:VGNC:36741]
ENSBTAG00000002309	15	24	44	35	32	21	4	1	18	10	15	23	19	37	22	11	54	9	15	36	18	44	17	30	9	35	28	31	34	46	34	chondroitin sulfate proteoglycan 5 [Source:VGNC Symbol;Acc:VGNC:27770]
ENSBTAG00000002311	42	25	40	13	9	28	12	14	15	18	13	29	28	56	53	21	15	12	15	24	61	40	4	10	2	35	36	38	44	16	40	receptor accessory protein 6 [Source:VGNC Symbol;Acc:VGNC:33856]
ENSBTAG00000002313	2112	3039	8211	3915	3355	2661	1053	1524	3271	1267	970	2241	2248	6375	2346	1338	4706	1578	2444	4046	2410	3502	2784	4461	1063	4199	1499	1795	2958	4572	3732	inositol 1,4,5-trisphosphate receptor type 2 [Source:VGNC Symbol;Acc:VGNC:30347]
ENSBTAG00000002315	129	185	310	99	146	134	59	77	85	113	40	127	112	253	178	86	241	67	145	187	169	141	98	151	43	204	67	113	111	123	135	ring finger protein 34 [Source:VGNC Symbol;Acc:VGNC:34063]
ENSBTAG00000002316	502	475	528	99	142	240	244	251	122	308	35	154	334	803	350	122	271	178	284	207	394	193	285	279	63	223	200	160	270	128	213	NIPA magnesium transporter 1 [Source:VGNC Symbol;Acc:VGNC:53153]
ENSBTAG00000002321	249	401	898	266	322	293	173	158	162	309	87	317	347	602	250	227	507	200	323	328	442	421	297	370	85	491	229	215	373	388	370	aminomethyltransferase [Source:NCBI gene (formerly Entrezgene);Acc:280719]
ENSBTAG00000002323	381	361	1018	318	330	364	197	227	262	270	118	254	333	818	369	182	556	186	326	421	369	330	288	392	127	557	213	286	398	414	417	ubiquitin specific peptidase 28 [Source:VGNC Symbol;Acc:VGNC:36720]
ENSBTAG00000002326	56852	49395	90032	17977	28567	35388	29924	23053	27540	41957	13454	43751	29269	88704	33848	21414	42067	21767	29916	43292	49725	45732	40397	21232	17711	54311	19329	37812	37184	36620	25439	galectin 3 [Source:VGNC Symbol;Acc:VGNC:30852]
ENSBTAG00000002327	275	278	531	183	168	219	120	135	133	186	81	249	203	405	195	140	372	106	192	256	334	293	229	211	76	371	143	293	197	176	178	transmembrane protein 208 [Source:VGNC Symbol;Acc:VGNC:36030]
ENSBTAG00000002328	1055	1040	2344	1244	1239	1245	620	564	1127	885	581	1093	904	2338	758	845	1841	570	1012	1291	1170	1902	1057	1482	427	1548	587	1043	1327	1484	1619	lysine demethylase 2B [Source:VGNC Symbol;Acc:VGNC:30524]
ENSBTAG00000002329	181	364	504	694	473	602	120	171	593	138	378	632	236	1061	306	155	522	201	273	361	315	877	513	384	147	530	128	154	624	736	1126	ArfGAP with SH3 domain, ankyrin repeat and PH domain 2 [Source:VGNC Symbol;Acc:VGNC:26185]
ENSBTAG00000002331	302	349	890	323	279	444	138	249	396	309	158	457	440	743	422	89	347	136	202	210	645	449	120	281	83	466	58	112	780	179	807	DLG associated protein 5 [Source:VGNC Symbol;Acc:VGNC:28091]
ENSBTAG00000002332	92	92	324	75	80	137	31	53	89	58	26	88	79	204	66	56	131	30	52	70	86	121	77	78	22	112	39	59	108	81	127	LSM5 homolog, U6 small nuclear RNA and mRNA degradation associated [Source:VGNC Symbol;Acc:VGNC:31057]
ENSBTAG00000002333	46	163	1021	673	178	255	35	223	320	37	51	182	209	592	171	147	437	85	194	572	379	374	687	828	43	559	38	268	234	411	328	HOP homeobox [Source:VGNC Symbol;Acc:VGNC:29907]
ENSBTAG00000002336	573	560	1194	427	574	484	309	257	473	361	194	437	471	1024	416	264	703	249	517	554	462	601	334	508	278	583	347	432	562	504	651	REST corepressor 1 [Source:VGNC Symbol;Acc:VGNC:33834]
ENSBTAG00000002340	230	133	624	588	4213	267	241	242	388	50	190	63	182	2809	239	245	1920	1738	4675	1094	19	259	618	1325	2238	1622	1808	454	121	249	194	STEAP4 metalloreductase [Source:VGNC Symbol;Acc:VGNC:35381]
ENSBTAG00000002341	1109	2069	10257	6763	3329	3691	471	2150	6021	578	563	1633	2489	8173	2003	1611	6600	1180	1718	7251	3210	3630	4991	8419	507	4167	810	3570	2418	5513	3445	ETS proto-onco 1, transcription factor [Source:VGNC Symbol;Acc:VGNC:28626]
ENSBTAG00000002344	1276	944	2392	1094	1033	1115	816	709	672	943	463	1115	901	2365	804	697	1671	636	1092	1106	1431	1401	974	1284	369	1373	777	1468	1007	1276	1185	ORAI calcium release-activated calcium modulator 3 [Source:VGNC Symbol;Acc:VGNC:32445]
ENSBTAG00000002345	1444.41	1391.97	3213.82	1582.63	1578.18	1620.31	1115.89	781.88	1537.67	1082.16	727.96	1553.51	1189.71	3397.25	1141.93	1192.95	2566.03	767.55	1772.12	1879.29	1577.98	1661.64	1185.35	1619.12	870.21	1762	1003.69	1775.15	1720.66	1650.88	1848.63	SET domain containing 1A, histone lysine methyltransferase [Source:VGNC Symbol;Acc:VGNC:34492]
ENSBTAG00000002346	1732.59	1655.03	2367.18	646.37	1149.82	932.69	1020.11	542.12	1055.33	722.84	446.04	1345.49	889.29	1902.75	1123.07	770.05	2061.97	520.45	1046.88	1902.71	1244.02	1194.36	2233.65	795.88	750.79	2027	1424.31	2030.85	1043.34	1020.12	642.37	hydroxy-delta-5-steroid dehydrogenase, 3 beta- and steroid delta-isomerase 7 [Source:VGNC Symbol;Acc:VGNC:29978]
ENSBTAG00000002347	1428	2187	4496	2810	1533	1984	750	876	1911	1080	772	1830	1463	4328	1303	1354	3416	887	1671	2723	2038	2898	2189	3036	590	3251	958	1983	2259	2937	3169	microtubule associated serine/threonine kinase 3 [Source:VGNC Symbol;Acc:VGNC:31259]
ENSBTAG00000002348	84	120	176	57	57	69	27	42	57	58	36	70	67	141	77	31	61	40	48	65	91	67	33	26	39	62	59	66	58	59	92	solute carrier family 4 member 4 [Source:VGNC Symbol;Acc:VGNC:34894]
ENSBTAG00000002349	45	16	74	17	104	8	33	14	22	8	10	14	18	80	28	68	59	17	110	30	11	30	46	13	74	60	195	46	11	50	6	syntaxin 1B [Source:VGNC Symbol;Acc:VGNC:35437]
ENSBTAG00000002350	521	465	879	451	298	518	361	240	253	457	193	402	426	1088	424	269	553	254	439	355	676	580	187	431	132	504	291	494	618	479	823	phosphoinositide-3-kinase regulatory subunit 2 [Source:VGNC Symbol;Acc:VGNC:52862]
ENSBTAG00000002352	6446	7014	10810	5033	6258	5092	3630	2750	3993	4510	1969	7433	4532	13206	4344	2580	10212	3530	4811	5143	6332	9388	5217	5413	1952	7765	2966	5294	5849	5919	6270	golgi associated, gamma adaptin ear containing, ARF binding protein 2 [Source:VGNC Symbol;Acc:VGNC:29336]
ENSBTAG00000002356	3951	3594	6907	2756	4431	3327	2599	1925	3149	2188	1686	3725	2650	9600	2496	1780	5284	1842	5055	3803	2967	4331	3217	2743	2110	4934	2880	3060	3346	3372	3598	RNA binding motif protein 47 [Source:VGNC Symbol;Acc:VGNC:33804]
ENSBTAG00000002357	400	427	801	395	376	389	218	262	503	272	147	419	317	941	318	162	614	145	297	435	458	495	280	362	143	587	183	304	411	352	503	toll like receptor adaptor molecule 2 [Source:VGNC Symbol;Acc:VGNC:55148]
ENSBTAG00000002361	20	15	31	16	10	17	8	6	8	3	4	3	10	10	16	4	7	4	27	8	22	9	9	6	6	17	11	9	16	6	21	transmembrane and coiled-coil domain family 2 [Source:VGNC Symbol;Acc:VGNC:35926]
ENSBTAG00000002362	665	735	2201	426	554	613	345	173	300	195	271	442	645	1177	737	706	737	313	618	402	448	893	426	203	192	1080	697	247	741	898	1994	apolipoprotein L domain containing 1 [Source:VGNC Symbol;Acc:VGNC:26033]
ENSBTAG00000002363	1352	958	2672	1131	2148	1093	818	836	723	777	794	676	893	2364	1142	1364	2724	1501	4876	1617	1026	1258	789	847	1090	2154	3227	1731	1122	1508	916	sestrin 2 [Source:VGNC Symbol;Acc:VGNC:34489]
ENSBTAG00000002367	111	123	250	71	50	99	78	32	72	93	62	68	70	253	68	68	111	48	67	94	136	139	84	92	40	87	61	131	139	108	158	host cell factor C1 regulator 1 [Source:VGNC Symbol;Acc:VGNC:29772]
ENSBTAG00000002368	12	11	16	6	6	6	8	3	2	8	3	6	6	11	8	10	8	3	8	10	12	17	2	10	3	10	8	3	8	13	11	TUB like protein 2 [Source:VGNC Symbol;Acc:VGNC:36520]
ENSBTAG00000002370	187	177	481	196	205	140	121	150	91	108	70	96	117	395	175	85	284	273	319	210	141	152	89	226	73	274	125	184	116	151	132	zinc finger protein 792 [Source:VGNC Symbol;Acc:VGNC:37348]
ENSBTAG00000002374	330	318	538	241	160	270	165	140	131	288	120	287	290	505	316	208	366	105	301	292	411	284	134	257	61	434	231	463	210	248	338	armadillo repeat containing 5 [Source:VGNC Symbol;Acc:VGNC:26159]
ENSBTAG00000002376	599	620	1382	526	460	598	264	371	456	410	216	612	473	1232	474	271	829	256	442	655	667	763	611	568	168	738	256	468	676	470	714	peptidylprolyl isomerase like 1 [Source:VGNC Symbol;Acc:VGNC:33201]
ENSBTAG00000002377	1134	1263	2205	1061	826	1114	678	504	1057	722	607	1319	825	2786	909	559	1617	403	898	1152	1354	1666	967	872	354	1689	595	1008	1304	999	1472	proteasome 20S subunit beta 2 [Source:VGNC Symbol;Acc:VGNC:33446]
ENSBTAG00000002378	3599	4211	9413	4281	3355	4001	1928	2145	4009	2705	1495	3686	3229	8836	3122	2440	6545	2224	3538	5390	4886	5331	3568	5972	1477	4855	2287	4792	4211	4757	4530	nucleobindin 1 [Source:VGNC Symbol;Acc:VGNC:32318]
ENSBTAG00000002381	1457	1450	2970	1370	1427	1526	1005	795	1194	1138	665	1557	1288	3468	1052	1041	2532	967	2048	1709	1595	1644	1038	1535	700	1857	1030	1937	1511	1531	1595	zinc finger DHHC-type palmitoyltransferase 5 [Source:VGNC Symbol;Acc:VGNC:37143]
ENSBTAG00000002382	532	525	1342	645	803	706	332	380	664	337	319	746	454	1669	369	234	832	260	472	688	494	778	617	636	301	809	251	372	963	758	960	DEAD-box helicase 10 [Source:VGNC Symbol;Acc:VGNC:27956]
ENSBTAG00000002385	320	587	922	409	386	474	286	292	399	330	397	723	397	802	400	391	738	316	481	705	634	383	334	370	332	744	393	802	543	388	553	solute carrier family 35 member E4 [Source:VGNC Symbol;Acc:VGNC:34832]
ENSBTAG00000002389	364	373	923	357	304	408	265	277	272	337	183	385	410	744	293	361	717	261	504	510	469	444	365	524	178	605	247	414	337	359	325	mediator complex subunit 19 [Source:VGNC Symbol;Acc:VGNC:31356]
ENSBTAG00000002390	4	8	42	11	16	14	3	9	27	6	5	9	6	24	3	15	16	15	8	30	53	12	28	25	2	16	7	24	16	18	11	coiled-coil domain containing 184 [Source:VGNC Symbol;Acc:VGNC:26879]
ENSBTAG00000002391	15	23	54	17	7	17	8	8	20	15	10	15	26	32	18	16	26	12	18	20	69	15	7	10	5	18	15	17	29	14	45	transforming growth factor beta 1 induced transcript 1 [Source:VGNC Symbol;Acc:VGNC:35801]
ENSBTAG00000002392	9	539	51	31	41	53	16	19	79	11	14	85	9	54	23	13	27	54	19	71	26	19	78	19	17	35	9	20	38	90	48
ENSBTAG00000002393	968	1082	2345	783	997	829	569	512	627	800	328	856	820	1925	859	526	1463	641	958	979	990	1071	574	1071	406	1317	649	750	930	1080	960	chromosome 23 C6orf89 homolog [Source:VGNC Symbol;Acc:VGNC:52681]
ENSBTAG00000002394	19	27	22	6	4	23	7	8	5	16	5	19	16	19	19	8	11	8	21	10	26	14	1	4	0	18	10	10	17	10	19	transmembrane protein 44 [Source:VGNC Symbol;Acc:VGNC:36088]
ENSBTAG00000002395	1150	1345	2512	1015	829	1190	653	704	717	838	348	1174	992	2197	990	426	1341	575	754	1076	1436	1441	965	1253	281	1656	432	725	1307	1155	1201	HPS3 biosis of lysosomal organelles complex 2 subunit 1 [Source:VGNC Symbol;Acc:VGNC:29944]
ENSBTAG00000002398	70	90	199	98	110	86	41	49	98	51	22	68	70	223	77	24	135	36	39	63	94	100	43	112	19	94	16	34	115	94	114	zinc finger protein 567 [Source:VGNC Symbol;Acc:VGNC:37304]
ENSBTAG00000002402	9045	9451	18188	6456	8330	6689	6157	4177	4923	6382	2736	7938	6481	16611	6339	4946	13122	6613	11416	8197	9256	7910	7140	7557	3558	14774	8363	9053	7244	9025	7982	insulin like growth factor 2 receptor [Source:VGNC Symbol;Acc:VGNC:30082]
ENSBTAG00000002404	539	678	1230	399	389	507	348	257	356	457	208	484	385	1088	453	256	786	257	485	618	675	591	414	457	135	748	285	583	482	446	540	thioredoxin related transmembrane protein 2 [Source:VGNC Symbol;Acc:VGNC:54897]
ENSBTAG00000002408	4	9	27	11	3	8	6	3	18	3	4	14	6	19	5	15	7	2	8	16	3	11	5	16	1	7	12	13	11	14	13	forkhead associated phosphopeptide binding domain 1 [Source:VGNC Symbol;Acc:VGNC:28996]
ENSBTAG00000002411	4087	5507	8729	3559	4330	4842	2548	2219	3873	3055	2335	5090	3276	9157	3165	2406	6637	2051	4437	4563	4486	5516	2207	2647	2125	5247	2942	3907	5279	3947	6075	catenin delta 1 [Source:VGNC Symbol;Acc:VGNC:27805]
ENSBTAG00000002412	3226	3483	6678	2357	2320	2786	1420	1576	1843	2150	1016	3016	2702	5371	2936	1088	3881	1117	2236	3064	3564	3497	2366	2610	746	4493	1532	2181	3370	2689	3368	cytochrome b5 type B [Source:VGNC Symbol;Acc:VGNC:49139]
ENSBTAG00000002413	292	311	700	307	224	340	167	161	203	252	181	322	304	452	281	208	454	173	315	330	463	361	232	273	93	493	208	416	354	216	364	malonyl-CoA-acyl carrier protein transacylase [Source:VGNC Symbol;Acc:VGNC:31297]
ENSBTAG00000002414	26	16	29	25	37	14	19	53	40	40	9	18	17	57	44	26	60	52	30	42	50	22	16	46	10	28	14	42	13	23	14	potassium inwardly rectifying channel subfamily J member 10 [Source:VGNC Symbol;Acc:VGNC:30454]
ENSBTAG00000002415	2548	2574	4986	1745	2343	2622	1070	1250	2014	1500	1044	2361	2047	4198	2388	1207	3333	1166	1805	2327	2439	3594	2005	2110	1176	3345	1368	2247	2414	2352	2850	tetraspanin 3 [Source:VGNC Symbol;Acc:VGNC:36436]
ENSBTAG00000002416	72	96	544	561	168	216	32	169	300	36	82	234	97	538	93	96	479	79	107	565	216	332	413	566	26	442	27	144	193	351	329
ENSBTAG00000002417	250	224	321	152	189	144	99	127	114	149	85	224	139	509	154	50	178	119	186	98	177	190	86	130	60	205	73	87	248	194	193	RAB30, member RAS onco family [Source:VGNC Symbol;Acc:VGNC:33639]
ENSBTAG00000002418	402	497	1002	529	315	544	177	224	372	400	199	683	569	963	504	148	512	181	433	331	673	728	160	273	109	437	82	238	893	318	986	TOPBP1 interacting checkpoint and replication regulator [Source:VGNC Symbol;Acc:VGNC:35860]
ENSBTAG00000002419	358	405	837	366	252	275	115	179	287	229	124	310	230	537	300	182	554	140	215	418	284	346	230	357	84	439	238	250	380	350	376	phosphatidylinositol glycan anchor biosynthesis class M [Source:VGNC Symbol;Acc:VGNC:32872]
ENSBTAG00000002422	111	96	265	99	113	109	63	71	83	90	64	89	103	222	80	55	116	71	113	113	98	131	83	107	39	147	63	126	116	164	104	BCL9 transcription coactivator [Source:VGNC Symbol;Acc:VGNC:58092]
ENSBTAG00000002423	1145	1260	2888	705	905	1010	557	531	798	670	371	909	954	2177	872	446	1301	331	568	1007	1052	1178	645	844	383	1593	602	656	1220	879	1204	proteasome 26S subunit, non-ATPase 12 [Source:VGNC Symbol;Acc:VGNC:33463]
ENSBTAG00000002425	68	147	151	75	97	94	57.92	24	44	46	32	52	69	205	58	21	239	35	92	82	83	99	136	60	51	125	59	42	111	53	61	sodium voltage-gated channel alpha subunit 9 [Source:VGNC Symbol;Acc:VGNC:34355]
ENSBTAG00000002428	273	319	747	344	215	301	165	191	232	238	112	351	257	720	295	149	377	86	161	377	460	343	261	292	67	417	132	228	369	267	357	inorganic pyrophosphatase 2 [Source:VGNC Symbol;Acc:VGNC:56353]
ENSBTAG00000002430	49	174	306	276	101	122	22	70	110	40	23	88	93	231	140	39	203	45	59	193	98	111	98	221	18	156	38	102	92	210	150	collagen type XVII alpha 1 chain [Source:VGNC Symbol;Acc:VGNC:27558]
ENSBTAG00000002431	891	925	2297	816	870	947	473	487	707	704	270	748	873	2004	830	509	1213	413	831	960	1057	1015	646	779	341	1072	650	702	943	949	1297	tripartite motif containing 24 [Source:VGNC Symbol;Acc:VGNC:36321]
ENSBTAG00000002432	487	714	1446	469	708	476	227	212	548	222	238	403	382	1061	371	206	757	206	728	495	371	750	431	492	276	814	569	314	589	832	762	abhydrolase domain containing 13 [Source:VGNC Symbol;Acc:VGNC:25492]
ENSBTAG00000002434	577	530	1158	559	407	563	338	335	378	503	255	755	526	1287	419	327	810	288	506	581	713	673	380	536	131	700	322	534	621	549	683	WD repeat domain 18 [Source:VGNC Symbol;Acc:VGNC:36885]
ENSBTAG00000002435	4979	4974	9114	3176	5676	3670	2797	2135	3821	3167	1645	4764	3256	11430	3367	3579	6771	3620	6123	4874	4085	5314	5322	4575	3262	6044	6630	3975	3520	5327	3815	protein tyrosine phosphatase receptor type E [Source:VGNC Symbol;Acc:VGNC:33549]
ENSBTAG00000002440	9	11	41	29	7	29	1	9	18	7	4	8	16	22	16	13	16	10	16	22	16	8	7	25	3	18	4	16	10	10	11	kinesin family member 7 [Source:VGNC Symbol;Acc:VGNC:30608]
ENSBTAG00000002444	6648	7101	18697	8727	5960	10010	3536	4549	10612	6728	4642	13415	9588	21609	7817	2992	8566	3075	7433	6520	12726	13208	2811	6064	1830	8974	1430	3299	18550	5868	20422	marker of proliferation Ki-67 [Source:VGNC Symbol;Acc:VGNC:55960]
ENSBTAG00000002445	12	8	17	10	12	14	7	7	7	10	3	3	12	21	8	11	18	10	16	9	12.13	3	5	10	4	13	9	12	11	11	8
ENSBTAG00000002447	29	37	84	42	36	40	23	17	18	37	9	43	45	73	42	22	52	20	41	39	46	38	8	38	4	50	18	30	37	35	45	chromosome 7 C19orf44 homolog [Source:VGNC Symbol;Acc:VGNC:55200]
ENSBTAG00000002451	229	76	268	41	22	91	57	98	28	148	20	115	120	249	84	46	71	24	88	58	148	65	24	31	14	108	43	143	86	66	93	tetratricopeptide repeat domain 39A [Source:VGNC Symbol;Acc:VGNC:36475]
ENSBTAG00000002452	1054	957	2087	976	852	999	681	567	819	837	373	1120	975	2354	719	593	1455	428	1020	1127	1128	1171	645	838	268	1295	547	1143	1148	967	1383	activating signal cointegrator 1 complex subunit 2 [Source:VGNC Symbol;Acc:VGNC:26204]
ENSBTAG00000002454	331	278	629	200	272	256	172	146	234	248	139	275	213	589	197	140	471	144	303	405	365	328	214	307	118	423	169	270	276	224	275	ALG2 alpha-1,3/1,6-mannosyltransferase [Source:VGNC Symbol;Acc:VGNC:25827]
ENSBTAG00000002455	1941	1600	5081	1088	3730	900	1383	789	1128	460	936	765	1330	3375	1306	2110	2859	1995	4220	1824	833	1343	1466	1660	2029	2631	4014	1344	918	1668	851	kelch like family member 8 [Source:VGNC Symbol;Acc:VGNC:30670]
ENSBTAG00000002457	1302	1187	2417	944	883	953	707	578	808	913	538	1227	949	1948	932	840	1613	619	1089	1047	1244	1532	1022	925	464	1317	576	971	969	849	966	SEC61 translocon subunit beta [Source:VGNC Symbol;Acc:VGNC:49570]
ENSBTAG00000002458	964	1123	2367	933	998	1065	545	548	762	685	408	1022	884	2016	989	337	1383	361	758	889	1122	1095	482	787	246	1348	620	601	1261	891	1488	nucleoporin 155 [Source:VGNC Symbol;Acc:VGNC:32352]
ENSBTAG00000002460	309	240	718	280	257	327	162	174	197	192	133	339	291	642	314	123	358	108	186	358	331	394	182	296	66	432	136	222	399	222	439	actin like 6A [Source:VGNC Symbol;Acc:VGNC:25575]
ENSBTAG00000002462	180.55	155	390.57	139	133	194.67	103	101	113.48	96.3	65	186	149	318	126	76	232	56	112	166	239	207	162	179	44	231.89	85	97	189	147	181	mitochondrial ribosomal protein L47 [Source:VGNC Symbol;Acc:VGNC:31642]
ENSBTAG00000002463	505	567	1057	366	420	460	214	250	324	275	167	414	381	1002	424	154	517	142	266	441	538	542	467	371	132	801	235	313	558	443	604	NADH:ubiquinone oxidoreductase subunit B5 [Source:VGNC Symbol;Acc:VGNC:31964]
ENSBTAG00000002464	29	43	100	48	30	25	15	19	11	35	13	31	60	24	25	26	37	6	41	43	40	40	17	54	7	62	43	34	15	57	24	phospholipase C eta 2 [Source:VGNC Symbol;Acc:VGNC:32991]
ENSBTAG00000002468	3960	3740	7169	4178	3270	3430	2032	2335	2795	2510	1801	3520	3128	5911	2819	2164	5622	2390	4612	4091	5052	5480	5644	5054	1443	5001	1696	4046	3099	3488	3025	ribosomal protein S28 [Source:VGNC Symbol;Acc:VGNC:34136]
ENSBTAG00000002470	37	41	73	20	24	25	30	19	20	38	8	30	28	59	36	33	60	20	36	46	71	44	24	26	9	59	32	48	29	31	38	coiled-coil domain containing 78 [Source:VGNC Symbol;Acc:VGNC:26916]
ENSBTAG00000002472	365	460	942	314	384	401	175	160	274	243	146	270	302	847	292	230	508	285	309	306	317	420	241	427	127	555	326	214	403	429	532	caspase 9 [Source:VGNC Symbol;Acc:VGNC:106670]
ENSBTAG00000002473	1931	1721	2964	762	859	928	819	755	980	1692	549	1226	1449	1779	1505	682	1813	878	1405	952	2313	1666	841	974	306	2079	869	1632	1715	1144	1033	angiopoietin like 4 [Source:VGNC Symbol;Acc:VGNC:25893]
ENSBTAG00000002474	564	484	796	543	412	377	292	301	421	381	242	658	498	1029	373	348	745	314	528	581	599	775	290	406	209	724	291	465	679	504	684	mitotic arrest deficient 1 like 1 [Source:VGNC Symbol;Acc:VGNC:31130]
ENSBTAG00000002475	1258	1091	2399	1240	1132	1307	748	611	1240	1003	577	1165	1044	3249	960	782	1786	701	1136	1354	1566	1566	1054	1293	616	1638	788	1515	1529	1274	1673	RAB11B, member RAS onco family [Source:VGNC Symbol;Acc:VGNC:33615]
ENSBTAG00000002476	1244	1319	2844	1223	1085	1285	617	684	896	859	436	1186	998	2602	931	499	1808	527	940	1365	1162	1549	792	1170	402	1693	654	938	1279	1410	1436	DnaJ heat shock protein family (Hsp40) member C16 [Source:NCBI gene (formerly Entrezgene);Acc:514510]
ENSBTAG00000002477	185	188	881	222	290	181	183	74	245	130	69	165	199	456	241	117	424	107	183	192	219	214	241	341	68	267	197	291	144	243	198	mitochondrial rRNA methyltransferase 2 [Source:VGNC Symbol;Acc:VGNC:31606]
ENSBTAG00000002478	106	274	146	104	79	34	25	36	90	77	44	158	52	184	65	56	225	35	105	128	125	203	210	40	35	157	33	61	106	116	47	agmatinase [Source:VGNC Symbol;Acc:VGNC:25730]
ENSBTAG00000002479	396	529	973	436	393	385	235	217	328	323	181	407	371	745	329	231	641	207	353	487	487	440	427	428	107	603	354	416	400	459	417	pantothenate kinase 4 (inactive) [Source:VGNC Symbol;Acc:VGNC:32566]
ENSBTAG00000002480	58	50	89	39	39	52	33	20	28	45	22	56	57	96	52	26	46	21	61	42	60	54	33	32	16	56	36	37	54	45	72	nudix hydrolase 1 [Source:VGNC Symbol;Acc:VGNC:32325]
ENSBTAG00000002481	82	100	145	56	51	55	33	38	36	72	27	73	82	102	64	46	84	31	76	63	121	82	46	58	6	89	47	91	72	64	67	hydroxyacylglutathione hydrolase like [Source:VGNC Symbol;Acc:VGNC:29743]
ENSBTAG00000002484	778	651	1389	566	462	575	311	393	368	573	295	765	702	956	525	450	953	388	702	674	892	708	475	659	166	857	397	805	616	556	496	cytosolic iron-sulfur assembly component 3 [Source:VGNC Symbol;Acc:VGNC:58596]
ENSBTAG00000002485	3095	8848	7410	2233	4785	4047	3086	2019	3784	2191	1947	4637	2168	10815	1633	2211	6589	3255	4261	2880	3343	4334	2205	3950	2556	3089	4392	4231	7255	4255	6170	tensin 1 [Source:VGNC Symbol;Acc:VGNC:36207]
ENSBTAG00000002487	1614	1947	4469	1383	1576	1616	755	694	1137	869	463	1209	1412	3186	1346	558	1943	541	942	1526	1468	1592	1039	1504	544	2056	809	832	1812	1764	1776	ubiquitin protein ligase E3A [Source:VGNC Symbol;Acc:VGNC:36599]
ENSBTAG00000002490	3086	2662	4701	1425	1620	1875	998	1093	1058	1736	763	2276	2207	3757	2074	762	2121	801	1114	2122	2349	2549	1044	1302	532	2301	1277	1765	2030	1466	2486	choline phosphotransferase 1 [Source:VGNC Symbol;Acc:VGNC:27314]
ENSBTAG00000002492	99	92	233	48	80	79	29	52	32	65	18	91	89	205	81	26	73	30	35	85	98	83	39	52	21	74	42	36	71	51	80	synaptonemal complex protein 3 [Source:VGNC Symbol;Acc:VGNC:56229]
ENSBTAG00000002493	5118.11	4949.07	8862.24	2583.23	3218.91	4338.76	2587.8	2509.92	3030.2	3220.85	1537.69	4369.39	3923.34	9679.94	3852.05	1524.81	4767.37	1513.71	2492.36	4150.98	5011.74	4604.98	2694.34	3004.27	1266.57	6070.54	2625.51	2907.31	4398.37	3258.26	4784.26	VPS35 retromer complex component [Source:VGNC Symbol;Acc:VGNC:36818]
ENSBTAG00000002495	2451.11	2402.79	5503.4	2971.2	3815.92	3070.02	2033.18	1254.44	3742.29	1714.49	1415.74	2239.06	1977.16	8117.64	1775.02	2281.52	4724.23	2116.69	3802.05	3229.35	2598.92	3452.61	2758.93	3292.06	2413.69	3249.61	2185.99	2717.47	2980.37	3616.72	3477.9	bromodomain containing 4 [Source:VGNC Symbol;Acc:VGNC:26559]
ENSBTAG00000002500	118	117	214	105	94	101	72	88	70	96	56	117	105	167	74	83	183	61	108	141	162	194	152	136	37	153	91	176	121	106	115	F-box and leucine rich repeat protein 15 [Source:VGNC Symbol;Acc:VGNC:54431]
ENSBTAG00000002501	622	770	1546	677	592	677	357	332	488	510	314	882	584	1396	531	344	1019	369	737	722	909	931	749	642	168	983	361	712	809	650	900	CUE domain containing 2 [Source:VGNC Symbol;Acc:VGNC:55945]
ENSBTAG00000002503	576	644	1101	541	358	563	377	354	413	419	242	519	515	1433	518	278	693	208	520	543	655	433	326	598	126	747	307	460	623	473	498	BSCL2 lipid droplet biosis associated, seipin [Source:VGNC Symbol;Acc:VGNC:26577]
ENSBTAG00000002504	1646	1818	3576	1073	1462	1287	805	809	976	1057	555	1247	1215	2969	1479	555	1938	745	1163	1494	1502	1489	1009	1214	511	2107	975	983	1401	1356	1329	iron responsive element binding protein 2 [Source:VGNC Symbol;Acc:VGNC:30269]
ENSBTAG00000002507	9355	9257	17280	5947	5745	7268	4514	4143	5143	6109	3127	8387	6343	14910	7249	3490	10152	2846	6138	8115	9903	8381	5976	5558	2013	11732	4364	6360	8149	5713	8578	ATP synthase F1 subunit alpha [Source:VGNC Symbol;Acc:VGNC:26299]
ENSBTAG00000002510	2532	2767	6260	2465	2365	2609	1463	1283	2684	1813	1131	2630	2156	6256	2176	1539	4008	1294	2009	2958	3044	3216	2287	2577	1066	3235	1406	2288	3267	2677	3411	heteroous nuclear ribonucleoprotein U like 2 [Source:NCBI gene (formerly Entrezgene);Acc:616476]
ENSBTAG00000002512	124	142	292	140	108	167	53	83	104	121	72	158	136	372	161	57	195	51	102	173	180	208	106	127	33	204	77	105	179	132	225	HAUS augmin like complex subunit 1 [Source:VGNC Symbol;Acc:VGNC:29757]
ENSBTAG00000002515	12	8	20	6	2	8	1	8	3	11	2	14	10	22	14	1	9	1	7	3	30	6	8	12	3	12	4	4	10	6	16	troponin I3, cardiac type [Source:NCBI gene (formerly Entrezgene);Acc:511094]
ENSBTAG00000002516	289	356	635	376	391	357	198	144	288	189	129	295	244	734	217	261	509	230	418	376	356	382	393	342	217	455	203	355	363	373	438	YJU2 splicing factor homolog B [Source:VGNC Symbol;Acc:VGNC:26846]
ENSBTAG00000002520	1286	1330	3202	1186	1173	1273	710	711	1073	942	465	1181	1118	2483	1102	782	2097	645	1264	1549	1351	1370	942	1386	448	1697	962	1134	1238	1400	1362	CUGBP Elav-like family member 1 [Source:VGNC Symbol;Acc:VGNC:27167]
ENSBTAG00000002522	29	10	103	14	12	35	32	13	43	25	14	8	40	122	11	6	14	10	3	14	47	49	7	16	14	46	8	33	25	37	60	synaptotagmin 5 [Source:VGNC Symbol;Acc:VGNC:35544]
ENSBTAG00000002524	326	220	540	421	318	526	258	198	253	247	195	528	218	755	192	185	441	122	453	354	681	384	354	284	136	401	175	453	339	255	603	methylthioribose-1-phosphate isomerase 1 [Source:VGNC Symbol;Acc:VGNC:31604]
ENSBTAG00000002525	489	417	1049	505	402	509	269	322	390.99	339	267	544	430.99	1038	379	236	637	268	497	453	709	588	484	561	120	791	257	562	607	506	654.99	chromosome 7 C19orf53 homolog [Source:VGNC Symbol;Acc:VGNC:55201]
ENSBTAG00000002526	573	489	813	193	252	413	195	253	141	404	89	403	373	809	398	136	387	152	331	304	649	377	110	180	88	461	184	254	536	362	410	3-hydroxybutyrate dehydrogenase 2 [Source:VGNC Symbol;Acc:VGNC:26458]
ENSBTAG00000002527	1149	1460	2714	1036	1597	1206	1037	625	1677	632	695	970	1061	1735	953	1125	3207	998	2329	1386	1168	1339	827	1241	1049	1692	1624	1895	1411	1126	1575	zinc finger SWIM-type containing 4 [Source:VGNC Symbol;Acc:VGNC:37384]
ENSBTAG00000002528	5248	4727	11428	4212	5280	6463	3196	3254	5805	3643	2159	5163	4142	16110	3408	2286	7182	2047	3930	5873	5397	6435	3033	4814	2096	6792	2330	2924	6797	4840	7414	eukaryotic translation initiation factor 3 subunit A [Source:VGNC Symbol;Acc:VGNC:28392]
ENSBTAG00000002531	3569	4109	7715	1898	3523	3204	2621	1808	2862	2562	1207	2867	2740	6423	2500	1771	4735	1635	3230	3258	2957	3384	2705	2796	1546	3710	2273	3000	3746	3501	2821	Rho GTPase activating protein 10 [Source:VGNC Symbol;Acc:VGNC:26074]
ENSBTAG00000002534	378	307	709	253	207	255	134	207	201	224	122	300	251	666	257	113	328	100	211	303	345	325	142	212	84	392	148	263	331	188	344	eukaryotic translation elongation factor 1 epsilon 1 [Source:NCBI gene (formerly Entrezgene);Acc:617105]
ENSBTAG00000002539	625.53	897.43	1722.95	677.46	538.51	701.2	363.72	267.68	638.88	510.66	295.35	511.04	691.29	988.75	656.02	666.4	1283.99	369.41	531.72	911	1103.2	1158.76	780	908.26	264.31	1102.41	717.9	1041.64	854.02	930.51	839.29	TRIO and F-actin binding protein [Source:VGNC Symbol;Acc:VGNC:36357]
ENSBTAG00000002542	1008	1227	2870	786	892	1010	559	556	555	624	360	851	931	2328	888	447	1164	369	766	1087	1329	1338	479	1049	341	1388	624	576	927	869	1146	lysine rich coiled-coil 1 [Source:VGNC Symbol;Acc:VGNC:30712]
ENSBTAG00000002549	7807	7638	19982	9247	11133	12887	5566	4933	12149	5218	4936	10969	7327	28350	6064	4456	13528	4208	8165	8681	8684	12732	7495	7659	4856	9829	4882	6499	15320	8851	18521	prothymosin alpha [Source:HGNC Symbol;Acc:HGNC:9623]
ENSBTAG00000002554	74	94	184	74	45	100	36	74	52	85	31	60	102	91	131	59	53	58	61	85	123	57	34	24	7	64	63	42	50	39	62	TRPM8 channel associated factor 1 [Source:VGNC Symbol;Acc:VGNC:35676]
ENSBTAG00000002557	274	234	514	171	161	236	143	131	148	195	86	221	207	459	175	102	263	98	152	205	284	270	133	194	41	353	100	185	255	185	286	mitochondrial ribosomal protein L19 [Source:VGNC Symbol;Acc:VGNC:31622]
ENSBTAG00000002561	179	191	375	167	151	211	105	114	157	169	70	183	139	357	165	132	288	146	220	230	215	201	108	184	53	232	139	209	154	182	183	coiled-coil domain containing 120 [Source:VGNC Symbol;Acc:VGNC:26839]
ENSBTAG00000002562	281.46	297.63	689.16	353.6	336.85	344.82	190.24	169.51	320.93	213.4	166.03	308.52	234.25	805.34	206.6	244.96	563.29	213.37	401.22	407.33	352.3	437.51	367.81	422.54	156.73	409.77	222.17	369.8	322.64	358.72	381.74	PRA1 domain family member 2 [Source:VGNC Symbol;Acc:VGNC:33283]
ENSBTAG00000002563	200.54	213.37	571.84	201.4	312.15	208.18	126.76	125.49	193.07	148.6	101.97	170.48	215.75	470.66	158.4	157.04	466.71	344.63	407.78	319.67	212.7	277.49	309.19	313.46	159.27	427.23	204.83	204.2	182.36	264.28	185.26	WD repeat domain 45 [Source:VGNC Symbol;Acc:VGNC:50134]
ENSBTAG00000002564	97	100	289	122	85	117	63	63	126	89	55	148	131	210	92	87	186	50	143	88	132	119	54	166	33	114	44	125	179	136	226	discs large MAGUK scaffold protein 4 [Source:VGNC Symbol;Acc:VGNC:28086]
ENSBTAG00000002566	1587	1792	3423	902	931	1100	725	599	748	1277	330	961	1257	2060	1137	833	1688	543	1089	1266	1634	1271	755	1127	362	1698	958	1252	1120	1357	1056	pyroglutamyl-peptidase I [Source:VGNC Symbol;Acc:VGNC:32799]
ENSBTAG00000002568	235	275	617	257	235	243	173	146	230	160	126	237	215	569	194	200	375	153	224	298	313	368	299	278	124	398	172	321	222	262	241	G-patch domain and KOW motifs [Source:VGNC Symbol;Acc:VGNC:29535]
ENSBTAG00000002570	499	709	1196	403	499	509	248	299	316	380	164	509	420	1087	489	228	666	211	336	453	583	592	357	465	157	637	284	293	591	605	643	protein phosphatase 1 regulatory subunit 21 [Source:VGNC Symbol;Acc:VGNC:33236]
ENSBTAG00000002571	78	76	172	78	92	70	46	52	75	62	37	78	51	135	53	55	106	45	79	91	112	78	101	89	32	116	28	104	91	54	78	programmed cell death 2 like [Source:VGNC Symbol;Acc:VGNC:52218]
ENSBTAG00000002573	1382	1499	3500	1303	1542	1621	782	805	1325	883	593	1397	1225	3499	1075	554	1944	491	895	1427	1378	1749	1174	1427	505	1927	740	946	1947	1505	2097	ubiquitin like modifier activating enzyme 2 [Source:VGNC Symbol;Acc:VGNC:36562]
ENSBTAG00000002575	765	662	1502	556	575	657	421	276	438	433	266	592	632	1565	572	452	906	442	826	658	786	797	658	603	295	1165	660	612	532	666	724	SSU72 homolog, RNA polymerase II CTD phosphatase [Source:NCBI gene (formerly Entrezgene);Acc:614837]
ENSBTAG00000002576	828	613	1480	1978	895	1329	558	946	862	884	681	3162	369	4081	504	240	1156	332	865	764	1180	2351	799	793	346	1274	215	419	1437	1220	1865	gliomedin [Source:VGNC Symbol;Acc:VGNC:29396]
ENSBTAG00000002578	1792	2129	4680	1779	1527	1880	734	932	1269	1172	540	1454	1563	3478	1647	767	2348	565	1078	1806	1807	2069	1241	1911	453	2671	922	1041	1941	2252	2418	zinc finger MYND-type containing 11 [Source:VGNC Symbol;Acc:VGNC:37202]
ENSBTAG00000002579	907	685	1626	825	875	962	669	549	973	535	560	1045	657	2407	544	421	1297	342	964	911	1071	1171	750	687	348	1219	432	964	1205	751	1381	fibrillarin [Source:VGNC Symbol;Acc:VGNC:28879]
ENSBTAG00000002580	1237	689	1830	307	603	705	560	552	482	986	383	903	970	1557	618	658	1180	600	839	988	1400	1138	568	627	332	1837	585	1767	514	749	470	myosin heavy chain 14 [Source:VGNC Symbol;Acc:VGNC:31796]
ENSBTAG00000002585	13	17	94	18	11	13	7	8	11	5	4	2	29	50	13	22	27	16	17	27	10	12	18	13	15	34	22	14	7	26	9	solute carrier family 16 member 2 [Source:VGNC Symbol;Acc:VGNC:54485]
ENSBTAG00000002586	812	960	2163	748	844	824	482	444	823	520	269	742	811	1815	773	283	1179	283	624	839	824	952	567	797	285	964	498	527	915	941	1077	transcription factor 12 [Source:VGNC Symbol;Acc:VGNC:35686]
ENSBTAG00000002590	1305	1328	2685	1073	1283	1521	763	779	1491	870	523	1339	1028	3211	991	677	2084	542	992	1583	1214	1577	1304	1303	600	1810	797	1240	1382	1398	1601	exosome component 10 [Source:VGNC Symbol;Acc:VGNC:28656]
ENSBTAG00000002591	596	608	1591	594	571	871	361	323	627	419	428	672	547	1626	435	353	984	288	557	631	740	974	448	622	251	858	263	517	1138	706	1571	glycolipid transfer protein [Source:VGNC Symbol;Acc:VGNC:50097]
ENSBTAG00000002594	155	165	403	170	150	127	102	103	110	123	40	126	139	394	124	78	243	75	128	156	182	187	97	179	43	233	77	135	158	194	183	zinc finger protein 436 [Source:VGNC Symbol;Acc:VGNC:37275]
ENSBTAG00000002596	738	1417	1859	406	650	640	619	479	478	842	194	797	846	1965	708	723	1220	537	661	880	980	1280	466	692	351	728	872	829	621	479	506	V-set and transmembrane domain containing 1 [Source:VGNC Symbol;Acc:VGNC:57056]
ENSBTAG00000002599	15	37	39	19	8	5	19	11	6	11	2	13	11	7	37	8	19	5	13	7	30	11	8	18	3	23	13	24	8	15	5	mitochondria localized glutamic acid rich protein [Source:VGNC Symbol;Acc:VGNC:31447]
ENSBTAG00000002600	67	72	144	51	50	49	32	26	31	51	22	48	59	89	66	21	43	16	29	36	60	57	26	39	10	69	20	33	79	63	71	EF-hand calcium binding domain 7 [Source:VGNC Symbol;Acc:VGNC:28347]
ENSBTAG00000002603	683	790	2136	711	1137	707	343	384	745	399	218	581	630	1831	593	329	1142	316	506	767	691	839	721	1001	324	1115	362	386	865	966	862	pre-mRNA processing factor 39 [Source:VGNC Symbol;Acc:VGNC:33377]
ENSBTAG00000002605	16	17	28	11	8	30	6	13	10	18	16	5	10	9	21	17	22	11	17	14	18	20	2	17	6	8	17	26	12	7	12	tripartite motif containing 16 [Source:VGNC Symbol;Acc:VGNC:107280]
ENSBTAG00000002606	48	50	101	18	59	66	5	39	58	27	13	4	26	48	76	8	6	40	21	73	54	20	46	23	2	39	34	41	7	35	15	leucine rich repeat containing G protein-coupled receptor 4 [Source:VGNC Symbol;Acc:VGNC:30861]
ENSBTAG00000002608	7887	8172	16106	5186	5700	6403	4000	3649	5057	5235	2416	6812	6354	12852	6447	3183	8840	2866	4842	6658	8237	8149	5181	5183	2185	9674	4456	6043	7307	6098	7628	septin 2 [Source:VGNC Symbol;Acc:VGNC:34454]
ENSBTAG00000002610	362	443	935	261	248	330	138	168	213	257	126	299	321	722	305	127	341	97	156	290	433	361	195	273	66	510	216	205	394	285	405	FKBP prolyl isomerase 3 [Source:VGNC Symbol;Acc:VGNC:29022]
ENSBTAG00000002612	460	589	1192	517	437	486	221	280	316	316	130	342	385	905	427	160	641	175	265	484	523	564	366	690	80	762	210	245	533	607	652	FA complementation group M [Source:VGNC Symbol;Acc:VGNC:106735]
ENSBTAG00000002613	306	377	885	305	320	456	121	229	334	290	151	389	425	963	439	80	336	109	207	222	557	458	129	266	67	395	51	86	831	256	872	MIS18 binding protein 1 [Source:VGNC Symbol;Acc:VGNC:59350]
ENSBTAG00000002614	181	205	423	129	188	164	79	73	125	126	43	125	128	353	166	61	177	81	84	152	203	171	96	155	48	217	79	87	171	190	181	RUN and FYVE domain containing 2 [Source:VGNC Symbol;Acc:VGNC:34214]
ENSBTAG00000002615	1234	1125	2844	721	1897	1087	884	659	613	875	565	975	1090	2343	908	1325	1822	1460	2082	1537	1166	1142	1828	1328	1236	1567	2029	1179	848	1183	893	LON peptidase N-terminal domain and ring finger 3 [Source:VGNC Symbol;Acc:VGNC:30950]
ENSBTAG00000002620	122	133	306	132	134	165	58	84	151	116	62	192	157	351	107	35	174	41	120	105	191	199	80	124	41	165	36	50	356	115	369	DNA replication helicase/nuclease 2 [Source:VGNC Symbol;Acc:VGNC:28118]
ENSBTAG00000002623	3921	4340	17066	4430	7037	3609	2818	1906	4363	1146	1560	2460	2950	9375	3622	2213	6717	1895	6706	3896	1994	5732	5630	3856	2716	7085	8545	2123	3553	9157	4555	SAM domain, SH3 domain and nuclear localization signals 1 [Source:VGNC Symbol;Acc:VGNC:34279]
ENSBTAG00000002624	1725	1781	5979	1273	6411	975	1412	941	2041	422	907	720	987	5151	1202	1792	4020	1478	6002	2869	668	1763	2823	2241	3947	4609	5331	1258	932	1837	1042	proline-serine-threonine phosphatase interacting protein 2 [Source:VGNC Symbol;Acc:VGNC:33487]
ENSBTAG00000002625	1228	1373	3330	1061	1241	1233	655	648	1065	760	456	996	1107	2783	1012	562	1660	569	1026	1259	1180	1409	952	1152	485	1673	688	810	1438	1292	1484	mitogen-activated protein kinase kinase kinase 7 [Source:VGNC Symbol;Acc:VGNC:31200]
ENSBTAG00000002626	217	859	577	294	507	371	156	153	553	175	124	518	246	629	333	166	442	162	237	449	420	424	370	313	251	469	197	225	419	436	467	Rho GTPase activating protein 6 [Source:VGNC Symbol;Acc:VGNC:26099]
ENSBTAG00000002627	795	778	2049	687	830	777	435	449	590	434	259	565	652	1696	634	397	973	387	510	717	678	837	506	850	289	1063	406	460	767	848	859	zinc finger RANBP2-type containing 2 [Source:VGNC Symbol;Acc:VGNC:37372]
ENSBTAG00000002628	1291	1478	4109	2089	1919	1326	627	1034	1253	1114	315	1092	1328	3120	1464	904	2338	1057	2283	2402	2172	1706	2574	2925	616	2202	962	1730	1245	1728	1239	solute carrier family 44 member 2 [Source:VGNC Symbol;Acc:VGNC:34876]
ENSBTAG00000002630	1382	1473	3275	2045	1664	1755	900	782	1847	1095	881	1370	1583	2730	1400	1601	2834	701	1664	2075	1762	2476	1539	2287	789	2488	1281	2251	1614	2004	1980	myocardin related transcription factor A [Source:VGNC Symbol;Acc:VGNC:55393]
ENSBTAG00000002631	52	51	102	10	27	33	37	24	41	23	31	13	28	48	34	39	15	44	25	24	55	13	26	22	10	33	45	24	10	28	40	sodium channel epithelial 1 subunit alpha [Source:VGNC Symbol;Acc:VGNC:49961]
ENSBTAG00000002632	25311	25016	22994	1163	49152	5082	2134	7596	2048	3340	7269	1179	8592	4306	55964	23862	654	402	1383	16655	36479	2604	655	5545	619	9850	51737	38211	362	661	1253	casein beta [Source:VGNC Symbol;Acc:VGNC:27764]
ENSBTAG00000002633	6468	6343	14866	8495	5358	7696	3849	3824	6662	5132	2961	7487	6187	16724	4873	4655	10264	3885	5590	9609	8810	10447	6736	9501	2390	10056	3436	7604	8140	9083	9248	septin 9 [Source:VGNC Symbol;Acc:VGNC:34459]
ENSBTAG00000002635	6	4	21	9	13	3	2	3	6	3	6	4	9	10	4	7	21	23	28	11	5	10	18	13	5	10	13	9	2	5	4	peptidoglycan recognition protein 1 [Source:VGNC Symbol;Acc:VGNC:32791]
ENSBTAG00000002639	3256	3130	6694	1698	3329	1871	2028	1398	2383	2100	975	2119	2370	4590	2576	2019	5041	2291	3484	3108	3135	2870	3045	2665	1503	4129	4236	3174	2345	2716	1867	zinc finger DHHC-type palmitoyltransferase 7 [Source:VGNC Symbol;Acc:VGNC:37145]
ENSBTAG00000002643	1077	933	2366	946	844	974	529	526	664	799	312	1068	786	2148	789	502	1345	380	768	1020	1279	1178	642	967	218	1246	509	850	964	1102	1522	VPS52 subunit of GARP complex [Source:VGNC Symbol;Acc:VGNC:36828]
ENSBTAG00000002645	533	598	1116	610	535	518	282	314	393	413	199	567	458	848	527	352	874	369	546	717	755	571	456	705	135	738	282	664	530	531	559	SH3 binding domain protein 5 like [Source:VGNC Symbol;Acc:VGNC:34569]
ENSBTAG00000002646	1895	2131	4473	1230	1477	1687	1009	912	1262	1288	622	1619	1536	3350	1616	806	2109	687	1085	1661	1971	2011	1488	1456	565	2419	988	1251	1784	1524	1877	dynein cytoplasmic 1 intermediate chain 2 [Source:VGNC Symbol;Acc:VGNC:28271]
ENSBTAG00000002647	446	803	1255	535	453	827	252	297	627	302	343	684	362	1821	283	287	728	238	504	740	498	896	419	487	250	744	253	361	1047	405	1381	regulator of G protein signaling 10 [Source:VGNC Symbol;Acc:VGNC:33911]
ENSBTAG00000002648	6039	5816	13811	6987	6652	6416	3714	3780	5472	3804	3031	6396	5009	13522	4462	3417	9199	2839	5970	6396	7209	9918	7880	8032	2324	8675	2415	6502	6670	6453	7194	ribosomal protein S18 [Source:VGNC Symbol;Acc:VGNC:54234]
ENSBTAG00000002650	702	730	1781	633	771	792	445	451	699	501	372	735	621	1578	552	431	1090	430	742	857	740	970	843	685	300	909	435	758	700	674	817	ZPR1 zinc finger [Source:VGNC Symbol;Acc:VGNC:37370]
ENSBTAG00000002651	83	143	210	103	79	111	39	65	94	70	76	115	92	266	109	47	115	69	101	73	137	95	38	66	37	81	57	64	222	96	206	plakophilin 2 [Source:VGNC Symbol;Acc:VGNC:32950]
ENSBTAG00000002654	696	770	1831	645	643	773	417	355	699	510	269	705	628	1675	606	363	1048	264	521	708	800	943	629	774	256	1103	376	482	776	778	964	DnaJ heat shock protein family (Hsp40) member C7 [Source:VGNC Symbol;Acc:VGNC:55817]
ENSBTAG00000002655	250.61	242.74	577.4	174.48	161.7	204.41	95.97	106.91	132.84	188.65	69.87	228.32	219.71	656.45	222.66	96.66	325.46	65.96	183.4	118.51	409.79	331.78	101.88	140.05	18.32	370.63	86.97	113.73	352.74	91.58	450.49	ZW10 interacting kinetochore protein [Source:NCBI gene (formerly Entrezgene);Acc:514564]
ENSBTAG00000002657	483	515	942	347	390	369	319	316	371	441	191	408	388	867	472	284	883	299	543	594	605	429	396	453	149	553	334	598	320	322	387	NFKB inhibitor interacting Ras like 2 [Source:VGNC Symbol;Acc:VGNC:32095]
ENSBTAG00000002658	843	999	1971	599	653	808	517	358	728	602	271	703	616	1860	590	371	1130	356	692	697	664	770	522	616	322	987	505	591	991	805	945	signal transducing adaptor molecule [Source:VGNC Symbol;Acc:VGNC:35355]
ENSBTAG00000002661	5	3	32	10	2	44	3	2	34	3	27	22	9	15	8	7	29	5	4	0	10	10	2	30	10	13	4	3	88	9	140	immunoglobulin superfamily containing leucine rich repeat 2 [Source:VGNC Symbol;Acc:VGNC:30299]
ENSBTAG00000002663	423	674	1297	652	614	558	240	219	506	337	170	429	414	1201	353	235	972	317	509	553	535	576	578	795	250	653	279	431	455	931	596	BCAS3 microtubule associated cell migration factor [Source:VGNC Symbol;Acc:VGNC:26438]
ENSBTAG00000002668	106	84	282	115	134	135	44	60	100	73	30	77	91	232	74	30	120	31	78	95	103	108	51	147	42	133	35	35	100	109	159	zinc finger protein 711 [Source:VGNC Symbol;Acc:VGNC:37337]
ENSBTAG00000002669	2146	2011	3179	1384	1134	1963	817	1013	840	1820	762	2148	1530	3466	1541	1107	2073	588	1842	2159	2893	3034	819	1137	563	2281	1162	1534	1725	1339	2091	Ras association domain family member 4 [Source:VGNC Symbol;Acc:VGNC:33760]
ENSBTAG00000002670	45	45	58	25	43	30	17	23	15	58	15	29	45	41	35	37	76	29	83	57	86	62	13	32	18	35	33	69	29	43	19	DEPP1 autophagy regulator [Source:VGNC Symbol;Acc:VGNC:49544]
ENSBTAG00000002673	19	27	42	20	18	19	16	20	22	14	2	27	19	28	22	26	32	21	33	32	44	21	31	36	10	26	14	32	15	20	10	fidgetin like 2 [Source:VGNC Symbol;Acc:VGNC:56200]
ENSBTAG00000002676	1367	1280	2622	1270	1050	1365	775	824	1003	974	712	1744	1225	2797	1017	605	1870	557	1271	1179	1644	1848	1046	911	450	1697	609	1240	1812	1064	1797	SUMO1 activating enzyme subunit 1 [Source:VGNC Symbol;Acc:VGNC:34261]
ENSBTAG00000002678	91	105	192	79	63	90	57	65	72	74	41	105	79	199	79	45	136	42	85	94	144	108	65	97	22	123	52	115	83	73	111	mediator complex subunit 18 [Source:VGNC Symbol;Acc:VGNC:31355]
ENSBTAG00000002680	2	1	7	7	24	11	7	14	9	2	9	3	6	10	4	6	13	1	3	12	3	5	1	16	12	7	4	5	7	6	20	transmembrane protein 132E [Source:VGNC Symbol;Acc:VGNC:35968]
ENSBTAG00000002682	506	533	1373	738	545	593	380	253	548	385	228	508	592	1248	469	432	1004	426	752	745	655	645	555	666	292	720	524	876	557	716	649	microtubule affinity regulating kinase 4 [Source:VGNC Symbol;Acc:VGNC:52203]
ENSBTAG00000002683	1298	1341	2706	1883	1308	2265	746	945	1801	985	973	2451	1409	4362	1181	956	2405	678	1637	1610	1891	2339	1394	1594	477	2079	648	1665	2465	1734	3267	phosphofructokinase, platelet [Source:VGNC Symbol;Acc:VGNC:32775]
ENSBTAG00000002685	922	949	2371	999	1317	1161	717	844	1186	845	660	1651	1081	3262	747	522	2044	482	897	1140	1669	1489	719	1053	458	1317	593	834	1592	993	2033	pitrilysin metallopeptidase 1 [Source:VGNC Symbol;Acc:VGNC:32923]
ENSBTAG00000002687	2	15	65	32	9	12	1	10	29	7	6	5	10	37	12	20	21	8	8	31	6	24	19	53	3	4	1	8	10	14	28	teashirt zinc finger homeobox 3 [Source:VGNC Symbol;Acc:VGNC:36420]
ENSBTAG00000002688	1032	1620	2552	977	1278	1075	633	647	1341	802	399	1040	763	3263	710	579	1608	1600	1030	1461	995	1591	1586	1461	543	1733	585	1034	1146	1492	1241	ATPase Na+/K+ transporting subunit beta 1 [Source:VGNC Symbol;Acc:VGNC:26285]
ENSBTAG00000002689	243	343	653	275	240	249	99	146	208	149	80	198	225	633	192	83	324	125	142	258	221	267	210	296	66	357	110	147	293	283	277	NME/NM23 family member 7 [Source:VGNC Symbol;Acc:VGNC:32129]
ENSBTAG00000002690	507	544	1495	352	506	445	284	261	395	307	167	375	390	1076	389	166	726	288	493	490	369	557	615	418	276	745	474	384	431	552	451	basic leucine zipper nuclear factor 1 [Source:VGNC Symbol;Acc:VGNC:26512]
ENSBTAG00000002693	596	663	1333	577	761	583	325	417	539	464	260	547	469	1294	647	308	1008	470	601	823	763	593	821	775	217	696	386	582	488	538	540	KAT8 regulatory NSL complex subunit 2 [Source:VGNC Symbol;Acc:VGNC:30394]
ENSBTAG00000002695	115	140	192	94	81	87	77	76	82	74	41	79	120	149	107	67	179	61	112	158	166	146	94	148	42	118	60	141	69	103	78	myosin IH [Source:VGNC Symbol;Acc:VGNC:31823]
ENSBTAG00000002697	1838	1870	3531	1450	1360	1647	1036	987	1261	1322	608	1641	1496	3289	1486	1026	2419	615	1427	2034	2140	1944	1097	1578	597	2040	1074	1891	1604	1580	1910	potassium channel tetramerization domain containing 10 [Source:VGNC Symbol;Acc:VGNC:30500]
ENSBTAG00000002698	1208	1382	2566	1036	878	1013	636	608	655	941	392	1227	1050	1948	1089	671	1648	538	1040	1189	1340	1367	664	1081	306	1537	788	1082	1071	1176	1153	ubiquitin protein ligase E3B [Source:VGNC Symbol;Acc:VGNC:36600]
ENSBTAG00000002699	263	289	431	647	245	302	71	131	157	228	60	159	209	227	543	150	233	139	147	179	188	139	312	181	42	260	142	332	183	135	157	KIT proto-onco, receptor tyrosine kinase [Source:VGNC Symbol;Acc:VGNC:30618]
ENSBTAG00000002702	1994	2211	4412	822	1555	1353	1056	773	602	1334	512	1088	1406	2228	1753	1464	3083	1065	2458	2029	1709	1342	1381	1690	988	1861	2659	1847	457	1702	556	tetraspanin 32 [Source:VGNC Symbol;Acc:VGNC:54507]
ENSBTAG00000002703	11609	13274	25548	5290	7016	7296	5257	4040	5252	5990	2841	7585	7567	15762	7809	2897	11276	3016	5753	7487	7872	9071	5752	5270	3659	12794	6325	6104	10705	7496	8758	ATPase H+ transporting V1 subunit A [Source:VGNC Symbol;Acc:VGNC:26316]
ENSBTAG00000002704	533	610	1177	372	420	462	349	264	308	436	179	502	446	940	478	288	775	226	452	526	651	527	301	451	133	718	399	601	432	452	523	protein O-mannosyltransferase 2 [Source:VGNC Symbol;Acc:VGNC:33159]
ENSBTAG00000002705	31	23	129	50	40	31	33	24	29	18	21	31	51	84	25	65	108	42	113	53	30	80	35	80	37	71	62	39	20	47	27	REC8 meiotic recombination protein [Source:VGNC Symbol;Acc:VGNC:33846]
ENSBTAG00000002706	49	44	94	68	38	41	28	25	14	33	19	46	45	78	51	26	73	22	34	50	44	43	27	32	11	56	25	54	58	54	85	glutathione S-transferase zeta 1 [Source:VGNC Symbol;Acc:VGNC:29688]
ENSBTAG00000002707	1223.11	1062.64	2130.59	924.09	1130.16	1071.11	923.03	678.57	797.17	829.83	604.12	1442.77	1024.91	2620.24	848.05	685.84	1998.37	639.16	1348.83	1251.77	1205.86	1385.2	825.22	973.74	410.8	1436.08	623.59	1316.49	1431.9	999.09	1434.41	importin 4 [Source:VGNC Symbol;Acc:VGNC:30242]
ENSBTAG00000002708	132	134	375	114	125	148	78	78	106	114	55	113	113	332	109	51	178	41	72	122	146	174	94	117	41	202	69	110	177	131	206	mitochondrial ribosomal protein L42 [Source:VGNC Symbol;Acc:VGNC:31638]
ENSBTAG00000002709	1123.89	1134.36	2151.41	887.91	813.84	929.89	676.97	548.43	656.83	874.17	469.88	1066.23	919.09	1923.76	828.95	513.16	1690.63	542.84	1070.17	1119.23	1217.14	1224.8	707.78	954.26	304.2	1467.92	702.41	1191.51	970.1	866.91	1020.59	transmembrane 9 superfamily member 1 [Source:NCBI gene (formerly Entrezgene);Acc:539478]
ENSBTAG00000002710	20	28	53	23	39	20	32	8	26	24	12	17	16	33	44	13	43	21	35	24	25	16	8	30	8	13	14	30	15	21	15	testis specific serine kinase 4 [Source:VGNC Symbol;Acc:VGNC:50063]
ENSBTAG00000002712	59	37	103	35	47	45	37	33	39	41	12	40	36	136	37	23	58	27	39	51	55	75	36	48	10	58	24	53	48	48	58	magnesium dependent phosphatase 1 [Source:NCBI gene (formerly Entrezgene);Acc:613626]
ENSBTAG00000002714	397	861	1019	143	302	290	266	165	200	207	67	221	277	348	836	200	332	80	65	424	244	193	125	160	49	336	325	316	158	198	236	G protein subunit alpha i1 [Source:VGNC Symbol;Acc:VGNC:29449]
ENSBTAG00000002715	479	530	1029	396	383	397	267	238	272	444	135	400	437	896	432	241	686	223	417	523	620	526	359	445	112	589	235	386	438	400	455	guanosine monophosphate reductase 2 [Source:NCBI gene (formerly Entrezgene);Acc:515837]
ENSBTAG00000002716	402	444	958	451	451	450	271	326	402	272	189	466	360	1092	369	234	656	186	405	509	531	601	266	428	139	561	214	348	589	452	603	nucleolar protein 10 [Source:VGNC Symbol;Acc:VGNC:32154]
ENSBTAG00000002718	1117	1082	2531	1119	995	937	605	628	939	857	391	1086	949	2301	882	617	1949	557	957	1348	1245	1316	938	1375	406	1536	663	1150	1008	1253	1244	TERF1 interacting nuclear factor 2 [Source:VGNC Symbol;Acc:VGNC:35876]
ENSBTAG00000002719	138	101	243	174	93	190	61	93	135	112	76	200	146	412	114	36	166	44	137	162	220	217	91	122	32	149	13	73	219	97	317	origin recognition complex subunit 1 [Source:VGNC Symbol;Acc:VGNC:32446]
ENSBTAG00000002720	830	1004	2253	822	1031	982	380	451	832	458	265	739	654	1960	689	344	1198	339	611	911	755	894	765	971	345	1171	455	451	981	1135	1075	pre-mRNA processing factor 38A [Source:VGNC Symbol;Acc:VGNC:33375]
ENSBTAG00000002721	965	1384	2768	1631	1634	1327	644	695	808	841	346	925	1060	2290	896	506	2143	390	638	1398	1354	1943	1237	1654	468	2238	661	707	959	2101	1515	terminal uridylyl transferase 4 [Source:VGNC Symbol;Acc:VGNC:37116]
ENSBTAG00000002724	16	19	53	12	27	11	8	6	17	7	3	11	14	54	38	6	22	6	7	18	12	16	16	9	9	41	13	6	9	17	11	HORMA domain containing 1 [Source:VGNC Symbol;Acc:VGNC:55235]
ENSBTAG00000002725	1039	1336	3096	1197	1370	1150	513	524	935	634	421	1005	1000	2524	966	454	1514	449	886	1186	961	1290	956	1316	467	1609	601	615	1185	1274	1420	RNA guanylyltransferase and 5'-phosphatase [Source:VGNC Symbol;Acc:VGNC:34076]
ENSBTAG00000002726	2254	2397	4773	1713	1885	2048	1028	1062	1608	1291	647	1863	1921	4424	1952	574	2125	675	1042	1605	1953	2197	1257	1509	591	2539	794	990	2484	2055	2756	cell division cycle 27 [Source:VGNC Symbol;Acc:VGNC:50040]
ENSBTAG00000002727	595	759	1761	613	450	849	372	329	597	488	240	590	591	1524	655	323	947	262	484	725	678	911	320	629	158	834	398	436	704	752	997	phosphatase and actin regulator 4 [Source:VGNC Symbol;Acc:VGNC:32806]
ENSBTAG00000002728	2269	2604	5704	2726	2710	2427	1449	1259	2448	1540	1066	2245	2082	5768	1970	1489	3457	1656	2807	2743	2295	2807	1999	3023	1149	2803	1440	2240	2742	3139	3319	AT-rich interaction domain 1B [Source:VGNC Symbol;Acc:VGNC:26124]
ENSBTAG00000002730	364	352	808	327	291	337	200	209	263	281	162	426	309	830	252	185	466	143	285	363	415	439	237	319	89	465	190	265	402	386	474	elongator acetyltransferase complex subunit 3 [Source:VGNC Symbol;Acc:VGNC:28456]
ENSBTAG00000002734	2401	2319	4683	2190	2198	2459	1495	1240	2040	1709	1101	2565	1912	5146	1578	1318	3364	1130	2307	2738	3185	3098	2659	2286	946	3593	1461	2636	2765	2381	3031	eukaryotic translation initiation factor 3 subunit G [Source:VGNC Symbol;Acc:VGNC:28397]
ENSBTAG00000002735	433	386	747	351	271	351	191	214	216	302	186	393	331	721	285	199	515	175	298	391	536	512	326	327	92	505	175	444	408	300	454	methyltransferase like 26 [Source:VGNC Symbol;Acc:VGNC:31410]
ENSBTAG00000002736	1788	1889	4534	2948	1604	2323	927	1176	2043	1496	943	2494	2100	4988	1489	1108	2995	848	1793	2602	2887	3171	1866	2518	494	2812	925	1726	2864	2273	3396	DNA methyltransferase 1 [Source:VGNC Symbol;Acc:VGNC:28145]
ENSBTAG00000002737	27	37	81	37	27	25	25	11	17	33	8	29	35	33	55	31	52	9	21	44	55	32	8	48	12	55	35	46	17	23	19	WAP, follistatin/kazal, immunoglobulin, kunitz and netrin domain containing 1 [Source:VGNC Symbol;Acc:VGNC:36935]
ENSBTAG00000002738	262	356	620	384	257	350	177	165	418	225	144	304	226	505	169	218	586	189	343	524	353	438	395	406	85	368	212	417	332	357	420	sphingosine-1-phosphate receptor 2 [Source:VGNC Symbol;Acc:VGNC:34253]
ENSBTAG00000002742	422	332	979	436	311	441	153	213	267	253	129	375	359	874	324	162	504	124	235	292	467	550	274	448	67	664	107	219	617	408	714	mutS homolog 2 [Source:VGNC Symbol;Acc:VGNC:31693]
ENSBTAG00000002743	224	164	503	262	282	216	130	138	192	160	106	253	186	558	151	123	454	220	393	315	228	312	287	243	261	392	142	230	208	217	257	O-sialoglycoprotein endopeptidase [Source:VGNC Symbol;Acc:VGNC:32470]
ENSBTAG00000002745	1146	893	2017	976	1150	1313	821	710	1102	744	606	1344	870	3071	744	474	1796	531	1003	1127	1273	1561	1031	1016	415	1350	458	1013	1342	970	1736	apurinic/apyrimidinic endodeoxyribonuclease 1 [Source:VGNC Symbol;Acc:VGNC:26011]
ENSBTAG00000002746	1654	2093	4296	1036	1499	1458	847	793	1118	1080	638	1186	1371	2894	1611	924	2091	676	1328	2009	2163	2269	1772	1445	685	2334	1185	1405	1301	1403	1390	osteoclast stimulating factor 1 [Source:VGNC Symbol;Acc:VGNC:32479]
ENSBTAG00000002747	935	804	1916	592	844	756	406	417	453	532	215	624	691	1580	537	253	926	344	567	813	741	820	425	591	203	881	431	382	801	900	788	ATP binding cassette subfamily A member 5 [Source:VGNC Symbol;Acc:VGNC:25459]
ENSBTAG00000002748	522	585	1403	467	632	451	360	310	370	360	212	494	478	991	455	378	915	442	780	653	549	569	673	546	291	762	453	569	379	540	422	phosphatidylinositol-4,5-bisphosphate 4-phosphatase 1 [Source:VGNC Symbol;Acc:VGNC:32909]
ENSBTAG00000002750	432	397	1050	401	417	427	181	187	437	252	139	416	328	1069	346	191	648	162	267	466	397	520	352	494	144	544	195	214	512	515	583	KRIT1 ankyrin repeat containing [Source:VGNC Symbol;Acc:VGNC:30714]
ENSBTAG00000002755	3041	3891	11136	2954	6012	3882	2235	1888	4222	1798	1235	2553	2982	9476	2632	2121	5921	1920	3584	4009	3053	4210	2994	4679	2712	4963	3833	1179	3657	5044	4524	ankyrin repeat domain 12 [Source:VGNC Symbol;Acc:VGNC:25911]
ENSBTAG00000002756	424	456	1018	335	251	470	156	262	332	368	230	546	543	721	559	108	411	114	306	237	737	592	138	227	87	480	90	200	896	213	961	cell division cycle associated 2 [Source:VGNC Symbol;Acc:VGNC:59194]
ENSBTAG00000002763	2591	2718	6579	3398	2990	2784	1782	1351	2433	2081	1148	2766	2639	5856	2253	2404	5304	1932	3565	3679	3196	3196	2233	3699	1239	3833	2370	3690	2682	3684	3239	lysine methyltransferase 2B [Source:VGNC Symbol;Acc:VGNC:30691]
ENSBTAG00000002764	305.78	456.88	1203.89	491.82	384.39	397.74	178.65	226.7	374.34	181.3	189.36	398.11	576.31	952.63	266.77	423.57	1038	177.48	723.83	680.35	624.97	939.96	620.39	619.75	132.87	658.26	261.28	514.2	432.7	546.49	595.82	IGF like family receptor 1 [Source:VGNC Symbol;Acc:VGNC:30091]
ENSBTAG00000002765	5	10	28	12	14	10	6	8	35	4	13	6	14	20	13	5	34	9	11	14	9	23	11	14	11	8	20	10	25	29	33	cytochrome P450, family 24, subfamily A, polypeptide 1 [Source:NCBI gene (formerly Entrezgene);Acc:540080]
ENSBTAG00000002767	2945	3207	5190	1127	1357	1710	1316	1021	900	1760	602	1851	2078	3611	2080	761	2079	623	1203	1648	2207	2207	731	1090	533	2592	1308	1254	1864	1874	2242	G protein subunit beta 4 [Source:VGNC Symbol;Acc:VGNC:29461]
ENSBTAG00000002768	453	450	1117	411	453	389	247	260	344	316	189	513	400	798	423	276	770	317	503	610	530	514	554	424	218	669	423	578	370	434	385	solute carrier family 35 member A2 [Source:VGNC Symbol;Acc:VGNC:34820]
ENSBTAG00000002769	2357	2266	5596	1894	2126	2174	1327	1243	1892	1725	812	2099	1851	5034	1918	903	3274	1038	1843	2221	2172	2538	1331	1957	753	2900	1340	1657	2317	2217	2689	adaptor related protein complex 1 subunit gamma 1 [Source:VGNC Symbol;Acc:VGNC:25977]
ENSBTAG00000002770	3411	3231	6719	1555	1594	2097	1928	1499	1352	2858	778	3360	2746	4211	2375	1726	2722	1279	2360	2023	3598	2715	1164	1433	808	3664	1932	3121	2133	2414	2022	transcobalamin 2 [Source:VGNC Symbol;Acc:VGNC:35699]
ENSBTAG00000002773	191	155	666	191	304	405	153	141	221	162	162	512	148	592	211	568	767	239	635	597	280	685	213	444	259	760	651	264	243	231	288
ENSBTAG00000002774	2968	3073	6190	2703	3200	2915	2216	1406	2651	2529	1191	3420	2979	6114	1992	2513	5190	1595	3392	2957	3053	3689	2409	2970	1641	4018	2365	3343	3681	3793	3165	protein tyrosine phosphatase non-receptor type 23 [Source:VGNC Symbol;Acc:VGNC:33537]
ENSBTAG00000002778	2426	2740	6090	2651	2576	2666	1569	1376	2444	1691	1178	2589	2108	6204	1954	1674	4034	1526	2410	3266	3114	3288	2655	2964	1110	3718	1540	2713	3079	2773	3356	splicing factor 3b subunit 2 [Source:VGNC Symbol;Acc:VGNC:34510]
ENSBTAG00000002779	69	78	97	22	28	134	13	63	44	112	73	2	40	34	106	6	30	74	12	90	34	12	11	7	4	26	47	20	6	8	18	gamma-aminobutyric acid type A receptor subunit pi [Source:VGNC Symbol;Acc:VGNC:29201]
ENSBTAG00000002782	550	621	1473	659	397	540	242	343	438	418	191	558	503	917	521	432	878	308	403	735	752	763	488	730	113	869	331	534	642	625	716	zinc finger CCCH-type containing 7B [Source:VGNC Symbol;Acc:VGNC:37109]
ENSBTAG00000002783	755	761	1269	329	256	552	240	296	242	415	140	453	460	1442	559	210	496	138	214	384	681	486	98	355	104	609	296	307	493	395	785	prenylcysteine oxidase 1 [Source:VGNC Symbol;Acc:VGNC:32650]
ENSBTAG00000002784	620	691	1420	487	445	581	348	386	396	466	229	644	538	1374	616	268	744	206	407	695	930	780	459	474	134	942	327	477	667	503	653	COP9 signalosome subunit 5 [Source:VGNC Symbol;Acc:VGNC:27602]
ENSBTAG00000002786	651	844	1337	721	295	782	449	462	395	619	412	876	573	1906	502	343	960	211	627	789	817	1109	293	549	69	878	254	796	1003	1110	1230
ENSBTAG00000002788	19	58	208	90	47	73	5	23	128	17	16	48	39	93	58	54	125	33	36	120	86	40	60	178	11	97	16	55	44	95	66	RAB27B, member RAS onco family [Source:VGNC Symbol;Acc:VGNC:33634]
ENSBTAG00000002791	4318	3788	7543	3047	3266	3352	2572	2024	3058	3442	1590	4438	3360	7599	3177	2191	6006	2152	4010	3937	4059	4326	2764	3428	1427	5473	2270	4064	3635	3290	3612	SEC24 homolog C, COPII coat complex component [Source:VGNC Symbol;Acc:VGNC:34415]
ENSBTAG00000002792	336	420	628	172	316	318	233	110	271	226	145	348	284	598	242	256	569	148	283	292	454	409	301	332	114	418	233	306	373	292	455	fucosyltransferase 11 [Source:VGNC Symbol;Acc:VGNC:29149]
ENSBTAG00000002795	1895	2288	6048	1968	3159	2217	1199	1029	2190	1213	803	1680	1774	5106	1679	1099	3582	1246	2185	2114	1785	2623	1760	2678	1457	2997	1638	959	2081	3010	2753	natural killer cell triggering receptor [Source:VGNC Symbol;Acc:VGNC:32097]
ENSBTAG00000002796	85	100	247	61	51	73	43	50	21	84	28	67	87	93	90	54	88	34	74	88	119	71	48	70	19	99	48	63	45	74	78	kelch like family member 3 [Source:VGNC Symbol;Acc:VGNC:30657]
ENSBTAG00000002798	147	110	285	96	114	127	99	83	110	128	69	139	111	311	138	115	237	85	181	131	178	161	134	108	48	159	123	130	154	131	172	nucleic acid binding protein 2 [Source:VGNC Symbol;Acc:VGNC:31860]
ENSBTAG00000002799	11	21	35	16	12	10	14	10	6	13	3	19	24	15	9	23	24	7	18	17	16	15	7	15	6	18	20	9	9	10	8	solute carrier family 39 member 5 [Source:VGNC Symbol;Acc:VGNC:34865]
ENSBTAG00000002808	662	783	1494	574	478	692	364	340	607	467	289	764	516	1570	520	265	883	205	425	722	767	927	526	570	218	1171	336	468	764	590	833	proteasome 20S subunit alpha 3 [Source:VGNC Symbol;Acc:VGNC:33438]
ENSBTAG00000002809	195	208	599	458	323	301	153	222	252	163	105	272	300	573	182	280	524	236	414	527	430	295	398	576	109	418	119	429	312	340	318	calpain 10 [Source:VGNC Symbol;Acc:VGNC:26741]
ENSBTAG00000002810	342	285	573	382	286	398	223	238	330	262	123	369	287	795	248	197	563	169	309	406	468	435	268	394	117	417	186	416	485	384	494	zinc finger protein 777 [Source:VGNC Symbol;Acc:VGNC:37343]
ENSBTAG00000002813	862	974	1955	359	805	860	653	347	785	652	266	714	698	1780	625	454	1071	254	502	883	646	736	508	451	418	976	681	632	612	704	602	GRB2 associated binding protein 1 [Source:VGNC Symbol;Acc:VGNC:29183]
ENSBTAG00000002816	222	405	414	406	172	290	127	125	238	139	144	423	163	636	173	172	479	93	207	313	322	440	258	326	85	385	129	280	363	318	490	sterile alpha and TIR motif containing 1 [Source:VGNC Symbol;Acc:VGNC:34290]
ENSBTAG00000002817	295	355	742	224	153	276	126	181	121	318	100	327	317	450	237	157	395	128	258	312	406	311	119	299	60	397	153	349	254	305	306	solute carrier family 46 member 1 [Source:VGNC Symbol;Acc:VGNC:34884]
ENSBTAG00000002820	1239	1285	2991	1099	1010	1338	595	758	993	972	543	1542	1270	2885	1214	475	1506	439	894	1210	1491	1539	792	978	331	1757	576	822	1731	1048	1878	RB binding protein 7, chromatin remodeling factor [Source:VGNC Symbol;Acc:VGNC:33772]
ENSBTAG00000002823	510	1586	644	299	584	812	153	172	470	221	225	485	562	1612	642	218	447	169	323	400	287	403	82	261	157	585	407	415	695	525	402	myelin protein zero like 1 [Source:VGNC Symbol;Acc:VGNC:31592]
ENSBTAG00000002826	303	272	661	390	245	415	111	226	342	293	168	531	376	1060	342	132	323	94	260	280	453	482	115	214	71	373	64	143	608	227	680	claspin [Source:VGNC Symbol;Acc:VGNC:27465]
ENSBTAG00000002827	1391	1123	3044	765	1062	1055	703	478	1158	675	686	880	1145	1905	1273	799	1902	388	1469	1375	1066	1244	812	942	454	1632	1124	1030	1257	1061	1428	acetyl-CoA acetyltransferase 2 [Source:VGNC Symbol;Acc:VGNC:25530]
ENSBTAG00000002828	133	143	262	97	122	97	67	62	89	104	57	135	108	241	112	113	239	146	206	157	135	129	114	105	44	198	122	181	74	115	112	ring finger protein 185 [Source:VGNC Symbol;Acc:VGNC:34042]
ENSBTAG00000002829	2344	1970	5015	1720	1755	2285	1405	1334	1714	1597	1012	2582	1960	4375	1753	815	2868	802	1752	2185	2761	2588	1641	1503	674	2992	1126	1704	2418	1547	2590	t-complex 1 [Source:VGNC Symbol;Acc:VGNC:35701]
ENSBTAG00000002830	3309	2736	6294	3322	3220	3501	2154	1893	2630	2403	1563	3830	2924	6755	2160	2152	5396	1780	3885	3826	3723	4153	3267	3600	1365	4254	2115	3795	3341	3137	3806	U2 small nuclear RNA auxiliary factor 2 [Source:VGNC Symbol;Acc:VGNC:36556]
ENSBTAG00000002833	351	391	666	232	285	350	168	195	203	237	96	315	263	731	277	158	368	120	231	303	369	321	223	265	87	466	156	264	348	293	378	F-box protein 22 [Source:VGNC Symbol;Acc:VGNC:28899]
ENSBTAG00000002834	448	634	1994	1397	807	901	329	396	698	348	272	526	695	1460	571	613	1448	1036	1086	1365	762	1086	1023	1612	244	1157	462	960	651	1027	869	coiled-coil domain containing 69 [Source:VGNC Symbol;Acc:VGNC:26911]
ENSBTAG00000002835	50	57	111	11	40	55	15	43	66	26	27	11	25	46	57	12	33	27	49	74	36	32	22	18	20	44	38	38	24	21	20	SMAD family member 1 [Source:VGNC Symbol;Acc:VGNC:34974]
ENSBTAG00000002836	416	461	1111	498	392	563	252	225	451	315	187	387	378	1160	341	292	641	229	387	494	488	596	279	494	167	596	275	442	549	543	653	TATA-box binding protein associated factor 3 [Source:VGNC Symbol;Acc:VGNC:35574]
ENSBTAG00000002837	564	655	1314	720	650	574	317	301	373	476	229	600	460	1090	514	269	1081	311	504	584	690	929	618	682	119	1172	291	485	535	944	659	torsin family 1 member B [Source:VGNC Symbol;Acc:VGNC:54504]
ENSBTAG00000002842	33	56	87	30	21	22	14	15	14	48	11	41	35	45	39	5	39	11	24	42	68	44	16	34	5	39	14	40	30	23	28	HEAT repeat containing 4 [Source:VGNC Symbol;Acc:VGNC:29793]
ENSBTAG00000002843	45	57	127.8	29	19	43	27	40	15	83.66	22	66.98	62.97	84	42	30	47	11	30.98	58.99	93.98	74	12	38	6	61.99	39	55	75.86	35	38	acyl-CoA thioesterase 4 [Source:NCBI gene (formerly Entrezgene);Acc:511431]
ENSBTAG00000002844	15	28	46	17	7	21	7	14	22	21	13	24	20	30	30	14	18	13	14	27	32	19	7	19	5	16	13	19	12	23	33	PTPRF interacting protein alpha 3 [Source:VGNC Symbol;Acc:VGNC:33191]
ENSBTAG00000002846	222	234	1041	845	442	369	95	302	526	132	91	259	387	865	326	285	935	266	387	786	495	611	709	1277	115	710	188	536	294	738	506	TRAF3 interacting protein 3 [Source:VGNC Symbol;Acc:VGNC:36275]
ENSBTAG00000002847	281	374	641	266	205	252	169	167	128	324	81	372	268	495	263	236	437	154	264	277	346	346	224	292	74	397	204	306	296	294	288	D-2-hydroxyglutarate dehydrogenase [Source:VGNC Symbol;Acc:VGNC:27861]
ENSBTAG00000002848	78	126	210	91	75	61	37	46	47	78	31	67	80	126	88	59	127	70	71	115	147	64	59	110	17	99	69	122	63	72	69	chromosome 16 C1orf74 homolog [Source:VGNC Symbol;Acc:VGNC:52644]
ENSBTAG00000002849	70	75	87	16	52	117	13	60	56	45	33	6	36	49	94	33	34	44	27	108	70	17	6	14	7	40	62	74	12	20	16	interferon regulatory factor 6 [Source:VGNC Symbol;Acc:VGNC:30277]
ENSBTAG00000002854	2592	2549	5388	1651	1749	2603	1714	1358	1629	2335	898	2616	2253	5057	1819	1382	3537	1168	2350	2506	3104	2891	1188	2083	758	2861	1334	2315	2510	2112	2491	transmembrane protein 63A [Source:VGNC Symbol;Acc:VGNC:36103]
ENSBTAG00000002858	106	148	10	19	31	44	20	11	0	51	8	21	23	76	62	1	32	5	8	44	49	77	89	24	8	30	35	48	0	34	26	acyl-CoA binding domain containing 7 [Source:VGNC Symbol;Acc:VGNC:25533]
ENSBTAG00000002859	6	18	129	128	37	34	6	37	78	6	3	25	16	86	31	8	73	9	25	84	54	27	37	83	6	88	11	32	36	60	57
ENSBTAG00000002863	1417	1520	3264	865	851	1094	635	688	884	1002	494	1253	1042	2174	1219	701	1534	629	904	1485	1523	1403	1100	986	388	1814	910	1126	1269	1039	1129	acetyl-CoA acyltransferase 2 [Source:VGNC Symbol;Acc:VGNC:25518]
ENSBTAG00000002866	80	74	174	83	129	117	69	70	86	70	56	104	68	190	51	57	152	100	96	145	117	138	208	137	38	138	45	131	99	100	129	ribose 5-phosphate isomerase A [Source:VGNC Symbol;Acc:VGNC:34107]
ENSBTAG00000002869	235	384	720	162	284	214	135	102	297	127	88	131	171	391	303	170	412	123	285	364	173	218	344	194	175	442	311	316	163	183	228	ADP ribosylation factor like GTPase 4A [Source:VGNC Symbol;Acc:VGNC:26144]
ENSBTAG00000002871	1261	1099	2306	895	800	1123	696	594	757	877	446	1287	928	2277	870	490	1507	526	973	1091	1402	1294	970	784	340	1434	685	1063	1158	865	1189	COP9 signalosome subunit 6 [Source:VGNC Symbol;Acc:VGNC:27603]
ENSBTAG00000002874	935	805	1773	642	659	725	396	396	602	593	326	737	669	1577	696	379	1155	345	664	792	883	820	718	593	284	1027	483	722	742	615	815	transmembrane protein 183A [Source:NCBI gene (formerly Entrezgene);Acc:534797]
ENSBTAG00000002879	484	447	884	467	389	456	275	292	333	372	191	598	321	1070	350	235	749	241	421	590	540	574	524	553	159	731	250	435	495	517	602	decapping enzyme, scavenger [Source:VGNC Symbol;Acc:VGNC:27922]
ENSBTAG00000002880	52	48	112	40	57	54	20	36	56	37	23	27	26	69	85	26	97	52	56	119	40	46	56	61	19	61	54	45	27	43	46	sorbin and SH3 domain containing 1 [Source:VGNC Symbol;Acc:VGNC:55972]
ENSBTAG00000002881	411	538	1069	507	469	492	285	267	465	393	203	478	440	1136	434	407	879	276	463	553	586	655	493	562	166	641	312	536	507	576	578	adaptor related protein complex 4 subunit mu 1 [Source:VGNC Symbol;Acc:VGNC:25993]
ENSBTAG00000002882	1802	1628	4134	3074	3138	2406	1082	1473	2636	1414	1364	2956	2234	6026	1968	1101	2929	1336	4127	2700	2490	3501	2808	2635	1513	2983	1196	1612	3295	2053	4134	lamin B1 [Source:VGNC Symbol;Acc:VGNC:30930]
ENSBTAG00000002883	941	1017	2017	923	802	964	592	505	730	750	370	1002	981	1837	777	568	1531	420	802	1141	1228	1140	629	1064	243	1215	653	1057	963	1075	1132	regulatory associated protein of MTOR complex 1 [Source:VGNC Symbol;Acc:VGNC:34153]
ENSBTAG00000002885	6515	6859	13455	2696	1693	3947	1794	2898	1413	5847	847	5916	5415	7731	6096	2445	3834	1535	2050	5030	9208	8359	1092	2631	653	7594	3148	2667	4353	3256	3999	macrophage scavenger receptor 1 [Source:VGNC Symbol;Acc:VGNC:31704]
ENSBTAG00000002887	10	9	25	49	30	17	1	4	8	3	10	12	8	16	8	6	61	12	7	21	8	31	22	81	2	20	1	13	19	56	13	DNA damage inducible 1 homolog 1 [Source:VGNC Symbol;Acc:VGNC:27945]
ENSBTAG00000002888	153	191	309	108	117	127	58	99	94	167	31	117	169	132	185	63	84	70	134	57	200	82	28	111	25	96	48	79	116	87	162	transmembrane O-mannosyltransferase targeting cadherins 2 [Source:VGNC Symbol;Acc:VGNC:58451]
ENSBTAG00000002890	2093	1917	4526	2171	2079	2157	1199	1165	1954	1547	908	2211	1941	4766	1811	1484	3321	1104	2480	2389	2567	2594	1828	2189	854	2774	1372	2315	2355	2321	2679	RNA binding motif protein 10 [Source:VGNC Symbol;Acc:VGNC:33783]
ENSBTAG00000002894	34	32	71	51	12	26	8	12	15	21	13	26	29	34	28	21	50	12	16	40	31	37	53	34	8	46	19	17	28	51	36	TNF superfamily member 4 [Source:VGNC Symbol;Acc:VGNC:36176]
ENSBTAG00000002896	1111	1182	2763	1187	1098	1107	652	592	1019	819	486	1327	1025	2430	993	608	1811	631	1024	1319	1222	1432	1100	1086	464	1659	720	1045	1151	1261	1345	karyopherin subunit alpha 6 [Source:VGNC Symbol;Acc:VGNC:30705]
ENSBTAG00000002900	37.08	37.05	83.27	35.07	44.1	41.05	27.11	32.05	28.35	32.09	28.1	52.12	53.03	72.11	32.02	23.05	57.15	16.04	40.14	26.01	36.05	52.3	28.03	34.02	19.07	36.04	22.05	30.08	55.12	26.02	36.04
ENSBTAG00000002902	1588	2128	4397	1195	1216	1557	814	844	1256	1246	470	1133	1345	3240	1427	627	2171	483	872	1613	1816	1476	899	1361	423	1935	905	998	1607	1749	1780	anoctamin 6 [Source:VGNC Symbol;Acc:VGNC:25955]
ENSBTAG00000002904	814	721	1507	663	711	797	572	476	592	632	386	924	673	1507	540	514	1301	389	811	861	852	1040	712	768	346	1022	586	1031	975	664	876	zinc finger protein 787 [Source:VGNC Symbol;Acc:VGNC:37345]
ENSBTAG00000002907	974	995	2933	1319	1379	1032	695	586	949	745	504	1076	936	2592	879	611	2008	690	1565	1288	1029	1362	947	1421	423	1513	767	910	1236	1476	1478	C2 domain containing 3 centriole elongation regulator [Source:VGNC Symbol;Acc:VGNC:26633]
ENSBTAG00000002908	29	25	116	12	86	35	16	12	63	12	31	12	34	40	28	37	117	29	73	18	27	94	51	94	55	69	40	20	28	55	55	G protein subunit gamma 4 [Source:VGNC Symbol;Acc:VGNC:29467]
ENSBTAG00000002910	32	165	111	19	5	39	24	42	5	35	15	54	58	29	131	50	32	10	20	102	133	58	15	19	4	38	42	42	28	14	10	enoyl-CoA hydratase domain containing 2 [Source:VGNC Symbol;Acc:VGNC:55168]
ENSBTAG00000002917	470	559	966	265	315	388	266	201	333	265	162	219	410	618	417	287	539	210	451	496	430	340	279	356	171	536	496	452	319	425	324	protein kinase AMP-activated non-catalytic subunit gamma 2 [Source:VGNC Symbol;Acc:VGNC:55749]
ENSBTAG00000002918	397	457	844	360	231	408	164	275	248	313	179	533	465	778	443	121	378	105	297	264	644	561	159	248	72	531	132	196	635	248	631	RAD51 recombinase [Source:VGNC Symbol;Acc:VGNC:33684]
ENSBTAG00000002920	812	1296	3005	1344	1426	1188	500	579	1145	530	383	785	897	2770	897	503	1787	520	903	1440	933	1220	1055	1577	505	1413	540	816	1170	1757	1478	lysine acetyltransferase 6B [Source:VGNC Symbol;Acc:VGNC:30402]
ENSBTAG00000002921	231	282	603	212	184	245	141	118	170	178	106	225	245	434	218	153	366	101	206	274	281	382	172	167	85	303	155	201	209	200	246	regulator of microtubule dynamics 3 [Source:VGNC Symbol;Acc:VGNC:33993]
ENSBTAG00000002922	3248	3625	7173	2461	5837	2789	2674	1467	2963	2011	1614	2695	2978	8616	2540	2917	5458	3866	7585	3519	2469	3452	3164	3281	3952	5121	5151	3483	2704	4012	3046	GRB2 associated binding protein 2 [Source:HGNC Symbol;Acc:HGNC:14458]
ENSBTAG00000002923	1178	669	3296	2940	2126	3135	714	1460	1669	1052	1175	2620	2162	11561	917	400	1377	495	1589	782	1396	1566	155	1083	405	800	292	642	2661	1505	7484	C-X3-C motif chemokine receptor 1 [Source:VGNC Symbol;Acc:VGNC:27845]
ENSBTAG00000002929	643	799	2659	2023	1854	1907	427	448	2100	151	1004	1028	874	1622	882	1086	2486	583	700	2059	635	3373	3208	2466	948	1838	755	1085	1256	3054	1446	interferon regulatory factor 4 [Source:VGNC Symbol;Acc:VGNC:30275]
ENSBTAG00000002935	2370	2533	5112	1767	2049	2090	1272	1133	1608	1590	845	1869	1825	4448	1782	1074	3101	1122	1984	2227	2196	2492	1796	2004	892	2874	1388	1820	2186	2344	2168	transmembrane protein 248 [Source:VGNC Symbol;Acc:VGNC:36057]
ENSBTAG00000002937	1348.64	608.88	3121.1	512.57	3802.37	705.65	669.87	699.74	899.23	630.9	323.87	123.26	590.56	3850.01	533.86	806.68	2627.47	4225.7	5688.07	1322.95	294.88	566	1208.83	2711.49	2916.88	1823.55	1742.97	1057.79	592.88	1188.5	295.33	adhesion G protein-coupled receptor E3 [Source:VGNC Symbol;Acc:VGNC:55194]
ENSBTAG00000002938	299	246	538	141	107	191	105	115	99	230	53	284	231	447	199	48	258	63	140	160	315	237	56	107	32	200	76	124	234	152	339	cadherin like and PC-esterase domain containing 1 [Source:VGNC Symbol;Acc:VGNC:27651]
ENSBTAG00000002939	8379	8735	15678	6334	6093	7466	5199	4413	3898	7455	3119	8262	7155	13948	5853	5254	11536	5414	8299	10399	9213	9762	5640	7540	2840	11057	5570	9121	8144	6862	6418	furin, paired basic amino acid cleaving enzyme [Source:VGNC Symbol;Acc:VGNC:29146]
ENSBTAG00000002941	2771	3494	5676	2589	1787	2992	1548	1637	1207	2719	1048	3293	3020	5009	2282	1820	3940	1390	2482	2877	3966	3793	2098	2345	634	3847	1610	2814	3147	2527	2910	FES proto-onco, tyrosine kinase [Source:VGNC Symbol;Acc:VGNC:28954]
ENSBTAG00000002942	112	58	116	36	142	41	21	40	13	55	7	62	55	110	54	26	67	36	119	30	39	98	17	45	24	70	123	45	90	62	30	solute carrier family 2 member 10 [Source:VGNC Symbol;Acc:VGNC:34797]
ENSBTAG00000002944	2413	2140	3782	1465	1129	1619	1036	1079	1021	1705	783	2505	1636	2997	1685	876	2496	765	1635	2225	2768	2244	1435	1342	409	2461	1204	1564	1912	1168	1861	ATP synthase membrane subunit c locus 3 [Source:VGNC Symbol;Acc:VGNC:103016]
ENSBTAG00000002947	1126	1343	3062	1242	1271	1498	659	654	894	1245	688	1189	918	3267	965	860	2915	998	1521	2146	1695	2192	1251	1684	402	1813	1041	1505	931	2229	1651	lymphocyte antigen 9 [Source:VGNC Symbol;Acc:VGNC:31094]
ENSBTAG00000002948	3277	3870	9860	3560	4438	3934	2074	1912	3852	2288	1403	3059	3008	8635	3100	1849	5827	1862	2978	4188	3527	4141	2714	4306	1769	4576	2055	2247	3881	4583	4506	SET domain containing 2, histone lysine methyltransferase [Source:VGNC Symbol;Acc:VGNC:34493]
ENSBTAG00000002949	193.15	188.35	459.54	141.18	117.52	190.78	107.38	85.63	174.46	172.6	78.94	177.6	163.05	495.49	158.35	133.46	248.43	91.41	133.73	173.87	255.26	215.26	92.02	155.14	56.68	215.52	102.85	139.86	256.85	159.89	261.78	chromobox 1 [Source:VGNC Symbol;Acc:VGNC:26816]
ENSBTAG00000002951	306	427	1015	356	435	279	145	227	225	133	150	282	255	662	391	382	608	248	685	617	215	347	650	403	175	497	463	329	174	357	239	CD244 molecule [Source:VGNC Symbol;Acc:VGNC:27015]
ENSBTAG00000002952	6	18	57	4	5	9	4	3	6	7	0	11	11	10	21	5	16	4	7	5	12	10	5	9	3	7	12	3	12	15	12	T-box transcription factor 19 [Source:VGNC Symbol;Acc:VGNC:35665]
ENSBTAG00000002953	3483	5260	6828	1858	1693	2250	1569	1359	2115	2286	1144	3088	2518	5266	2574	1736	4163	1171	1899	3233	4489	5202	2421	2189	721	4110	1582	2422	3381	1960	2794	thioredoxin [Source:VGNC Symbol;Acc:VGNC:56751]
ENSBTAG00000002956	63	94	178	45	45	54	24	37	39	49	16	62	57	147	67	19	76	20	32	40	67	75	52	66	15	79	32	30	63	70	66	zinc finger protein 674 [Source:VGNC Symbol;Acc:VGNC:50044]
ENSBTAG00000002959	1357	1644	3331	1282	1760	1416	836	694	1466	774	588	1202	1075	3029	986	789	2185	766	1468	1355	1047	1713	1390	1426	787	1909	1294	1120	1417	1923	1764	leucine rich repeats and calponin homology domain containing 1 [Source:VGNC Symbol;Acc:VGNC:53822]
ENSBTAG00000002960	2838	2869	6563	2669	2818	2616	1585	1631	2292	1810	1203	2614	2391	5178	2694	1407	4210	1542	2669	3462	2961	2741	2538	2874	993	3709	2278	2769	2490	2547	2804	WD repeat domain 82 [Source:VGNC Symbol;Acc:VGNC:107026]
ENSBTAG00000002962	857	911	2106	858	909	674	550	454	524	666	398	812	943	1306	754	867	1631	656	1346	993	826	926	1082	861	325	1310	1022	1112	584	871	598	protein phosphatase, Mg2+/Mn2+ dependent 1M [Source:VGNC Symbol;Acc:VGNC:33217]
ENSBTAG00000002964	72	99	306	77	73	89	96	21	16	54	44	77	83	268	62	97	189	53	105	85	97	118	49	94	41	149	95	48	91	109	106	taxilin beta [Source:VGNC Symbol;Acc:VGNC:36531]
ENSBTAG00000002966	5022	5996	12670	3907	4913	4972	2875	2604	3606	3415	1621	4547	4240	10557	4063	1939	6909	1802	3476	4553	4756	5657	2911	4111	1768	7203	2796	2423	5287	5126	5871	DnaJ heat shock protein family (Hsp40) member C13 [Source:VGNC Symbol;Acc:VGNC:53532]
ENSBTAG00000002970	1336	1448	3915	1276	1510	1281	864	666	1234	774	476	1091	1273	2760	1236	747	2090	463	1295	1316	1170	1479	855	1236	560	2005	1221	788	1209	1736	1670	integrator complex subunit 6 [Source:VGNC Symbol;Acc:VGNC:30232]
ENSBTAG00000002971	194	207	394	128	140	201	91	116	126	131	86	167	116	360	147	92	237	56	134	203	217	210	118	144	59	253	106	158	198	155	221	cutC copper transporter [Source:VGNC Symbol;Acc:VGNC:27838]
ENSBTAG00000002972	13	5	49	22	28	9	2	11	12	6	7	10	10	21	12	4	28	5	7	17	8	14	17	31	1	33	8	7	18	25	17	dynein axonemal intermediate chain 7 [Source:VGNC Symbol;Acc:VGNC:99768]
ENSBTAG00000002973	279	196	538	135	160	219	107	123	160	150	93	203	168	544	154	89	266	68	114	217	283	292	161	157	62	256	64	125	280	183	298	ribonuclease P/MRP subunit p30 [Source:VGNC Symbol;Acc:VGNC:34123]
ENSBTAG00000002976	9	8	6	13	12	22	15	2	15	9	7	0	2	38	12	10	34	12	3	5	14	11	7	6	5	4	24	2	22	33	3	CD177 molecule [Source:VGNC Symbol;Acc:VGNC:27006]
ENSBTAG00000002977	3576	9318	7175	1867	11223	1958	2328	1409	5957	599	1598	1228	1353	5397	2993	4416	11398	5642	9886	4750	1519	2907	7284	3532	7255	4105	7135	5036	2344	3788	1568	endothelin converting enzyme 1 [Source:VGNC Symbol;Acc:VGNC:28302]
ENSBTAG00000002978	62	31	30	21	46	32	4	14	18	3	14	11	17	14	67	16	11	12	10	36	45	7	3	8	5	20	39	26	5	9	12	protein kinase cGMP-dependent 2 [Source:VGNC Symbol;Acc:VGNC:33341]
ENSBTAG00000002979	16	34	51	27	15	34	14	15	16	26	16	31	28	42	14	10	28	5	24	31	36	26	4	33	2	35	11	25	26	28	28	phosphoinositide-3-kinase regulatory subunit 3 [Source:NCBI gene (formerly Entrezgene);Acc:286865]
ENSBTAG00000002980	512	280	937	135	330	231	306	186	219	226	147	364	254	480	282	183	364	287	359	344	333	266	209	263	105	492	182	229	408	359	371	glutamic--pyruvic transaminase 2 [Source:VGNC Symbol;Acc:VGNC:29617]
ENSBTAG00000002981	135	177	322	93	41	147	36	81	66	209	84	227	219	210	205	50	74	55	107	42	288	182	16	42	24	117	35	70	301	83	261	PICALM interacting mitotic regulator [Source:VGNC Symbol;Acc:VGNC:32902]
ENSBTAG00000002982	10	28	31	21	9	15	13	7	10	19	7	24	18	51	26	8	19	5	15	8	25	26	3	5	3	18	21	9	34	28	34	PITPNM family member 3 [Source:VGNC Symbol;Acc:VGNC:52807]
ENSBTAG00000002985	8	11	21	101	52	18	7	10	19	7	19	17	10	34	18	8	91	13	1	16	11	102	156	92	10	86	6	21	67	151	41	potassium calcium-activated channel subfamily M regulatory beta subunit 1 [Source:VGNC Symbol;Acc:VGNC:30480]
ENSBTAG00000002988	572	715	1465	594	671	772	323	328	599	419	238	524	532	1447	521	275	906	255	439	669	636	817	452	712	246	851	336	443	747	767	881	macoilin 1 [Source:VGNC Symbol;Acc:VGNC:36098]
ENSBTAG00000002993	2195	1903	3999	1112	1495	1518	1073	879	859	1570	579	1610	1383	3585	1531	658	2156	836	1181	1445	2052	2111	1197	1434	503	2739	1000	1279	1615	1532	1661	SFT2 domain containing 1 [Source:NCBI gene (formerly Entrezgene);Acc:524821]
ENSBTAG00000002995	833	749	1467	522	488	619	448	353	367	634	220	848	620	1171	554	377	1030	309	636	749	829	945	585	590	185	1045	464	798	814	585	635	GDP-mannose pyrophosphorylase A [Source:VGNC Symbol;Acc:VGNC:29440]
ENSBTAG00000002996	37	30	181	29	106	48	19	69	40	22	21	8	23	87	37	30	53	39	268	53	24	16	27	42	29	37	23	12	11	53	12	shroom family member 4 [Source:VGNC Symbol;Acc:VGNC:34610]
ENSBTAG00000002999	248	263	508	222	182	245	175	116	206	196	102	222	178	721	199	130	327	106	215	283	359	250	190	188	86	296	158	271	242	190	300	anaphase promoting complex subunit 15 [Source:VGNC Symbol;Acc:VGNC:25882]
ENSBTAG00000003000	10	10	33	5	9	2	9	5	6	1	6	3	1	11	17	4	16	8	5	7	15	8	10	5	2	7	9	9	2	4	7	transmembrane O-methyltransferase [Source:NCBI gene (formerly Entrezgene);Acc:517795]
ENSBTAG00000003001	2347	2472	4387	1368	1797	1829	1445	1068	1145	1913	869	2091	1719	4177	1422	1143	2977	1380	2251	1944	2490	2268	1629	1510	881	2488	1495	2308	2054	1781	1977	late endosomal/lysosomal adaptor, MAPK and MTOR activator 1 [Source:VGNC Symbol;Acc:VGNC:30779]
ENSBTAG00000003002	1015	890	1943	851	904	978	488	572	774	576	411	987	806	2378	690	329	1239	317	570	947	891	1166	607	844	270	1244	399	584	1213	868	1310	WD repeat domain 75 [Source:VGNC Symbol;Acc:VGNC:36919]
ENSBTAG00000003012	2749	2609	5845	2690	4424	1794	2461	1210	3661	1087	1388	2022	2463	3456	2093	2150	6591	2016	7348	2623	2395	4210	2199	2602	2179	3861	5868	2946	3498	3920	3310	TNF receptor associated factor 1 [Source:VGNC Symbol;Acc:VGNC:36270]
ENSBTAG00000003014	8977	8434	12835	4419	3757	5722	3692	3484	3328	6644	2225	7603	5720	11556	4426	3810	8429	2745	5141	6364	8518	7766	4398	5145	1546	9105	3996	7269	5875	6295	4722	transient receptor potential cation channel subfamily V member 2 [Source:VGNC Symbol;Acc:VGNC:36398]
ENSBTAG00000003015	293	469	982	379	404	326	165	204	261	302	77	221	317	649	358	132	498	138	246	325	491	357	240	569	84	493	186	180	308	511	469	sestrin 1 [Source:VGNC Symbol;Acc:VGNC:34488]
ENSBTAG00000003016	597	757	2266	1520	765	982	437	528	899	489	336	835	924	1956	567	844	1687	413	800	1613	1116	1363	1037	1702	183	1276	343	1450	776	1366	1205	protein tyrosine phosphatase non-receptor type 7 [Source:VGNC Symbol;Acc:VGNC:33542]
ENSBTAG00000003017	352	442	862	382	262	327	215	227	236	277	105	398	307	883	341	227	552	180	349	551	620	427	334	413	96	456	228	382	259	458	352	tetratricopeptide repeat domain 38 [Source:VGNC Symbol;Acc:VGNC:36474]
ENSBTAG00000003018	177	154	377	106	138	197	162	92	139	132	70	255	80	359	155	90	252	123	96	182	181	154	183	127	77	187	99	185	123	140	150	follistatin like 3 [Source:VGNC Symbol;Acc:VGNC:29136]
ENSBTAG00000003021	3559	4601	10957	4669	4922	4068	2303	2116	4516	2215	1662	3326	3683	9029	3875	2562	6924	2942	5134	5294	4143	4247	4040	5066	2208	5074	3078	4265	3802	5671	5010	Sp1 transcription factor [Source:VGNC Symbol;Acc:VGNC:35152]
ENSBTAG00000003025	169	151	324	132	112	151	70	112	56	119	49	174	154	277	128	88	243	65	140	185	186	189	144	147	31	242	86	170	161	119	159	NME/NM23 nucleoside diphosphate kinase 6 [Source:VGNC Symbol;Acc:VGNC:32128]
ENSBTAG00000003033	138	258	575	92	184	97	67	34	86	55	60	44	121	256	134	210	157	186	98	201	98	186	540	149	135	237	372	189	97	189	65	growth arrest and DNA damage inducible gamma [Source:VGNC Symbol;Acc:VGNC:29208]
ENSBTAG00000003034	2768	2814	5335	2757	2626	2875	1728	1506	2374	2150	1330	2855	2572	6131	2069	2005	4232	1729	3190	2995	3009	3523	2013	3092	1216	3828	2103	2908	3081	3292	3521	GATA zinc finger domain containing 2A [Source:VGNC Symbol;Acc:VGNC:29271]
ENSBTAG00000003035	167	183	463	149	137	155	94	102	110	115	51	154	148	386	163	108	195	63	101	155	174	168	93	165	42	228	66	97	215	178	262	impact RWD domain protein [Source:VGNC Symbol;Acc:VGNC:30186]
ENSBTAG00000003038	2198	2944	7593	4670	2953	2821	1412	1570	3433	1719	1480	4307	1783	6314	2126	2563	6944	2251	5221	6175	3025	5846	5469	5077	2068	6557	2530	3159	2442	4124	3260	transporter 2, ATP binding cassette subfamily B member [Source:NCBI gene (formerly Entrezgene);Acc:281586]
ENSBTAG00000003039	2139	2521	5871	4515	2473	2627	1319	1490	2907	1896	1551	4345	1872	5583	1779	1810	5480	1828	3186	5160	3471	5301	6299	4513	980	5709	1517	3426	3015	3278	3431	proteasome 20S subunit beta 8 [Source:VGNC Symbol;Acc:VGNC:33452]
ENSBTAG00000003040	1850	1983	5011	1936	1810	1940	1030	1035	1730	1271	718	1599	1639	3995	1588	894	2964	931	1494	2084	2050	1963	1361	2142	763	2472	1142	1553	1885	2112	2363	Ral GTPase activating protein non-catalytic subunit beta [Source:VGNC Symbol;Acc:VGNC:33703]
ENSBTAG00000003043	366	524	1151	381	406	384	240	277	351	274	228	382	396	1039	357	186	638	385	477	444	531	581	501	473	225	658	257	345	722	439	762	G protein subunit gamma 2 [Source:VGNC Symbol;Acc:VGNC:29465]
ENSBTAG00000003044	1331	1644	3228	821	1194	1257	625	649	994	793	430	1021	1069	2209	1110	505	1532	568	890	1217	1291	1364	976	1070	590	1740	839	811	1237	1234	1357	spindlin 1 [Source:VGNC Symbol;Acc:VGNC:35217]
ENSBTAG00000003045	16	30	33	14	36	28	13	13	20	19	13	15	12	36	24	15	17	35	27	22	23	26	55	14	19	13	35	23	13	28	15	BMP and activin membrane bound inhibitor [Source:VGNC Symbol;Acc:VGNC:26417]
ENSBTAG00000003049	31	37	55	6	29	48	6	57	29	18	18	19	29	35	73	33	24	32	28	57	47	22	11	15	8	21	46	59	16	18	9	MICAL like 2 [Source:VGNC Symbol;Acc:VGNC:31460]
ENSBTAG00000003051	306	413	764	264	275	356	187	135	253	194	99	266	255	821	247	119	399	124	157	255	295	366	127	232	91	380	189	168	407	276	412	FER tyrosine kinase [Source:VGNC Symbol;Acc:VGNC:28948]
ENSBTAG00000003052	1082	975	2316	1031	861	1009	665	592	761	927	456	1297	936	2175	797	676	1663	547	1023	1165	1343	1324	692	1031	365	1439	581	1116	1139	1052	1281	proprotein convertase subtilisin/kexin type 7 [Source:VGNC Symbol;Acc:VGNC:32649]
ENSBTAG00000003058	1137	1142	2093	970	780	1001	656	592	906	864	484	1057	849	2383	756	796	1715	539	989	1174	1536	1361	1034	980	414	1423	676	1206	1277	886	1283	ADRM1 26S proteasome ubiquitin receptor [Source:VGNC Symbol;Acc:VGNC:25699]
ENSBTAG00000003059	331	434	1009	398	335	475	188	222	299	289	185	453	395	1109	328	260	527	174	270	386	558	582	242	357	119	670	202	341	460	427	693	cilia and flagella associated protein 298 [Source:NCBI gene (formerly Entrezgene);Acc:535482]
ENSBTAG00000003061	1123	643	1446	499	587	974	764	623	369	990	481	717	696	2366	486	326	1163	487	1298	341	811	660	131	441	253	868	317	818	1411	606	893	laminin subunit alpha 5 [Source:VGNC Symbol;Acc:VGNC:30771]
ENSBTAG00000003062	721	762	1493	565	639	635	377	336	445	469	191	557	591	1126	628	263	930	314	500	653	645	622	532	660	184	943	323	466	544	643	615	FHF complex subunit HOOK interacting protein 2A [Source:VGNC Symbol;Acc:VGNC:28740]
ENSBTAG00000003063	1982	1955	5918	2352	1834	2421	1073	1131	1593	1635	709	2039	1811	4888	1654	1168	3722	925	2041	2963	2180	2727	1431	2775	793	2829	1144	1732	2159	2454	2942	synaptojanin 1 [Source:VGNC Symbol;Acc:VGNC:35527]
ENSBTAG00000003064	1370	1972	4261	1378	2080	1592	831	858	1523	926	522	1381	1443	3578	1241	766	2533	841	1121	1636	1462	2106	1372	1862	735	2194	880	737	1982	1816	2151	PAX3 and PAX7 binding protein 1 [Source:VGNC Symbol;Acc:VGNC:32601]
ENSBTAG00000003066	744	453	1777	530	563	685	289	456	748	257	203	399	478	1932	355	216	764	239	375	703	677	1000	521	524	287	924	276	443	755	822	1034	NSA2 ribosome biosis homolog (S. cerevisiae) [Source:NCBI gene (formerly Entrezgene);Acc:522309]
ENSBTAG00000003067	984	1050	2124	733	706	805	549	481	708	648	429	968	793	1877	796	387	1164	367	709	1022	1146	1207	948	765	285	1348	546	918	944	715	1018	proteasome 20S subunit beta 7 [Source:VGNC Symbol;Acc:VGNC:33451]
ENSBTAG00000003068	1712	1719	3878	567	1131	1078	658	596	916	639	428	534	1178	1266	1766	595	1669	245	742	1552	922	803	963	1283	486	1758	1213	851	1117	1201	958	methylsterol monooxygenase 1 [Source:VGNC Symbol;Acc:VGNC:31701]
ENSBTAG00000003069	1298	1074	2235	792	923	858	854	401	596	876	475	1143	854	2312	736	637	1385	813	788	642	853	1028	475	877	297	1008	732	1169	1026	1657	928	mannosidase alpha class 1C member 1 [Source:VGNC Symbol;Acc:VGNC:31163]
ENSBTAG00000003072	7661	6929	12565	3411	4131	4929	3812	3070	3058	5243	1986	5638	5571	9718	5578	3280	7628	3113	5203	5864	8283	5733	4093	3957	1765	8281	3840	6647	5469	4561	4444	acyl-CoA dehydrogenase very long chain [Source:VGNC Symbol;Acc:VGNC:50246]
ENSBTAG00000003073	534	447	1088	516	533	640	372	363	456	458	273	773	509	1200	369	347	919	263	543	685	713	667	303	537	172	641	266	629	644	450	695	N-alpha-acetyltransferase 40, NatD catalytic subunit [Source:VGNC Symbol;Acc:VGNC:54619]
ENSBTAG00000003074	259	563	518	367	1167	213	290	219	450	104	182	318	174	860	196	392	806	1410	1538	481	146	394	1515	676	812	557	522	256	224	416	258	solute carrier family 16 member 6 [Source:VGNC Symbol;Acc:VGNC:34692]
ENSBTAG00000003075	229	270	565	235	366	296	179	133	243	199	101	253	221	581	243	186	507	262	438	291	278	282	365	346	207	391	287	349	237	345	273	dishevelled segment polarity protein 2 [Source:VGNC Symbol;Acc:VGNC:28265]
ENSBTAG00000003076	133	148	303	85	67	138	58	58	64	96	36	119	119	258	130	41	125	44	72	107	183	119	47	74	28	154	63	62	170	70	189	5'-nucleotidase domain containing 1 [Source:VGNC Symbol;Acc:VGNC:32294]
ENSBTAG00000003077	1468	1692	3570	1616	1719	1653	1035	855	1610	1133	695	1566	1424	3764	1425	1050	2546	1007	1819	1827	1763	1945	1634	1752	714	2065	963	1841	1471	1733	1863	double PHD fingers 2 [Source:VGNC Symbol;Acc:VGNC:28176]
ENSBTAG00000003078	34	37	79	31	22	43	11	21	12	39	14	54	21	84	20	16	44	17	40	49	56	37	4	34	6	29	11	28	45	30	47	collagen type X alpha 1 chain [Source:VGNC Symbol;Acc:VGNC:27553]
ENSBTAG00000003079	8	10	15	18	7	10	5	12	4	8	2	16	14	14	13	10	18	3	12	7	19	16	6	13	5	11	6	11	4	8	17	tigger transposable element derived 3 [Source:VGNC Symbol;Acc:VGNC:35865]
ENSBTAG00000003081	403	444	903	241	315	372	224	182	347	251	142	311	320	687	264	192	484	150	252	350	411	473	259	252	151	452	188	336	349	314	344	RWD domain containing 4 [Source:VGNC Symbol;Acc:VGNC:34229]
ENSBTAG00000003083	16	42	58	24	10	23	11	7	18	31	4	24	19	37	25	13	28	13	20	26	45	30	19	30	10	30	17	38	25	22	26	solute carrier family 50 member 1 [Source:VGNC Symbol;Acc:VGNC:34899]
ENSBTAG00000003084	821	1039	2418	833	963	911	459	476	732	545	296	775	807	1816	900	429	1509	512	852	1086	919	905	748	1121	336	1300	586	698	971	1125	1027	G-patch domain containing 2 like [Source:VGNC Symbol;Acc:VGNC:29517]
ENSBTAG00000003087	197	225	544	198	185	215	121	150	193	138	99	160	134	575	166	136	293	80	138	258	230	324	213	304	88	297	115	189	241	235	268	defective in cullin neddylation 1 domain containing 5 [Source:VGNC Symbol;Acc:VGNC:27938]
ENSBTAG00000003088	10	41	26	9	3	8	5	9	10	15	3	22	22	17	12	15	11	2	10	17	49	16	9	4	3	15	6	18	22	7	12	LanC like 3 [Source:VGNC Symbol;Acc:VGNC:30785]
ENSBTAG00000003089	79	72	80	27	38	58	17	43	31	41	23	11	30	32	146	24	28	31	13	79	79	16	17	23	7	34	98	74	10	17	19	rhophilin Rho GTPase binding protein 2 [Source:VGNC Symbol;Acc:VGNC:52240]
ENSBTAG00000003092	366	376	927	382	290	382	203	222	280	275	135	404	375	755	306	206	585	206	303	444	474	568	363	468	99	514	193	275	421	429	497	anaphase promoting complex subunit 5 [Source:VGNC Symbol;Acc:VGNC:25885]
ENSBTAG00000003094	582	567	1137	582	605	632	376	290	578	388	276	563	458	1436	382	558	955	401	650	701	708	828	619	690	268	791	343	678	634	635	731	spliceosome associated factor 1, recruiter of U4/U6.U5 tri-snRNP [Source:VGNC Symbol;Acc:VGNC:34292]
ENSBTAG00000003097	4254	5494	11474	3002	3070	3841	1836	2178	2796	3164	1095	3530	4029	7937	3399	1629	5827	1726	2110	4731	4035	4511	3065	4325	1095	4869	2357	2727	4317	4339	4316	DENN domain containing 4C [Source:VGNC Symbol;Acc:VGNC:28001]
ENSBTAG00000003098	3776	3792	8805	3085	4042	4354	2061	2140	3411	2370	1709	3540	2753	9784	2865	1841	4903	1748	3095	4006	3851	4784	2802	3660	1791	5456	2004	2265	5075	3540	5235	metadherin [Source:VGNC Symbol;Acc:VGNC:31719]
ENSBTAG00000003100	554	700	1064	516	482	653	328	302	466	578	338	586	594	1142	450	298	746	231	592	370	928	691	172	397	193	571	342	544	908	439	991	smoothelin [Source:VGNC Symbol;Acc:VGNC:35036]
ENSBTAG00000003102	266	319	618	283	215	242	159	150	216	212	105	234	265	532	231	216	456	245	324	323	373	304	200	324	78	335	167	331	242	251	285	GRIP and coiled-coil domain containing 1 [Source:VGNC Symbol;Acc:VGNC:29280]
ENSBTAG00000003109	2599	3893	8873	3258	2583	3050	1769	1756	3291	2114	1182	2385	2417	7889	2800	1648	4814	1942	2573	4274	3524	4263	2653	4009	1260	4480	2104	2919	3165	3342	3633	integral membrane protein 2B [Source:VGNC Symbol;Acc:VGNC:30340]
ENSBTAG00000003111	1653	1812	4116	1860	1761	1701	794	976	1418	997	617	1632	1456	3634	1409	597	2379	556	936	1562	1589	2138	1111	1950	398	2608	782	849	2081	2372	2987	ATM serine/threonine kinase [Source:VGNC Symbol;Acc:VGNC:26268]
ENSBTAG00000003112	574	642	1443	407	457	494	316	274	437	391	187	416	451	1199	483	272	622	241	345	553	605	621	464	493	168	683	303	349	519	485	613	THUMP domain containing 3 [Source:VGNC Symbol;Acc:VGNC:35855]
ENSBTAG00000003114	344	447	1024	336	405	426	235	190	322	292	141	336	331	710	264	227	615	330	399	438	475	477	352	425	188	485	264	302	343	419	364	AVL9 cell migration associated [Source:VGNC Symbol;Acc:VGNC:26355]
ENSBTAG00000003115	910	1039	2393	715	1015	944	465	513	881	602	350	837	776	1720	796	373	1309	499	745	975	984	926	630	842	396	1215	557	663	878	808	974	kelch repeat and BTB domain containing 2 [Source:VGNC Symbol;Acc:VGNC:30415]
ENSBTAG00000003116	972	1106	2386	842	872	996	523	507	679	596	364	920	841	1930	825	410	1203	410	615	999	1046	1060	625	941	327	1298	495	630	1094	910	1214	myotubularin related protein 6 [Source:VGNC Symbol;Acc:VGNC:31744]
ENSBTAG00000003124	1900	2193	4121	1603	1852	1864	1129	951	1265	1391	722	1782	1744	3476	1597	844	2730	900	1436	2003	2068	2199	1511	1733	597	2772	1243	1742	1907	1963	1635	major facilitator superfamily domain containing 14B [Source:VGNC Symbol;Acc:VGNC:50087]
ENSBTAG00000003126	401	338	652	240	233	297	204	177	169	306	133	392	324	540	273	171	449	179	319	433	493	377	350	332	93	500	184	488	342	259	279	peroxisomal biosis factor 16 [Source:VGNC Symbol;Acc:VGNC:32757]
ENSBTAG00000003128	322	466	841	282	410	344	218	181	294	261	160	334	334	957	277	193	488	277	521	303	422	377	230	296	278	462	300	202	371	310	423	spermatosis associated 6 [Source:VGNC Symbol;Acc:VGNC:35189]
ENSBTAG00000003143	267	301	606	290	177	296	154	204	210	231	76	274	254	514	255	103	433	135	258	281	393	361	225	257	81	346	131	218	309	289	366	TBCC domain containing 1 [Source:VGNC Symbol;Acc:VGNC:35651]
ENSBTAG00000003144	77	80	159	52	35	56	16	31	30	69	13	48	40	104	41	28	43	7	28	32	69	67	18	48	10	72	24	9	72	82	86	KIAA0825 [Source:VGNC Symbol;Acc:VGNC:30556]
ENSBTAG00000003147	10998	13083	30778	11393	15989	9844	6155	5050	11062	6083	4360	7669	9544	21058	10335	6716	17827	7096	13268	12760	9677	12298	14143	13960	7186	17372	11885	8768	9414	13951	10983	Janus kinase 1 [Source:VGNC Symbol;Acc:VGNC:30364]
ENSBTAG00000003148	2744	3435	8023	3114	2665	2657	1605	1655	2397	2075	1070	2834	2838	5280	2542	1951	4945	1509	2610	3748	3267	3492	2463	3507	967	4136	1839	2904	2940	3294	3207	minichromosome maintenance complex component 3 associated protein [Source:VGNC Symbol;Acc:VGNC:31310]
ENSBTAG00000003151	1407	1049	2511	757	1116	1076	634	564	1069	670	474	1122	945	2280	776	624	1786	488	942	1011	953	1548	814	964	412	1586	675	1082	1299	727	1100	DnaJ heat shock protein family (Hsp40) member B11 [Source:NCBI gene (formerly Entrezgene);Acc:506316]
ENSBTAG00000003152	42	19	163	34	20	28	9	29	37	20	37	28	114	60	31	50	48	6	27	71	31	147	125	65	10	204	3	112	28	68	40	putative ISG12(a) protein [Source:NCBI gene (formerly Entrezgene);Acc:507138]
ENSBTAG00000003155	26	20	106	102	30	36	21	19	56	23	28	39	40	139	30.07	51	86	21	15	63	49	84	92	83	4	61	12	75.1	50	88	80.07	interferon, alpha-inducible protein 27-like 2 [Source:NCBI gene (formerly Entrezgene);Acc:535465]
ENSBTAG00000003160	1692	1921	4770	2081	1703	1584	1157	879	1262	1317	672	1475	1811	3224	1704	1857	3194	1251	2383	2113	2274	2269	1703	2400	722	2654	2183	2290	1729	2375	2191	leucine rich repeats and calponin homology domain containing 4 [Source:VGNC Symbol;Acc:VGNC:30974]
ENSBTAG00000003161	293	397	646	210	222	327	133	167	195	215	123	259	292	433	278	202	499	123	212	323	464	342	239	276	79	341	206	334	237	252	329	ybeY metalloendoribonuclease [Source:VGNC Symbol;Acc:VGNC:54568]
ENSBTAG00000003162	258	306	653	69	89	146	83	91	56	191	52	108	164	250	198	40	161	96	111	138	252	151	72	107	28	222	100	117	141	111	116	crystallin zeta [Source:VGNC Symbol;Acc:VGNC:27746]
ENSBTAG00000003166	3091	2110	7161	4802	3600	4798	1440	2745	4709	2326	2864	7919	3765	14376	1864	1660	5848	2364	3904	3221	3197	9133	1141	2942	1547	4580	948	2200	6874	4164	8996	AXL receptor tyrosine kinase [Source:VGNC Symbol;Acc:VGNC:26366]
ENSBTAG00000003168	6368	6773	15410	7154	7075	7910	4130	3751	6890	4694	2950	6996	6107	17365	5407	4271	10167	4071	7494	8386	8127	8643	5139	7608	3087	8630	4095	6868	7484	7764	10422	heteroous nuclear ribonucleoprotein U like 1 [Source:VGNC Symbol;Acc:VGNC:50035]
ENSBTAG00000003169	60	47	170	43	71	43	66	40	29	50	13	39	59	63	36	109	108	83	100	61	63	48	43	87	38	60	77	53	29	65	32	F-box protein 24 [Source:VGNC Symbol;Acc:VGNC:50001]
ENSBTAG00000003171	97	110	104	25	21	77	38	71	74	41	31	14	48	60	204	62	23	59	29	104	90	20	27	40	11	27	55	143	20	34	16	SH3 and multiple ankyrin repeat domains 2 [Source:VGNC Symbol;Acc:VGNC:56279]
ENSBTAG00000003174	88	62	151	52	42	71	30	53	57	44	42	70	49	202	48	24	90	25	39	80	98	73	33	49	14	100	35	61	92	56	102	NADH:ubiquinone oxidoreductase complex assembly factor 4 [Source:VGNC Symbol;Acc:VGNC:31956]
ENSBTAG00000003176	1345	1426	1826	821	1237	623	701	614	807	727	431	1163	1229	2148	1507	580	1811	767	868	875	849	590	389	799	228	1502	1017	1333	553	894	921	junctional adhesion molecule 3 [Source:VGNC Symbol;Acc:VGNC:50018]
ENSBTAG00000003177	260	317	554	192	381	236	177	172	203	173	102	259	169	586	173	106	362	386	461	279	243	283	307	262	207	411	173	247	331	191	222	solute carrier family 25 member 33 [Source:VGNC Symbol;Acc:VGNC:34759]
ENSBTAG00000003178	663	631	1304	498	562	617	305	278	407	354	223	485	492	1282	507	240	757	241	401	501	590	642	368	579	192	724	307	432	564	626	727	arginyltransferase 1 [Source:VGNC Symbol;Acc:VGNC:26238]
ENSBTAG00000003180	624	491	1026	451	439	692	506	387	307	751	219	668	547	1627	378	386	825	290	619	777	746	690	470	573	236	756	339	996	604	453	494	transmembrane protein 201 [Source:VGNC Symbol;Acc:VGNC:36023]
ENSBTAG00000003183	178	442	241	53	71	355	79	122	40	202	63	83	169	135	367	64	104	103	76	294	339	152	114	79	35	183	146	161	81	75	58	netrin 4 [Source:VGNC Symbol;Acc:VGNC:32306]
ENSBTAG00000003185	2689	4019	7008	2706	3142	3183	1851	1400	2560	1945	1025	3292	2367	7909	2242	1771	4872	1743	2641	3045	2686	4486	2068	3123	1446	4100	2013	2132	3516	4011	4233	ArfGAP with SH3 domain, ankyrin repeat and PH domain 1 [Source:VGNC Symbol;Acc:VGNC:26184]
ENSBTAG00000003186	1229	1329	2658	1165	1403	1554	746	741	958	809	612	1457	1052	2275	1242	687	1761	687	1102	1235	1271	1425	813	1388	607	1453	751	1077	1181	1284	1360	OTU deubiquitinase with linear linkage specificity [Source:VGNC Symbol;Acc:VGNC:32501]
ENSBTAG00000003189	859	1030	1871	740	841	966	545	474	745	751	357	852	666	2062	589	374	1373	389	771	741	856	1027	894	835	278	1069	413	728	843	1053	993	coiled-coil domain containing 6 [Source:VGNC Symbol;Acc:VGNC:26904]
ENSBTAG00000003191	1645	1372	6042	2333	2382	2763	1089	743	4348	771	2176	1937	1600	2604	1381	2750	6870	748	2645	2531	2927	9640	3268	4074	2318	4159	3032	2392	2689	3277	3394	fascin actin-bundling protein 1 [Source:VGNC Symbol;Acc:VGNC:29126]
ENSBTAG00000003192	363	277	617	151	86	184	91	121	77	277	65	241	247	384	242	140	186	91	252	67	377	315	38	111	24	247	120	186	279	231	320	TBC1 domain family member 16 [Source:VGNC Symbol;Acc:VGNC:35630]
ENSBTAG00000003193	180	178	344	167	172	206	98	111	106	155	77	232	147	366	154	99	280	73	164	223	230	208	105	142	26	201	78	246	162	151	190	RNA pseudouridine synthase domain containing 2 [Source:VGNC Symbol;Acc:VGNC:34155]
ENSBTAG00000003196	3025	3514	5726	1823	3113	1965	2322	1320	1749	2124	775	2218	2940	4063	2963	1110	3453	3506	2899	1813	2807	1948	1454	2367	1431	3543	2321	2301	2497	2795	2092	3'-phosphoadenosine 5'-phosphosulfate synthase 2 [Source:VGNC Symbol;Acc:VGNC:32574]
ENSBTAG00000003199	623	628	1067	383	262	552	363	221	217	491	269	505	434	1059	441	345	671	231	408	589	718	597	190	363	118	574	359	729	604	371	655	solute carrier family 35 member C1 [Source:VGNC Symbol;Acc:VGNC:34827]
ENSBTAG00000003200	300	286	629	212	140	134	136	98	97	133	68	160	141	552	127	77	245	159	155	133	254	209	51	142	83	204	167	149	194	199	279	chondroitin sulfate proteoglycan family member 4B [Source:VGNC Symbol;Acc:VGNC:99251]
ENSBTAG00000003201	869	866	1754	552	663	751	402	437	599	563	285	741	648	1545	611	333	993	280	553	706	847	882	481	611	215	957	436	597	794	645	834	farnesyltransferase, CAAX box, alpha [Source:VGNC Symbol;Acc:VGNC:29070]
ENSBTAG00000003205	5249.79	4625.61	10636.6	5691.42	5260.02	5988.12	3019.31	3012.18	6709.75	3480.48	2517.32	4948.73	3948.3	14422.3	3344.37	2450.23	7429.62	1957.18	4582.65	5859.88	6231.2	8079.83	8378.73	6927.6	2311.39	7741.27	2280.71	4993.69	6008.58	5860.85	8075.79	ribosomal protein L35 [Source:NCBI gene (formerly Entrezgene);Acc:515534]
ENSBTAG00000003208	490	685	1174	394	395	445	211	236	318	272	149	368	317	833	386	195	554	151	238	469	409	500	365	503	177	711	223	321	433	395	462	RAB33B, member RAS onco family [Source:VGNC Symbol;Acc:VGNC:33643]
ENSBTAG00000003209	1177	1241	2728	1030	1061	1032	732	575	774	844	432	931	1078	2222	967	818	1897	786	1421	1395	1288	1205	891	1225	573	1740	913	1330	1082	1120	1153	BLCAP apoptosis inducing factor [Source:VGNC Symbol;Acc:VGNC:54701]
ENSBTAG00000003212	143	158	380	159	144	166	78	104	147	136	98	187	187	454	151	87	198	141	192	127	275	174	44	98	100	165	92	112	560	128	278	neuronatin [Source:VGNC Symbol;Acc:VGNC:32142]
ENSBTAG00000003215	570	753	1991	936	920	826	314	385	623	442	285	682	661	1305	645	522	1365	491	801	891	821	1016	739	1052	334	1112	394	493	784	1170	948	kinesin family member 3B [Source:VGNC Symbol;Acc:VGNC:30603]
ENSBTAG00000003217	3	9	26	10	4	17	0	2	8	7	6	9	7	10	10	7	7	2	2	15	4	14	1	3	4	2	13	9	18	5	12	cell adhesion molecule 3 [Source:VGNC Symbol;Acc:VGNC:26696]
ENSBTAG00000003218	326	377	883	295	205	289	155	133	208	170	95	240	241	625	258	131	397	89	166	282	309	304	193	289	63	524	160	227	328	339	363	RAB28, member RAS onco family [Source:VGNC Symbol;Acc:VGNC:33635]
ENSBTAG00000003219	11	2	15	32	24	1	23	0	43	10	1	0	22	11	6	2	2	4	5	5	46	18	0	0	3	5	0	1	43	10	57	F-box and leucine rich repeat protein 7 [Source:VGNC Symbol;Acc:VGNC:52778]
ENSBTAG00000003221	2004	2511	7343	2921	3392	2438	1347	1367	2753	1467	879	1795	2135	6124	1958	1514	4004	1539	2710	3248	2499	2785	2663	4179	1344	3629	1480	1587	2379	3681	3552	activating transcription factor 7 interacting protein [Source:VGNC Symbol;Acc:VGNC:26246]
ENSBTAG00000003222	1058	752	2023	941	1050	1065	623	795	944	826	550	911	905	1758	581	398	1642	257	1024	1246	1192	1332	1013	764	329	1273	300	1089	1571	690	1274	asparagine synthetase (glutamine-hydrolyzing) [Source:NCBI gene (formerly Entrezgene);Acc:514209]
ENSBTAG00000003225	291	339	800	326	287	365	182	206	273	268	185	348	291	664	288	187	650	165	314	452	508	387	370	442	105	534	151	366	340	336	392	IMP U3 small nucleolar ribonucleoprotein 4 [Source:VGNC Symbol;Acc:VGNC:30183]
ENSBTAG00000003228	12349	12507	27628	13011	13380	13458	8126	7839	12146	9387	6249	13870	11424	27941	10791	6771	20923	6730	14827	14774	16091	17851	18695	13771	4869	18552	6324	14325	15261	12929	16763	ribosomal protein L3 [Source:VGNC Symbol;Acc:VGNC:101451]
ENSBTAG00000003229	6458	6160	14610	6805	7534	7321	3835	3665	7334	3857	2982	5439	5340	15176	4570	3267	9867	3143	5737	6944	7292	9807	10651	8735	2997	9370	3143	6662	7549	7755	9680	ribosomal protein L23 [Source:VGNC Symbol;Acc:VGNC:55867]
ENSBTAG00000003232	445	412	1231	441	349	467	222	251	290	284	154	372	388	864	364	206	675	180	287	511	488	505	354	472	111	637	157	387	446	488	542	RAB29, member RAS onco family [Source:VGNC Symbol;Acc:VGNC:33636]
ENSBTAG00000003235	543	555	1315	480	453	520	337	239	371	400	213	548	441	935	494	359	831	306	501	572	571	506	333	451	189	658	342	485	512	509	548	dehydrodolichyl diphosphate synthase subunit [Source:VGNC Symbol;Acc:VGNC:28035]
ENSBTAG00000003237	1206	2017	5276	2331	4673	1111	1799	934	1359	849	976	1262	1663	4531	1667	2512	4458	3811	7233	3072	2021	2391	3592	3024	4378	3640	4538	2243	2169	2703	1490	IQ motif and Sec7 domain ArfGEF 1 [Source:VGNC Symbol;Acc:VGNC:30261]
ENSBTAG00000003239	1199	1135	2690	1048	1159	1388	611	778	966	806	466	1313	996	2889	900	410	1658	415	773	1304	1050	1364	694	1112	335	1479	578	701	1530	1374	1468	UTP20 small subunit processome component [Source:VGNC Symbol;Acc:VGNC:36744]
ENSBTAG00000003240	45	38	165	77	38	63	29	36	60	29	7	26	31	162	36	22	89	21	53	62	84	43	20	101	8	57	25	60	41	54	55	chromosome 8 C9orf152 homolog [Source:VGNC Symbol;Acc:VGNC:52739]
ENSBTAG00000003242	389	523	2315	660	369	483	192	282	279	340	175	528	515	1163	548	332	861	210	415	643	771	646	379	895	96	671	296	468	644	647	679	acyl-CoA dehydrogenase family member 9 [Source:VGNC Symbol;Acc:VGNC:50076]
ENSBTAG00000003245	1112	1253	2664	1382	1780	1341	1028	751	1341	696	633	1435	895	2356	623	607	2537	693	1379	1373	1234	1704	1496	1547	885	1821	690	1304	1869	1876	2138	BCAR3 adaptor protein, NSP family member [Source:VGNC Symbol;Acc:VGNC:53850]
ENSBTAG00000003255	393	674	4436	4447	1597	1668	214	1203	2615	340	312	671	1395	4171	803	1314	2721	681	893	5431	1592	1459	2960	4061	252	709	281	2107	1219	1727	1074	CD4 molecule [Source:VGNC Symbol;Acc:VGNC:27032]
ENSBTAG00000003256	396	368	1143	565	591	559	245	228	314	305	193	417	476	955	410	387	764	271	527	573	612	540	477	587	213	658	301	515	424	518	517	translocase of outer mitochondrial membrane 34 [Source:VGNC Symbol;Acc:VGNC:49135]
ENSBTAG00000003257	2584	3022	7142	3054	3933	3266	1676	1461	3014	1537	1440	2342	2432	6258	2294	2211	5049	2120	3657	3698	2726	4110	3177	3774	1857	3913	2309	2552	2385	3798	3406	serine/threonine kinase 4 [Source:VGNC Symbol;Acc:VGNC:35401]
ENSBTAG00000003259	1133	1151	2841	1457	1469	1599	698	702	1603	829	610	1353	1079	3677	855	693	2050	553	1014	1338	1280	1801	893	1519	658	1414	606	810	1756	1732	1931	transcription elongation regulator 1 [Source:VGNC Symbol;Acc:VGNC:35685]
ENSBTAG00000003260	6	7	20	9	11	10	5	4	8	4	4	8	11	7	13	3	22	10	7	15	6	5	8	11	2	7	3	17	7	8	4	G protein-coupled receptor 151 [Source:VGNC Symbol;Acc:VGNC:29558]
ENSBTAG00000003261	113	148	251	58	85	113	85	51	79	73	52	122	101	158	93	46	140	74	156	70	196	148	47	81	38	81	47	129	85	134	134	aurora kinase C [Source:NCBI gene (formerly Entrezgene);Acc:618599]
ENSBTAG00000003263	222	199	346	145	110	225	87	96	230	123	90	168	156	544	140	114	225	59	119	181	165	270	158	167	71	212	118	157	335	196	305	tubulin folding cofactor A [Source:VGNC Symbol;Acc:VGNC:35648]
ENSBTAG00000003264	2069	2047	4119	1913	2081	1791	1320	973	1681	1363	889	1818	1756	3717	1801	1506	3393	1585	2833	2335	2216	2317	2333	2024	939	3245	1895	2589	1841	2143	2014	nuclear receptor subfamily 1 group H member 2 [Source:VGNC Symbol;Acc:VGNC:32230]
ENSBTAG00000003265	1171	1976	4206	1323	1065	1527	466	798	1305	648	357	976	1060	2759	1318	634	1682	501	868	1858	1260	1374	977	1852	339	2092	646	992	1571	1356	1753	adducin 3 [Source:VGNC Symbol;Acc:VGNC:25655]
ENSBTAG00000003267	113	106	184	108	103	109	68	80	117	85	37	137	85	242	96	49	219	86	110	146	138	117	94	117	26	157	52	125	70	96	86	zinc finger protein 132 [Source:VGNC Symbol;Acc:VGNC:52982]
ENSBTAG00000003268	539	654	1157	905	637	602	307	377	600	539	247	615	466	1216	442	292	1323	341	558	908	761	816	946	959	193	1195	265	721	654	1020	769	pelota mRNA surveillance and ribosome rescue factor [Source:VGNC Symbol;Acc:VGNC:32743]
ENSBTAG00000003276	2649	2488	6423	2203	1770	2358	1631	1272	1894	1948	672	2372	2445	4973	2042	1300	3420	969	2135	3133	2623	2397	2132	2682	794	3333	1582	2410	2068	2526	2113	protein kinase C eta [Source:VGNC Symbol;Acc:VGNC:33332]
ENSBTAG00000003279	1200	1143	2069	861	713	908	640	596	645	916	429	1149	954	1972	872	582	1528	464	934	1003	1486	1208	876	737	253	1334	557	920	1182	745	1180	NADH:ubiquinone oxidoreductase subunit A10 [Source:VGNC Symbol;Acc:VGNC:59187]
ENSBTAG00000003288	455	513	1064	326	407	438	230	272	266	327	161	368	397	946	402	174	502	154	256	437	514	533	331	394	126	624	252	250	528	424	549	CCZ1 homolog, vacuolar protein trafficking and biosis associated [Source:NCBI gene (formerly Entrezgene);Acc:511088]
ENSBTAG00000003289	5	5	20	17	20	6	11	6	25	1	5	2	10	34	11	15	19	20	47	13	4	15	94	47	10	12	18	15	5	31	5
ENSBTAG00000003290	356	229	891	755	664	632	269	267	667	251	454	661	407	1653	354	167	850	242	467	336	343	813	516	658	238	574	95	276	813	911	1133	solute carrier family 9 member A7 [Source:VGNC Symbol;Acc:VGNC:54488]
ENSBTAG00000003291	24	22	51	8	15	36	6	32	38	11	16	15	12	38	28	13	32	16	8	32	20	29	6	25	6	16	14	17	21	14	22	ribosomal modification protein rimK like family member B [Source:VGNC Symbol;Acc:VGNC:33971]
ENSBTAG00000003294	291	251	406	202	137	210	126	117	128	181	96	219	195	446	171	110	265	94	191	261	295	284	198	204	64	320	132	290	231	191	238	mitochondrial ribosomal protein L43 [Source:VGNC Symbol;Acc:VGNC:106828]
ENSBTAG00000003295	127	127	242	87	111	103	75	60	117	79	36	96	93	234	117	46	169	46	79	129	117	94	75	124	40	166	49	93	99	95	81	golgin, RAB6 interacting [Source:VGNC Symbol;Acc:VGNC:29497]
ENSBTAG00000003296	168	196	399	179	150	209	124	112	127	149	61	187	181	378	141	98	273	97	163	247	250	200	132	210	44	214	66	207	185	150	180	twinkle mtDNA helicase [Source:VGNC Symbol;Acc:VGNC:36527]
ENSBTAG00000003297	102	196	1110	397	141	313	31	243	657	56	38	144	218	552	223	164	637	161	223	732	421	301	267	1096	26	384	48	198	236	320	278	2'-5'-oligoadenylate synthetase like [Source:VGNC Symbol;Acc:VGNC:32392]
ENSBTAG00000003298	778	772	1262	483	473	608	470	403	394	509	248	625	543	1251	580	509	855	434	781	789	862	759	304	583	226	780	491	757	569	577	825	leucine zipper tumor suppressor 2 [Source:VGNC Symbol;Acc:VGNC:31122]
ENSBTAG00000003300	1605	1760	2371	500	1537	1115	532	749	885	591	738	636	999	1976	2392	1027	1032	866	801	1146	2223	870	464	894	514	1538	2633	1731	1182	658	1313	milk fat globule EGF and factor V/VIII domain containing [Source:VGNC Symbol;Acc:VGNC:31426]
ENSBTAG00000003303	428	459	735	305	274	416	256	221	260	322	153	397	327	744	345	244	532	168	315	554	586	487	382	372	114	582	212	463	408	338	395	mitochondrial ribosomal protein L58 [Source:VGNC Symbol;Acc:VGNC:31652]
ENSBTAG00000003305	2516	5204	4716	4188	8646	2640	2611	1693	6010	1139	2486	4424	1482	15926	1290	2516	11085	8870	12608	5698	2199	7741	6867	7598	7577	6832	4812	3809	6079	3879	6081	neutrophil cytosolic factor 1 [Source:NCBI gene (formerly Entrezgene);Acc:281345]
ENSBTAG00000003307	1722	1981	3690	1361	1317	1597	945	881	1269	1237	658	1872	1329	3415	1347	785	2244	654	1200	1727	2057	1892	1146	1335	477	2216	834	1273	1844	1426	1900	inner membrane mitochondrial protein [Source:VGNC Symbol;Acc:VGNC:30181]
ENSBTAG00000003312	3267	3420	6968	1681	6390	1919	2839	1366	2919	1781	887	1791	2913	5172	2578	1308	5567	3658	5056	2961	2241	2232	3691	3145	3039	3972	3886	3139	2030	3019	1464	carbohydrate sulfotransferase 15 [Source:VGNC Symbol;Acc:VGNC:27343]
ENSBTAG00000003313	24	39	138	132	97	70	4	17	118	5	30	111	33	98	40	38	188	22	46	120	46	71	196	147	21	136	10	52	53	142	91	TNF receptor superfamily member 9 [Source:VGNC Symbol;Acc:VGNC:36171]
ENSBTAG00000003314	352	325	981	356	339	449	288	200	249	264	202	389	420	911	376	205	507	148	327	328	435	454	162	287	149	591	266	233	557	373	676	spindle and kinetochore associated complex subunit 3 [Source:VGNC Symbol;Acc:VGNC:34645]
ENSBTAG00000003315	397	331	741	422	344	371	205	219	339	319	190	402	323	907	293	246	546	126	319	378	506	606	613	410	134	558	264	475	550	411	555	mitochondrial ribosomal protein L57 [Source:VGNC Symbol;Acc:VGNC:31651]
ENSBTAG00000003316	574	697	1296	417	616	478	300	237	525	276	216	442	376	1401	451	328	745	289	667	612	534	653	649	495	307	916	567	397	587	584	571	synapse associated protein 1 [Source:VGNC Symbol;Acc:VGNC:35502]
ENSBTAG00000003322	72	233	403	48	89	105	56	40	55	47	29	69	93	128	97	45	141	61	81	106	99	82	43	58	41	124	85	50	117	46	89	tubulin tyrosine ligase like 7 [Source:VGNC Symbol;Acc:VGNC:36495]
ENSBTAG00000003323	619	383	1014	685	525	746	383	396	358	547	440	753	562	1500	393	285	941	295	597	669	820	572	333	541	167	686	281	677	759	516	818	nucleolar protein 6 [Source:VGNC Symbol;Acc:VGNC:32158]
ENSBTAG00000003325	997	1262	3866	1688	1613	1289	617	769	1215	590	455	824	1194	2959	1256	1006	2323	1115	2308	2117	1249	1294	1555	2320	721	2104	1322	1462	938	1507	1261	SNF related kinase [Source:VGNC Symbol;Acc:VGNC:50156]
ENSBTAG00000003326	3743	5170	12763	4541	15427	2115	3216	1936	5263	954	2274	2389	2746	12039	2620	4365	13344	4025	17679	7737	1248	5726	5685	6214	9003	10951	12594	3424	2665	4843	3910	NLR family apoptosis inhibitory protein [Source:VGNC Symbol;Acc:VGNC:31873]
ENSBTAG00000003327	90	73	345	68	149	83	120	45	71	19	94	44	68	254	105	190	200	270	363	123	32	73	90	82	131	181	281	90	168	83	134	RUN and FYVE domain containing 4 [Source:VGNC Symbol;Acc:VGNC:34216]
ENSBTAG00000003328	218	165.95	356.96	193	123	154	78.96	88	93	112	63	177	148.99	247	160	76	194.99	57	93.95	213	178.99	185	68	200	17	233.99	90	192.95	135	171	148	TAM41 mitochondrial translocator assembly and maintenance homolog [Source:NCBI gene (formerly Entrezgene);Acc:514330]
ENSBTAG00000003329	12	37	50	6	5	17	3	5	2	8	9	2	4	19	31	4	7	7	1	15	9	10	13	12	1	3	23	12	1	6	10	follistatin [Source:VGNC Symbol;Acc:VGNC:29134]
ENSBTAG00000003330	1542	2024	3664	1473	1227	1551	864	903	1112	1161	558	1692	1317	3316	1449	724	2161	628	1071	1829	1947	2214	1340	1422	415	2077	854	1421	1616	1565	1778	atlastin GTPase 3 [Source:VGNC Symbol;Acc:VGNC:26267]
ENSBTAG00000003332	148	92	206	94	89	110	56	87	55	82	64	101	98	206	80	67	145	43	79	140	126	98	66	94	32	119	56	94	116	50	103	ribonuclease P/MRP subunit p40 [Source:VGNC Symbol;Acc:VGNC:34125]
ENSBTAG00000003334	817	923	2042	717	586	740	503	415	363	718	330	985	813	1657	548	584	1193	332	706	783	1136	1102	394	707	337	967	696	601	764	725	991	ArfGAP with dual PH domains 2 [Source:VGNC Symbol;Acc:VGNC:25634]
ENSBTAG00000003336	30	24	28	1	11	20	4	10	4	8	6	3	5	3	29	9	5	2	4	16	22	6	2	3	1	13	21	24	0	4	1	TPD52 like 1 [Source:VGNC Symbol;Acc:VGNC:36245]
ENSBTAG00000003338	598	610	1498	425	580	653	245	299	591	331	184	410	449	1420	483	202	686	163	246	521	577	616	382	625	162	728	268	204	665	593	779	leucine rich repeat and coiled-coil centrosomal protein 1 [Source:VGNC Symbol;Acc:VGNC:52802]
ENSBTAG00000003339	357	555	1099	239	439	400	211	136	387	162	195	229	351	454	354	351	580	165	266	391	303	488	340	346	280	488	385	307	354	560	339	zinc finger and BTB domain containing 10 [Source:VGNC Symbol;Acc:VGNC:37058]
ENSBTAG00000003340	110	166	329	156	115	182	97	108	122	103	75	197	123	465	102	54	250	66	120	156	204	247	106	137	47	226	63	139	227	120	193	HD domain containing 2 [Source:VGNC Symbol;Acc:VGNC:29785]
ENSBTAG00000003341	2080	2643	3841	1635	1648	2031	1258	1369	1362	2048	855	2405	1711	3998	1524	1358	3718	1417	2079	3347	2551	2876	2283	2184	690	2920	1156	2714	1804	1792	1797	docking protein 2 [Source:VGNC Symbol;Acc:VGNC:28166]
ENSBTAG00000003342	1268	1115.99	2845.99	1086	1097	1324.99	525	693	950	676	542	1076.98	1043.99	2718	1001.99	406	1485	369	784	1184	1091	1276.98	662	1007	424	1597	717	755	1308	1103	1588	adenosylmethionine decarboxylase 1 [Source:VGNC Symbol;Acc:VGNC:25859]
ENSBTAG00000003345	10	51	11	13	9	10	11	8	7	26	0	1	4	10	62	0	8	4	9	17	67	20	6	7	0	20	7	8	24	10	4	FAT atypical cadherin 4 [Source:VGNC Symbol;Acc:VGNC:28877]
ENSBTAG00000003353	24	26	71	35	130	14	21	25	32	8	47	22	15	98	15	34	124	95	186	102	11	47	66	68	58	71	39	27	4	43	30	solute carrier family 6 member 2 [Source:VGNC Symbol;Acc:VGNC:34920]
ENSBTAG00000003354	2053	2634	7152	2977	2510	2613	960	1362	2273	1184	797	1887	2117	5170	2089	959	3484	970	1350	3004	2363	2670	2078	3368	701	3287	1186	1452	2774	3284	3173	structural maintenance of chromosomes flexible hinge domain containing 1 [Source:VGNC Symbol;Acc:VGNC:35004]
ENSBTAG00000003358	1601	1586	3511	770	808	1259	547	654	723	1015	401	1139	1155	2126	1138	561	1479	509	654	1242	1448	1549	605	924	297	1914	818	825	1523	960	1398	multiple coagulation factor deficiency 2, ER cargo receptor complex subunit [Source:VGNC Symbol;Acc:VGNC:31304]
ENSBTAG00000003359	2714	3342	7536	2188	2727	2516	1414	1142	3052	1397	1117	2342	2261	3733	1964	1098	3867	877	2079	2886	2513	3107	2735	2381	1163	3635	2053	2181	2889	3036	2692	ELOVL fatty acid elongase 5 [Source:VGNC Symbol;Acc:VGNC:28451]
ENSBTAG00000003361	93.13	126.2	226.59	77.73	66.76	79.66	50.18	42.55	63.58	74.92	35.87	73.55	93.1	217.31	100.3	42.12	118.46	25.45	55.67	66.85	95.71	107.44	55.82	72.02	13.56	124.54	39.11	48.81	109.9	83.62	117.88	methyltransferase like 15 [Source:VGNC Symbol;Acc:VGNC:54885]
ENSBTAG00000003362	19077	16030	33612	9766	16071	13998	8186	7929	15353	9461	6831	14124	12176	30862	9978	6065	22039	7087	12301	10532	11283	23671	10557	10982	7997	20778	8166	8918	20108	10446	15538	heat shock protein 90 beta family member 1 [Source:VGNC Symbol;Acc:VGNC:49984]
ENSBTAG00000003365	533	621	1245	450	492	574	346	269	519	381	253	487	420	1219	519	241	816	322	600	569	517	642	414	531	235	841	327	481	577	543	684	SMG8 nonsense mediated mRNA decay factor [Source:VGNC Symbol;Acc:VGNC:55871]
ENSBTAG00000003366	569	567	1709	644	1109	595	531	411	765	388	319	467	715	1945	562	565	1632	1190	1650	1074	431	1953	1415	1048	863	1617	699	326	634	987	717	DExD/H-box helicase 58 [Source:VGNC Symbol;Acc:VGNC:27979]
ENSBTAG00000003367	51	29	20	1	4	3	6	4	1	8	4	2	8	4	47	13	4	1	3	17	30	1	1	0	1	8	28	19	0	2	0
ENSBTAG00000003371	284	316	801	179	237	287	138	139	165	194	89	240	218	480	219	105	315	95	157	236	350	265	174	246	68	418	169	188	257	252	330	JNK1/MAPK8 associated membrane protein [Source:VGNC Symbol;Acc:VGNC:30375]
ENSBTAG00000003372	75	95	211	72	69	69	49	51	43	69	40	84	83	133	63	43	100	32	78	59	104	83	46	80	12	90	40	74	81	56	117	solute carrier family 35 member B4 [Source:VGNC Symbol;Acc:VGNC:34826]
ENSBTAG00000003375	80	58	169	10	25	65	14	41	57	46	21	8	32	74	74	13	41	35	13	73	51	39	10	11	7	71	39	15	84	14	43	tandem C2 domains, nuclear [Source:VGNC Symbol;Acc:VGNC:35675]
ENSBTAG00000003376	114	129	211	98	100	101	60	51	78	105	40	123	98	154	90	124	190	71	103	155	156	120	127	126	48	148	109	160	83	99	113	ankyrin repeat and SOCS box containing 1 [Source:VGNC Symbol;Acc:VGNC:26186]
ENSBTAG00000003378	495	637	1366	589	631	583	247	284	527	309	210	506	436	1315	447	404	804	338	550	649	556	633	512	673	304	761	399	471	587	691	637	ArfGAP with coiled-coil, ankyrin repeat and PH domains 2 [Source:VGNC Symbol;Acc:VGNC:25527]
ENSBTAG00000003381	1375	1410	2783	1308	1183	1510	803	778	1132	1110	606	1463	1290	2829	1064	1007	2230	696	1411	1491	1546	1887	1061	1758	564	1767	805	1401	1437	1432	1622	terminal nucleotidyltransferase 4A [Source:VGNC Symbol;Acc:VGNC:54566]
ENSBTAG00000003384	246	288	854	296	250	356	140	116	268	173	78	325	262	711	172	132	411	113	158	283	303	464	213	298	85	474	100	97	331	348	408	centrosomal protein 162 [Source:VGNC Symbol;Acc:VGNC:27195]
ENSBTAG00000003388	388	353	768	280	314	349	244	189	275	289	142	365	265	799	292	228	541	218	331	383	433	469	314	328	119	407	233	414	349	314	338	dolichyl-phosphate mannosyltransferase subunit 2, regulatory [Source:VGNC Symbol;Acc:VGNC:28184]
ENSBTAG00000003390	2238	2204	5054	2641	2478	2560	1586	1296	2582	1779	1171	2478	2049	6592	1796	1626	3849	1694	3008	2762	2661	3031	2522	2719	1311	3222	1720	2838	2979	2896	3304	splicing factor 3a subunit 1 [Source:VGNC Symbol;Acc:VGNC:34506]
ENSBTAG00000003393	20	27	52	29	19	21	13	17	5	15	6	12	23	22	18	26	31	5	18	27	35	25	17	25	3	33	13	29	15	21	13	coiled-coil domain containing 157 [Source:VGNC Symbol;Acc:VGNC:26861]
ENSBTAG00000003394	155	133	314	133	106	136	91	84	77	164	70	153	135	239	102	143	280	129	166	163	233	246	184	225	33	242	112	184	115	217	143	ring finger protein 215 [Source:VGNC Symbol;Acc:VGNC:34052]
ENSBTAG00000003395	707	843	1686	570	912	687	437	389	584	447	269	527	618	1301	623	347	998	457	700	750	578	711	630	835	340	980	634	618	593	747	633	zinc finger RANBP2-type containing 1 [Source:VGNC Symbol;Acc:VGNC:37371]
ENSBTAG00000003396	4520	3567	7513	3712	5098	4465	3439	2528	4422	4956	2097	5547	4025	10561	2801	2903	7956	2399	6049	5057	4663	7026	6945	4355	3718	5248	3166	7706	4447	4228	4090	MAF bZIP transcription factor B [Source:VGNC Symbol;Acc:VGNC:31139]
ENSBTAG00000003397	2314	2177	4649	1446	2204	2400	1562	1033	1506	1488	964	2114	1903	4373	1505	1394	3286	1511	2404	1996	1812	2191	1103	1762	1123	2917	2085	2169	2532	1866	2947	C-terminal binding protein 2 [Source:VGNC Symbol;Acc:VGNC:55942]
ENSBTAG00000003399	5719	6099	13784	4686	6634	5838	3639	2976	5359	3330	2283	4967	4836	13551	4694	3061	8201	3053	5188	5451	5447	6380	5068	5021	3135	8042	3927	3561	6052	5615	6215	SWI/SNF related, matrix associated, actin dependent regulator of chromatin, subfamily a, member 5 [Source:VGNC Symbol;Acc:VGNC:34988]
ENSBTAG00000003401	13859	16000	32871	8771	11440	11538	6213	5921	8594	7813	4467	9887	10052	25787	9848	5657	15375	4918	8782	11664	12874	15288	8933	10112	5242	17586	8480	8752	12900	11223	13200	actin related protein 3 [Source:VGNC Symbol;Acc:VGNC:50033]
ENSBTAG00000003403	1285	2153	3075	1760	1269	1222	1207	1010	1739	1581	714	2152	1487	2872	1466	272	3155	1283	1376	1232	1654	2435	270	965	391	1811	705	1620	2029	1941	670	peptidyl arginine deiminase 2 [Source:VGNC Symbol;Acc:VGNC:32546]
ENSBTAG00000003405	143	130	377	174	92	191	61	118	142	87	80	153	160	325	115	91	165	45	127	222	205	195	136	206	20	201	48	197	156	113	196	tumor protein p53 inducible protein 3 [Source:VGNC Symbol;Acc:VGNC:36235]
ENSBTAG00000003407	532.96	586	1530.04	505	610	611	293.03	311	523	316.05	223	421	428	1330	436	287	749.04	210.99	416	584	697.71	711	549	636	253.99	784	307	495	568	558	678	splicing factor 3b subunit 6 [Source:VGNC Symbol;Acc:VGNC:34513]
ENSBTAG00000003408	3	11	65	630	444	122	20	41	231	1	38	270	6	55	2	9	299	155	85	1007.35	30	1601.98	1526.8	544.03	17	356	3	41	161	210	299
ENSBTAG00000003409	5	13	36	9	14	9	5	9	11	7	2	4	14	22	11	3	17	6	18	10	9	16	7	20	2	12	3	10	7	16	12	FKBP prolyl isomerase 1B [Source:VGNC Symbol;Acc:VGNC:29021]
ENSBTAG00000003410	956	1088	2313	782	754	998	542	539	759	788	444	960	894	1958	763	567	1422	350	645	1035	996	1063	789	744	279	1208	642	942	1009	928	1022	elongation factor like GTPase 1 [Source:VGNC Symbol;Acc:VGNC:28354]
ENSBTAG00000003415	581	642	1344	387	343	555	217	382	305	407	140	504	537	996	519	196	623	177	260	689	693	589	437	656	88	839	292	368	524	561	597	esterase D [Source:VGNC Symbol;Acc:VGNC:28600]
ENSBTAG00000003417	379	402	970	460	463	405	240	209	369	289	156	409	416	878	364	349	660	285	501	603	558	553	497	559	229	689	376	420	412	475	441	phosphorylase kinase catalytic subunit gamma 2 [Source:VGNC Symbol;Acc:VGNC:32834]
ENSBTAG00000003418	20400	25542	49477	18260	20465	22413	12753	10601	19507	13854	8315	21092	16452	43444	16324	11614	33416	9484	19802	24867	20669	25989	15860	18920	9664	28068	16846	20704	20314	20870	23800	moesin [Source:VGNC Symbol;Acc:VGNC:31703]
ENSBTAG00000003419	407	649	1284	404	668	483	273	292	443	262	132	315	308	1157	418	293	739	346	461	520	451	503	394	703	213	618	314	285	428	478	497	E2F associated phosphoprotein [Source:VGNC Symbol;Acc:VGNC:28296]
ENSBTAG00000003421	1026	990	2219	1199	1066	1056	618	606	857	821	489	1043	1006	2202	845	770	1706	774	1276	1397	1243	1228	932	1142	430	1487	666	1342	995	1131	1065	ring finger protein 40 [Source:VGNC Symbol;Acc:VGNC:34066]
ENSBTAG00000003422	4151	4190.13	7508.1	2044	2353	2664	1859	1682.12	1788.11	3008.21	1041	2695	2724	6094.98	3116	1498	3737.94	1292.01	1908	3620	4302	3509	2652	2307	956	4452	2300	3048	2706	2967	2534	sorting nexin 5 [Source:NCBI gene (formerly Entrezgene);Acc:514423]
ENSBTAG00000003423	1950	1726	4409	1731	1569	1988	1239	1192	1691	1396	1041	2101	1777	4424	1416	1019	2748	876	1661	2142	2134	2381	1453	1801	673	2445	960	1743	2418	1754	2661	DEAD-box helicase 24 [Source:VGNC Symbol;Acc:VGNC:27960]
ENSBTAG00000003424	366	344	590	186	199	236	135	134	133	180	74	203	239	466	218	114	328	104	166	224	265	273	156	203	68	420	123	184	268	198	254	Bet1 golgi vesicular membrane trafficking protein [Source:VGNC Symbol;Acc:VGNC:26475]
ENSBTAG00000003425	176	178	410	152	96	192	60	105	108	146	62	222	177	386	167	53	175	50	120	158	276	221	59	134	35	216	52	82	245	117	250	mitochondrial genome maintenance exonuclease 1 [Source:VGNC Symbol;Acc:VGNC:31450]
ENSBTAG00000003436	4844	4256	7545	4001	6074	3559	3789	1942	4020	2467	1818	4056	3277	7993	3102	3040	8762	4224	5785	4769	3421	5747	5176	4390	3143	6460	4089	5267	4745	5242	3266	rhomboid 5 homolog 2 [Source:VGNC Symbol;Acc:VGNC:33934]
ENSBTAG00000003438	513	741	1392	421	535	513	351	303	499	388	224	506	392	1094	464	225	818	279	418	622	581	524	451	451	271	696	307	430	595	472	532	zinc finger and BTB domain containing 43 [Source:VGNC Symbol;Acc:VGNC:37082]
ENSBTAG00000003439	1083	1227	3112	962	1057	1056	570	601	704	750	403	1019	940	2162	972	510	1678	457	853	1188	1165	1230	811	1128	337	1454	703	927	945	1243	1173	A-kinase anchoring protein 10 [Source:VGNC Symbol;Acc:VGNC:25780]
ENSBTAG00000003440	21	9	73	3	9	31	2	5	19	10	12	5	7	44	16	3	34	12	13	18	13	29	6	8	2	37	12	4	55	2	45	ferric chelate reductase 1 [Source:NCBI gene (formerly Entrezgene);Acc:516522]
ENSBTAG00000003443	572	805	1608	551	412	641	268	338	370	469	187	506	496	1336	566	243	616	196	313	640	707	622	366	549	132	788	334	406	667	558	796	ubiquitin specific peptidase 46 [Source:VGNC Symbol;Acc:VGNC:52847]
ENSBTAG00000003444	17	12	15	2	5	11	2	8	4	13	6	1	6	1	31	7	6	2	5	22	11	3	1	5	0	3	16	12	2	2	1	synapse defective Rho GTPase homolog 2 [Source:VGNC Symbol;Acc:VGNC:35511]
ENSBTAG00000003446	31	20	195	11	6	38	13	23	29	25	17	15	18	68	40	31	36	32	28	33	34	18	3	22	6	47	16	28	91	10	88	EPH receptor B4 [Source:VGNC Symbol;Acc:VGNC:28540]
ENSBTAG00000003447	75	120	231	92	119	72	63	60	79	60	39	68	70	180	94	62	184	71	78	118	109	119	69	143	40	112	38	102	87	128	83
ENSBTAG00000003449	185	377	522	215	328	290	120	66	263	91	108	210	141	374	122	347	633	154	257	275	161	514	370	251	238	373	413	234	368	472	246	kielin cysteine rich BMP regulator [Source:VGNC Symbol;Acc:VGNC:53650]
ENSBTAG00000003450	2370.91	2275.21	3815.53	1104.65	1312.52	1611.08	1177.3	939.48	840.81	1360.76	624.99	1718.2	1623.65	3284.36	1632.55	806.73	2089.59	772.98	1193.79	1583.47	2375.45	2050.79	1381.19	1175.62	463.71	2443.44	1308.39	1656.63	1912.95	1382.17	1694.84	ATPase H+ transporting V1 subunit H [Source:VGNC Symbol;Acc:VGNC:26326]
ENSBTAG00000003454	694	642	883	390	474	473	317	244	333	409	192	577	474	1114	385	222	645	324	475	333	510	596	688	558	211	518	299	394	515	613	512	regulator of G protein signaling 20 [Source:VGNC Symbol;Acc:VGNC:33919]
ENSBTAG00000003455	25	13	45	13	6	18	8	6	13	5	3	3	12	16	23	7	5	11	11	22	13	22	6	8	1	10	17	8	8	11	8	ankyrin repeat domain 6 [Source:VGNC Symbol;Acc:VGNC:53781]
ENSBTAG00000003456	215	301	559	161	203	184	119	108	129	140	57	167	154	387	234	68	248	148	123	177	186	158	77	162	76	268	152	85	238	181	190	zinc finger protein 606 [Source:VGNC Symbol;Acc:VGNC:52278]
ENSBTAG00000003457	302	257	495	176	129	259	134	126	170	284	145	276	289	488	276	151	307	86	224	243	414	289	102	142	66	323	187	298	259	208	317	activating transcription factor 5 [Source:VGNC Symbol;Acc:VGNC:26243]
ENSBTAG00000003458	148	138	544	359	234	344	88	156	259	143	107	328	283	804	199	74	268	74	203	328	355	297	186	314	63	272	48	168	394	196	565	cell division cycle associated 7 [Source:VGNC Symbol;Acc:VGNC:27086]
ENSBTAG00000003460	1573	1693	3691	1624	1703	1628	833	716	1287	966	576	1467	1216	3435	1136	690	2063	684	1035	1676	1638	1981	2146	1770	509	2522	751	1175	1830	1939	2110	transcription elongation factor A1 [Source:VGNC Symbol;Acc:VGNC:35679]
ENSBTAG00000003462	52	34	60	14	29	39	25	15	18	16	14	29	26	68	42	16	32	16	50	31	41	49	10	35	4	21	20	34	27	29	38	zinc finger protein 135 [Source:VGNC Symbol;Acc:VGNC:37209]
ENSBTAG00000003465	183	169	382	162	180	149	110	130	164	150	104	189	152	305	202	122	342	118	212	228	265	182	121	197	62	237	115	192	168	228	158	zinc finger protein 329 [Source:VGNC Symbol;Acc:VGNC:53038]
ENSBTAG00000003469	605	785	1591	410	514	629	277	341	341	425	187	510	523	1270	559	237	725	205	354	589	691	642	338	517	177	846	297	324	651	537	653	churchill domain containing 1 [Source:VGNC Symbol;Acc:VGNC:27355]
ENSBTAG00000003470	45	39	63	14	9	26	20	12	13	33	16	32	25	100	19	19	37	13	13	29	44	40	18	17	8	34	13	42	36	21	34	tweety family member 1 [Source:VGNC Symbol;Acc:VGNC:36500]
ENSBTAG00000003474	150	170	214	36	80	107	70	178	32	101	50	59	73	79	221	50	84	97	60	188	250	97	62	39	18	71	147	231	48	47	50	RAB15, member RAS onco family [Source:VGNC Symbol;Acc:VGNC:33623]
ENSBTAG00000003476	1861	1680	3641	1598	1510	1605	1062	1024	1181	1448	777	1504	1722	2828	1608	1218	2842	1027	1865	2363	2404	1767	1397	1926	471	2473	1208	2595	1611	1439	1599	fem-1 homolog A [Source:VGNC Symbol;Acc:VGNC:28944]
ENSBTAG00000003479	3	3	36	18	8	6	4	1	4	7	1	6	13	11	1	15	16	6	14	11	3	12	16	16	6	16	10	10	2	13	10	matrilin 1 [Source:VGNC Symbol;Acc:VGNC:31264]
ENSBTAG00000003481	149	137	260	105	113	144	66	73	116	66	41	118	98	376	93	40	146	42	73	110	126	159	52	90	32	155	63	80	141	116	166	OTU deubiquitinase 6B [Source:VGNC Symbol;Acc:VGNC:32498]
ENSBTAG00000003483	71	68	157	83	59	53	44	32	39	54	35	72	62	133	91	69	136	96	69	114	96	80	69	117	33	98	48	104	51	72	60	nudix hydrolase 18 [Source:VGNC Symbol;Acc:VGNC:32333]
ENSBTAG00000003484	245	232	556	222	212	263	163	121	192	228	104	221	190	620	221	113	343	82	168	241	328	312	225	243	63	358	149	239	311	213	319	CXXC motif containing zinc binding protein [Source:VGNC Symbol;Acc:VGNC:54904]
ENSBTAG00000003485	260	221	590	190	261	277	136	130	292	131	115	205	180	694	123	115	310	92	175	260	237	300	207	224	100	311	126	202	338	249	438	mago homolog, exon junction complex subunit [Source:NCBI gene (formerly Entrezgene);Acc:505417]
ENSBTAG00000003489	570	521	1698	861	747	627	260	357	583	399	184	706	618	1452	447	440	1047	346	810	843	537	763	779	914	273	815	354	510	517	736	818	interaction protein for cytohesin exchange factors 1 [Source:VGNC Symbol;Acc:VGNC:30239]
ENSBTAG00000003490	2795	3096	7528	3400	3706	2840	2005	1565	2991	1783	1275	2577	2668	7126	2390	1830	5047	2054	3473	3568	2546	3663	3719	4194	1566	3783	2249	2715	3228	4275	3696	engulfment and cell motility 1 [Source:VGNC Symbol;Acc:VGNC:28438]
ENSBTAG00000003491	62	63	147	60	39	58	20	31	59	58	27	39	51	165	70	52	71	30	38	66	75	74	30	65	13	48	47	86	67	67	72	solute carrier family 25 member 23 [Source:VGNC Symbol;Acc:VGNC:55309]
ENSBTAG00000003494	324	391	737	158	150	232	157	138	106	267	84	248	205	457	247	126	362	87	199	204	392	282	68	150	51	291	180	152	310	289	265	dynein axonemal assembly factor 9 [Source:VGNC Symbol;Acc:VGNC:49169]
ENSBTAG00000003495	1664	1673	4294	1871	2897	1797	1102	924	2636	774	777	1826	1277	4910	1038	931	3110	1109	1935	1931	1099	2420	2098	2086	1458	2302	1395	1319	1860	2369	2339	lysine demethylase 7A [Source:VGNC Symbol;Acc:VGNC:30533]
ENSBTAG00000003496	238	300	726	134	164	219	160	96	150	189	83	265	295	452	285	105	173	79	171	217	320	313	126	81	56	365	187	247	231	201	166	androgen induced 1 [Source:VGNC Symbol;Acc:VGNC:25764]
ENSBTAG00000003498	106	208	390	104	72	94	62	51	36	77	28	129	166	122	128	73	112	59	88	103	111	125	40	54	19	127	100	87	100	196	76	FAT atypical cadherin 2 [Source:VGNC Symbol;Acc:VGNC:58375]
ENSBTAG00000003499	242	772	779	331	307	366	138	223	259	202	61	282	270	695	273	105	522	116	267	454	411	343	244	389	63	491	166	191	361	316	419	ectonucleotide pyrophosphatase/phosphodiesterase 4 [Source:VGNC Symbol;Acc:VGNC:49551]
ENSBTAG00000003500	3106	3066	6043	2749	2693	2649	1737	1632	2002	2353	1030	2951	2631	5907	2707	1626	4577	1597	2573	3180	3240	3176	1850	3079	866	3789	1705	2968	2795	2713	3226	DDB1 and CUL4 associated factor 7 [Source:VGNC Symbol;Acc:VGNC:27907]
ENSBTAG00000003501	2078	2073	4505	1449	2100	1905	979	995	1289	1058	631	1484	1553	3415	1444	651	2247	767	1279	1516	1722	2084	1147	1751	616	2405	1007	1087	2032	1888	2256	SAC1 like phosphatidylinositide phosphatase [Source:VGNC Symbol;Acc:VGNC:34259]
ENSBTAG00000003503	74	134	140	75	97	87	41	34	68	50	28	60	67	185	62	39	101	29	52	78	74	90	58	79	27	67	44	66	55	94	99	chromosome 18 C16orf87 homolog [Source:VGNC Symbol;Acc:VGNC:49178]
ENSBTAG00000003504	359	347	675	255	226	272	156	176	193	292	140	336	293	570	346	188	433	147	279	374	392	427	262	241	78	491	223	304	327	279	337	glutathione synthetase [Source:VGNC Symbol;Acc:VGNC:29683]
ENSBTAG00000003505	18	36	11	7	8	83	17	4	5	45	16	1	28	4	29	9	24	1	2	9	3	7	0	0	2	14	24	4	16	1	24	decorin [Source:VGNC Symbol;Acc:VGNC:27918]
ENSBTAG00000003509	3018	3078	7585	3450	4020	2785	1523	1567	2475	1736	1120	2667	2210	5383	2277	1655	5393	2177	3064	3434	2942	4149	4501	4414	1359	5048	2031	2500	3369	5434	4008	pleckstrin homology domain containing A2 [Source:VGNC Symbol;Acc:VGNC:33004]
ENSBTAG00000003510	286	63	241	184	56	144	157	184	165	260	55	505	161	276	125	144	230	142	263	321	257	229	186	302	56	360	125	177	115	216	113	multimerin 2 [Source:VGNC Symbol;Acc:VGNC:31533]
ENSBTAG00000003511	239	286	578	280	380	391	179	160	362	134	155	369	199	816	215	150	428	285	251	298	307	327	334	358	150	372	180	240	362	294	569	SLAIN motif family member 1 [Source:VGNC Symbol;Acc:VGNC:56645]
ENSBTAG00000003512	9	9	23	13	19	11	10	6	7	6	2	9	18	17	15	7	16	10	16	17	20	13	7	28	7	10	8	12	5	17	7	myosin heavy chain 7B [Source:VGNC Symbol;Acc:VGNC:50024]
ENSBTAG00000003514	490.43	711.52	1194.67	299.47	349.78	365.51	377.87	245.52	200.13	544.48	129.64	655.68	642.78	966.45	397.3	381.67	758.58	244.96	434.97	364.01	715.16	666.15	400.93	385.74	175.74	598.44	401.24	331.4	495.57	631.25	539.33	heat shock transcription factor 4 [Source:VGNC Symbol;Acc:VGNC:29984]
ENSBTAG00000003516	380	422	683	210	277	286	160	171	251	208	96	286	240	585	281	175	445	161	287	369	372	389	353	288	118	411	198	324	330	348	355	TM2 domain containing 2 [Source:VGNC Symbol;Acc:VGNC:35901]
ENSBTAG00000003519	49.57	81.48	87.33	61.53	47.22	38.49	26.13	32.48	32.87	42.52	17.36	50.32	51.22	97.55	36.7	26.33	86.42	31.04	57.03	69.99	80.84	59.85	142.07	56.26	16.26	72.56	56.76	56.6	59.43	55.75	30.67	nucleolar protein 3 [Source:VGNC Symbol;Acc:VGNC:32156]
ENSBTAG00000003521	52	35	75	27	20	27	26	18	19	28	16	44	28	56	43	19	47	19	27	22	44	23	16	19	16	44	32	46	17	44	29	KIAA0895 like [Source:VGNC Symbol;Acc:VGNC:30558]
ENSBTAG00000003525	101	80	155	115	47	73	33	33	144	32	44	237	65	148	54	49	192	36	38	204	64	207	149	53	26	305	54	76	98	92	123	syntaxin binding protein 1 [Source:VGNC Symbol;Acc:VGNC:35445]
ENSBTAG00000003526	1226	1852	3465	2300	1693	1540	827	886	1463	1011	590	1524	1484	2157	1163	1233	2824	1012	1458	2467	2024	1984	2427	2303	631	2508	956	1847	1807	2903	1621	spectrin repeat containing nuclear envelope family member 3 [Source:VGNC Symbol;Acc:VGNC:35522]
ENSBTAG00000003527	24	54	82	28	39	24	24	17	8	13	7	31	24	69	35	12	47	30	31	22	39	35	17	38	19	49	16	15	27	35	37	coiled-coil domain containing 62 [Source:VGNC Symbol;Acc:VGNC:53896]
ENSBTAG00000003528	31.9	86.18	157.5	27.76	115.55	30.07	12.01	16.3	35.79	21.66	15.9	29.6	19.67	112.7	13.22	27.17	84.55	26.58	113.8	33.99	5.36	24.86	30.97	60.6	35.7	93.35	14.38	23.81	18.44	53.48	29.88
ENSBTAG00000003530	2965	2974	6249	2599	2500	2767	1639	1406	2522	2240	1173	2882	2494	5851	2339	1562	4222	1312	2409	3049	3398	3364	2339	2645	876	3827	1570	2682	3281	2803	3647	DEAD-box helicase 31 [Source:VGNC Symbol;Acc:VGNC:27963]
ENSBTAG00000003531	63	53	116	101	434	14	40	69	8	18	18	5	32	254	43	50	99	98	95	96	11	15	102	63	63	100	178	57	9	117	29	ATP binding cassette subfamily A member 13 [Source:VGNC Symbol;Acc:VGNC:59317]
ENSBTAG00000003532	1914	1804	4759	1944	2525	2005	1303	1052	1640	1342	852	1651	2235	4302	1800	1431	3181	1547	2514	2159	1730	2452	1553	2386	1007	2795	1606	1981	1858	2570	2387	TLE family member 4, transcriptional corepressor [Source:VGNC Symbol;Acc:VGNC:35892]
ENSBTAG00000003535	383	321	528	241	291	282	193	160	214	260	131	311	244	509	245	257	424	155	345	317	329	345	301	221	125	359	185	349	240	191	275	dolichyl-phosphate mannosyltransferase subunit 3, regulatory [Source:VGNC Symbol;Acc:VGNC:28185]
ENSBTAG00000003536	2235	2559	5048	1922	2752	1812	1322	955	1725	1315	838	1613	1753	3948	1858	1287	3636	1809	2662	2453	1982	2120	1977	2270	1299	2925	2108	2125	1768	2060	1981	membrane associated ring-CH-type finger 6 [Source:VGNC Symbol;Acc:VGNC:31241]
ENSBTAG00000003539	12	11	41	9	5	5	6	5	7	6	5	2	16	18	8	16	14	7	14	12	8	8	6	2	11	6	13	6	8	8	12	rhophilin associated tail protein 1 like [Source:VGNC Symbol;Acc:VGNC:34086]
ENSBTAG00000003541	298	410	937	362	548	293	200	213	288	187	112	256	274	768	289	187	617	259	475	441	334	367	356	377	176	556	277	222	288	483	308	zinc finger protein 614 [Source:VGNC Symbol;Acc:VGNC:37313]
ENSBTAG00000003543	1419	1736	2692	1157	1205	1219	845	687	1092	1053	565	1326	1175	2359	1068	942	2568	819	1471	1610	1792	1747	1526	1371	558	2098	989	1584	1536	1359	1471	kelch like ECH associated protein 1 [Source:VGNC Symbol;Acc:VGNC:30537]
ENSBTAG00000003544	48	49	164	63	160	90	35	21	198	14	61	29	61	92	70	74	191	63	81	87	33	204	114	179	94	99	77	90	56	116	54	sphingosine-1-phosphate receptor 5 [Source:VGNC Symbol;Acc:VGNC:34256]
ENSBTAG00000003545	576	698	1563	635	975	884	353	371	788	367	239	549	470	1849	501	239	859	272	369	621	675	772	576	661	364	661	231	310	924	744	989	TATA-box binding protein associated factor, RNA polymerase I subunit D [Source:VGNC Symbol;Acc:VGNC:35572]
ENSBTAG00000003546	190	260	550	171	203	272	120	126	204	123	65	147	169	536	191	108	287	132	128	220	253	258	144	224	72	317	111	155	229	173	294	transcription factor A, mitochondrial [Source:VGNC Symbol;Acc:VGNC:35775]
ENSBTAG00000003547	636	637	1420	618	620	595	331	325	476	433	278	615	561	1293	510	304	929	264	612	664	578	656	608	649	190	922	381	507	570	639	638	cleavage stimulation factor subunit 2 [Source:VGNC Symbol;Acc:VGNC:27781]
ENSBTAG00000003548	41	150	222	172	68	73	34	33	109	38	30	80	56	149	54	76	230	54	55	157	112	179	138	199	31	172	63	122	91	166	125	glutathione S-transferase pi 1 [Source:VGNC Symbol;Acc:VGNC:56267]
ENSBTAG00000003550	330	605	914	180	142	245	140	139	96	157	40	223	194	438	355	77	202	167	104	203	294	226	123	155	45	314	79	164	242	230	202	chromosome 29 C11orf54 homolog [Source:VGNC Symbol;Acc:VGNC:52699]
ENSBTAG00000003552	547	526	1349	561	524	602	270	314	515	315	208	501	478	1208	438	257	826	220	412	585	615	657	555	645	185	716	260	381	593	656	787	mediator complex subunit 17 [Source:VGNC Symbol;Acc:VGNC:56273]
ENSBTAG00000003553	15200	12817	38641	20261	11684	18941	8495	10119	16492	12724	5585	13336	13350	44249	11603	9438	24359	6235	11980	20103	18378	19971	11015	23061	4726	19785	9249	18650	18094	23841	24046	ZFP36 ring finger protein like 2 [Source:VGNC Symbol;Acc:VGNC:54514]
ENSBTAG00000003555	1505	1576	3888	2065	1809	1584	772	934	1383	1072	563	1733	1363	2947	1241	704	2901	679	1257	2093	1634	1920	1777	1993	479	1916	826	1231	1805	2117	1924	THADA armadillo repeat containing [Source:VGNC Symbol;Acc:VGNC:35817]
ENSBTAG00000003556	1510	1270	2244	725	859	945	634	605	555	1011	421	1274	1208	1784	903	644	1259	635	950	1039	1367	1243	1113	1020	469	2050	1021	1279	1166	978	941	zinc finger FYVE-type containing 21 [Source:VGNC Symbol;Acc:VGNC:55897]
ENSBTAG00000003557	873	1185	2210	592	853	857	541	523	802	612	299	678	769	1679	919	414	1222	488	621	906	846	855	977	725	362	1027	552	726	727	705	849	coiled-coil domain containing 117 [Source:VGNC Symbol;Acc:VGNC:26837]
ENSBTAG00000003559	823	853	1535	891	1016	919	661	436	840	653	415	1176	822	2259	630	658	1216	480	647	584	855	948	669	656	378	1131	525	838	983	993	1188	protein phosphatase 1 regulatory subunit 13B [Source:VGNC Symbol;Acc:VGNC:33224]
ENSBTAG00000003560	66.03	93.05	210.07	95.06	92.01	60.02	36.1	45.94	63.02	57.07	28.03	61.03	102.08	121.85	64.1	55.01	125.05	52.81	95.1	82.81	72.02	72.75	126.04	96.02	26.03	96.71	43	74.01	67.03	62.02	65.02
ENSBTAG00000003561	615	617	1558	729	535	699	372	384	488	504	238	738	610	1350	585	425	1016	409	718	723	851	722	446	710	241	778	345	692	656	687	879	serine/threonine kinase 35 [Source:VGNC Symbol;Acc:VGNC:35397]
ENSBTAG00000003565	600	588	1067	353	438	433	334	230	378	423	211	586	470	790	413	393	728	222	549	432	685	578	296	413	212	602	493	610	462	467	499	tripartite motif containing 3 [Source:VGNC Symbol;Acc:VGNC:36326]
ENSBTAG00000003566	409	367	870	312	286	369	208	194	253	244	175	351	302	704	347	204	509	160	352	369	503	407	252	333	100	434	191	398	373	302	405	ADP ribosylation factor interacting protein 2 [Source:VGNC Symbol;Acc:VGNC:26068]
ENSBTAG00000003567	44	30	69	58	26	39	27	20	32	34	16	42	20	81	36	17	70	24	47	46	52	47	52	58	13	51	26	39	45	33	30	translocase of inner mitochondrial membrane 10B [Source:NCBI gene (formerly Entrezgene);Acc:514937]
ENSBTAG00000003569	156	51	456	306	160	221	52	81	222	67	68	155	122	378	74	44	245	68	169	98	149	213	204	71	34	251	35	55	349	303	542	DAZ interacting zinc finger protein 1 [Source:VGNC Symbol;Acc:VGNC:28284]
ENSBTAG00000003570	1146.73	1244.7	2322.88	959.78	990.69	1087.3	675.29	519.13	1051.42	761.63	416.87	1169.18	988.63	2611.35	899.57	508.57	1486.8	547.47	915.18	1145.92	1401.16	1312.22	1055.02	937.5	456.29	1421.14	644.74	1005.46	1136.23	954.95	1233.83	DEAD-box helicase 19A [Source:VGNC Symbol;Acc:VGNC:52191]
ENSBTAG00000003572	21	18	45	27	18	13	7	5	54	9	18	36	13	65	25	9	42	3	16	18	36	89	8	25	11	67	18	6	92	23	140	coagulation factor XI [Source:VGNC Symbol;Acc:VGNC:28678]
ENSBTAG00000003576	142	143	405	207	165	144	72	94	84	109	53	146	156	285	125	109	258	79	133	193	223	217	215	245	33	269	81	195	116	214	167	DNA polymerase lambda [Source:VGNC Symbol;Acc:VGNC:33127]
ENSBTAG00000003577	2993	2671	6282	2465	2613	3304	1638	1841	2539	1986	1355	3043	2453	6891	2177	1389	3742	981	1895	3090	3342	3445	1789	2346	1062	3530	1391	2285	3433	2504	3666	G1 to S phase transition 1 [Source:VGNC Symbol;Acc:VGNC:29681]
ENSBTAG00000003578	119	93	237	116	96	135	51	65	52	84	60	141	101	341	91	49	108	55	89	121	173	194	93	80	36	145	41	86	179	121	191	deleted in primary ciliary dyskinesia homolog [Source:VGNC Symbol;Acc:VGNC:55947]
ENSBTAG00000003579	578	630	1187	538	420	554	347	329	415	530	198	547	494	1052	461	353	830	296	453	667	761	636	425	582	160	745	371	688	495	598	576	F-box and WD repeat domain containing 4 [Source:VGNC Symbol;Acc:VGNC:28924]
ENSBTAG00000003580	112	179	423	163	187	113	90	46	111	65	63	137	181	190	145	159	215	79	261	86	150	188	93	141	114	233	339	131	179	212	171	pleckstrin and Sec7 domain containing [Source:VGNC Symbol;Acc:VGNC:107303]
ENSBTAG00000003581	406	849	718	291	267	453	266	248	290	276	165	458	329	847	351	207	492	222	397	364	461	404	165	248	131	446	228	332	462	317	582	SET domain containing 7, histone lysine methyltransferase [Source:VGNC Symbol;Acc:VGNC:34497]
ENSBTAG00000003585	4933	8229	14359	5139	6742	5172	2525	2522	4499	2573	2177	4750	4438	10386	3885	2638	8704	2626	5180	6360	4607	6550	4689	6136	3264	9651	4491	3565	5415	6333	6118	CD47 molecule [Source:VGNC Symbol;Acc:VGNC:27035]
ENSBTAG00000003586	848	1137	2480	840	848	1017	547	534	744	607	356	814	838	1991	819	446	1432	352	867	1010	946	981	590	910	325	1136	494	631	954	1004	1238	mannosidase alpha class 1A member 2 [Source:VGNC Symbol;Acc:VGNC:31162]
ENSBTAG00000003587	1572	1517	3361	1635	3437	1157	1319	800	1270	779	804	1088	1369	3469	1250	1770	3396	3045	4908	2185	1204	1662	2551	2183	2342	2719	3088	2086	1167	1931	1166	elongation factor for RNA polymerase II [Source:VGNC Symbol;Acc:VGNC:28435]
ENSBTAG00000003588	240	221	903	322	486	194	414	257	156	281	97	224	464	521	186	195	307	180	133	455	561	729	185	444	60	261	341	143	498	224	427	zinc finger AN1-type containing 1 [Source:VGNC Symbol;Acc:VGNC:50112]
ENSBTAG00000003589	905	912	1903	512	630	779	454	415	470	625	270	712	715	1666	567	323	843	311	417	863	982	886	490	655	232	1140	450	624	787	696	842	COMM domain containing 3 [Source:VGNC Symbol;Acc:VGNC:27584]
ENSBTAG00000003598	32	46	39	6	14	37	12	21	16	9	12	13	18	30	41	35	52	23	20	34	44	36	31	29	6	41	43	37	24	17	22	prolyl 3-hydroxylase 3 [Source:VGNC Symbol;Acc:VGNC:32534]
ENSBTAG00000003602	2963.12	2951.78	7302.51	2683.74	3719.98	2863.11	1698.42	1749.74	3390.37	2028.08	1361.7	2583.39	2877.11	6397.81	2302.73	1443.97	4465.09	1978.62	2858.13	3516.95	3247.02	4247.75	2613.63	3118.36	1764.46	3282.26	2376.27	2339.29	3902.41	3452.44	3980.05	recombination signal binding protein for immunoglobulin kappa J region [Source:VGNC Symbol;Acc:VGNC:53775]
ENSBTAG00000003604	1564	2122	5344	2151	2435	1867	1086	911	2327	948	1009	1607	1497	4593	1933	2427	4719	1899	2773	2934	1647	2105	1680	2788	1206	2564	2841	2645	2198	3028	2462	ADAMTS like 4 [Source:VGNC Symbol;Acc:VGNC:25632]
ENSBTAG00000003606	136	159	363	139	71	126	92	79	84	106	53	129	133	234	124	114	214	72	111	205	228	152	117	157	21	207	113	171	116	150	146	GLI family zinc finger 4 [Source:HGNC Symbol;Acc:HGNC:4320]
ENSBTAG00000003607	5867	4278	9854	3214	3747	4903	2744	2584	3693	4185	1751	5711	4960	11350	3711	3077	5846	2581	4140	4404	6215	6887	2103	3227	1186	6010	3650	5558	3787	5416	5375	FAM20C golgi associated secretory pathway kinase [Source:VGNC Symbol;Acc:VGNC:28787]
ENSBTAG00000003608	124	143	382	72	189	105	38	30	112	47	51	62	143	173	82	35	193	17	60	69	83	202	91	215	12	123	60	30	174	134	237	synaptonemal complex protein 2 [Source:VGNC Symbol;Acc:VGNC:35509]
ENSBTAG00000003609	382	385	752	233	257	341	205	179	286	237	125	346	267	897	253	133	459	130	263	351	330	389	233	255	142	470	173	255	389	236	340	polysaccharide biosynthesis domain containing 1 [Source:VGNC Symbol;Acc:VGNC:32604]
ENSBTAG00000003610	995	1045	2405	784	672	873	549	431	724	790	322	886	863	2046	705	541	1396	348	726	844	1115	1068	435	941	244	1245	618	878	1129	1212	1203	DENN domain containing 1A [Source:VGNC Symbol;Acc:VGNC:27993]
ENSBTAG00000003614	296	415	679	327	247	317	150	191	231	251	114	353	275	593	304	162	551	157	295	382	424	379	371	321	80	512	130	278	390	343	393	adaptor related protein complex 4 subunit beta 1 [Source:VGNC Symbol;Acc:VGNC:25991]
ENSBTAG00000003616	385	318	684	255	181	369	176	164	167	298	147	427	363	625	289	141	432	129	304	264	496	388	85	174	61	367	157	237	474	231	462	DNA cross-link repair 1B [Source:VGNC Symbol;Acc:VGNC:27917]
ENSBTAG00000003617	266	326	472	279	195	180	162	143	133	230	126	282	273	385	206	204	390	182	284	287	405	338	290	253	69	402	195	492	275	211	235	alkB homolog 4, lysine demethylase [Source:VGNC Symbol;Acc:VGNC:25835]
ENSBTAG00000003619	9630	8385	14530	4330	5074	5905	5052	3665	4088	6946	2338	6623	6424	13517	6225	2765	9664	3298	5196	5841	7813	8196	4232	4999	1896	9140	3980	6836	6697	5722	5458	SEC24 homolog D, COPII coat complex component [Source:VGNC Symbol;Acc:VGNC:34416]
ENSBTAG00000003622	104.62	107	206.74	99	112.71	104.1	58.18	64.39	70.69	79.22	41	72.58	77.73	184.91	84	51.08	195.24	38	78	93	121.78	113.76	74	144.67	25.79	146.68	46.52	73.57	107.57	140.28	105.16	zinc finger with KRAB and SCAN domains 7 [Source:NCBI gene (formerly Entrezgene);Acc:539552]
ENSBTAG00000003629	233	168	416	77	164	99	153	89	52	98	23	136	88	273	111	37	178	63	78	107	102	200	69	233	36	265	134	106	128	232	118	aspartoacylase [Source:VGNC Symbol;Acc:VGNC:26217]
ENSBTAG00000003632	56	32	72	7	36	20	20	23	5	8	7	41	59	26	28	5	12	3	22	18	22	7	33	7	1	34	28	34	23	36	12	cytochrome P450, family 39, subfamily A, polypeptide 1 [Source:NCBI gene (formerly Entrezgene);Acc:511195]
ENSBTAG00000003634	87	70	173	65	44	66	32	41	23	56	24	88	50	138	69	20	65	21	47	69	98	79	31	35	9	75	25	47	85	41	93	CDGSH iron sulfur domain 1 [Source:VGNC Symbol;Acc:VGNC:27371]
ENSBTAG00000003635	652	741	1277	502	420	622	379	337	380	640	258	627	592	1017	460	369	929	291	479	725	894	762	451	556	157	914	422	726	713	507	658	solute carrier family 35 member C2 [Source:VGNC Symbol;Acc:VGNC:54487]
ENSBTAG00000003636	36251	41357	61827	10640	10087	17622	9708	12132	10287	28988	4747	22225	21603	38030	25667	8212	24240	7954	9006	25611	26960	28831	10666	13712	4300	31129	13838	20711	18202	23372	20516	lipase A, lysosomal acid type [Source:VGNC Symbol;Acc:VGNC:30904]
ENSBTAG00000003639	1045	1290	3255	1338	1136	1099	583	677	987	893	467	1130	1110	1991	923	865	2242	600	1572	1632	1366	2089	1096	1479	472	1926	991	1310	1139	1363	1480	engulfment and cell motility 2 [Source:VGNC Symbol;Acc:VGNC:28439]
ENSBTAG00000003642	17054	24051	29413	9403	8951	12965	8233	6953	17485	10468	5109	13433	11039	34355	7192	5739	27159.2	4036	9695	11997	15669.9	22081	11469	11005	5523	21859	9403	12216	20690	14199	16590	peroxiredoxin 1 [Source:VGNC Symbol;Acc:VGNC:33299]
ENSBTAG00000003644	383	320	880	317	307	420	246	248	270	357	200	492	358	814	268	269	518	182	361	425	575	496	327	301	111	540	231	504	507	301	502	HSPA (Hsp70) binding protein 1 [Source:NCBI gene (formerly Entrezgene);Acc:512757]
ENSBTAG00000003649	417	416	733	385	331	388	212	231	273	310	131	427	330	684	340	214	701	209	407	455	485	439	195	428	133	455	272	509	415	321	298	protein O-mannose kinase [Source:VGNC Symbol;Acc:VGNC:33156]
ENSBTAG00000003650	882	857	2287	1122	1063	972	722	381	592	302	538	717	835	2218	964	1186	1039	491	1543	722	553	927	1673	506	440	1130	810	564	912	1428	2265	nuclear receptor subfamily 4 group A member 2 [Source:VGNC Symbol;Acc:VGNC:32246]
ENSBTAG00000003651	31	59	84	37	29	23	27	6	23	26	7	24	36	57	42	16	55	13	24	45	47	44	24	27	7	75	24	29	40	45	36	otopetrin 1 [Source:VGNC Symbol;Acc:VGNC:32488]
ENSBTAG00000003652	235	270	436	177	178	155	99	89	116	137	64	197	180	305	168	132	234	78	126	212	227	251	181	138	57	297	124	168	197	170	178	transmembrane protein 128 [Source:VGNC Symbol;Acc:VGNC:35961]
ENSBTAG00000003653	174	154	398	172	198	243	113	125	213	116	110	225	141	665	109	67	244	48	128	186	253	267	112	179	87	232	72	100	329	204	340	Ly1 antibody reactive [Source:VGNC Symbol;Acc:VGNC:31095]
ENSBTAG00000003661	90	40	252	152	116	91.9	42	58	81	68	74	98	64	229	53	40	145	30	64	92	67	152	121	156	17	147	21	44	127	154	176.89
ENSBTAG00000003665	674	974	4165	4368	2507	1679	452	1223	2681	524	590	1360	1460	3218	1129	1597	4827	1408	1818	4191	1934	3329	3766	6138	556	3918	575	2879	1381	4014	2202	nucleoporin 210 [Source:VGNC Symbol;Acc:VGNC:32356]
ENSBTAG00000003667	105	58	63	20	25	30	19	34	13	23	9	33	37	60	134	29	36	9	31	53	43	30	15	21	10	55	52	36	47	25	61	talin 2 [Source:VGNC Symbol;Acc:VGNC:35898]
ENSBTAG00000003668	45	10	482	624	455	212	37	43	219	47	79	176	41	464	9	118	344	76	57	193	62	257	446	564	20	601	4	17	275	447	243	RPA1 related single stranded DNA binding protein, X-linked [Source:VGNC Symbol;Acc:VGNC:52760]
ENSBTAG00000003669	94	69	124	64	40	83	46	25	47	66	27	189	39	311	60	53	73	41	38	43	77	104	15	38	15	78	35	56	89	54	81	basonuclin 2 [Source:VGNC Symbol;Acc:VGNC:56936]
ENSBTAG00000003675	80	76	307	127	78	106	51	67	127	82	33	61	98	173	93	111	181	63	100	144	138	91	65	181	23	97	51	123	98	91	96	adhesion G protein-coupled receptor L1 [Source:VGNC Symbol;Acc:VGNC:25671]
ENSBTAG00000003679	240	239	510	169	146	192	108	113	116	162	74	232	195	349	190	101	244	91	146	201	243	213	121	166	51	311	107	171	210	162	190	proteasomal ATPase associated factor 1 [Source:VGNC Symbol;Acc:VGNC:54890]
ENSBTAG00000003682	21	38	113	37	18	21	10	9	20	15	13	17	26	28	36	24	53	13	15	30	17	27	11	33	12	24	50	25	19	43	25	DnaJ heat shock protein family (Hsp40) member B13 [Source:VGNC Symbol;Acc:VGNC:54630]
ENSBTAG00000003687	2108	1842	4424	1931	2061	2134	1440	1167	2015	1722	1054	1973	1774	4819	1460	1597	3499	1273	2413	2379	2146	2397	1629	2031	1055	2503	1540	2346	2193	2086	2663	forkhead box K2 [Source:VGNC Symbol;Acc:VGNC:55831]
ENSBTAG00000003690	922	1002	2170	793	734	985	379	480	701	588	287	787	711	1781	762	371	1075	271	464	946	850	1022	626	927	207	1153	446	558	1008	1032	1065	NHL repeat containing 2 [Source:VGNC Symbol;Acc:VGNC:32068]
ENSBTAG00000003692	5893	6890	14382	10637	8988	8255	4089	3725	7986	5267	3742	7954	5591	14332	5897	4902	13818	4153	8946	10104	10100	10357	10997	10391	4005	10237	5093	9664	9550	9765	9318	uncoupling protein 2 [Source:VGNC Symbol;Acc:VGNC:36641]
ENSBTAG00000003693	3151	4222	8836	4726	3763	3987	2300	2326	3652	2861	1580	3958	3617	7358	2932	3146	6078	1978	4162	4660	5646	4817	3151	4901	1131	5408	2020	4981	4429	5026	5371	Sad1 and UNC84 domain containing 2 [Source:VGNC Symbol;Acc:VGNC:35474]
ENSBTAG00000003695	1492	1637	3095	1027	1528	1449	896	711	1251	1089	574	1241	1200	2647	1045	866	2259	746	1493	1512	1639	1762	1211	1326	738	1868	943	1365	1641	1363	1613	WD repeat domain 45B [Source:VGNC Symbol;Acc:VGNC:36901]
ENSBTAG00000003696	92	116	245	202	113	123	13	58	175	25	24	76	87	136	170	115	160	66	50	224	124	108	250	241	27	143	66	199	55	148	68	BICD family like cargo adaptor 1 [Source:VGNC Symbol;Acc:VGNC:56814]
ENSBTAG00000003697	746	863	2254	679	897	704	487	520	779	501	350	713	763	1339	799	495	1282	392	600	862	923	939	534	894	306	994	439	607	641	743	751	TAR DNA binding protein [Source:VGNC Symbol;Acc:VGNC:35603]
ENSBTAG00000003699	29	30	32	17	18	24	12	13	15	28	12	25	20	38	15	4	26	8	18	18	34	20	1	13	3	23	8	15	26	8	29	ZFP3 zinc finger protein [Source:VGNC Symbol;Acc:VGNC:37161]
ENSBTAG00000003700	9	13	27	22	17	12	15	5	14	6	8	4	6	24	8	9	35	15	5	11	16	11	12	30	4	15	4	12	12	10	3	solute carrier family 5 member 10 [Source:VGNC Symbol;Acc:VGNC:34903]
ENSBTAG00000003701	8	14	35	13	15	22	6	7	15	8	10	17	21	36	28	13	20	17	18	8	22	10	5	5	4	11	10	15	16	16	22	vasohibin 2 [Source:VGNC Symbol;Acc:VGNC:36768]
ENSBTAG00000003702	583	637	1359	552	564	562	237	289	459	338	190	524	449	1225	499	186	779	229	342	644	533	575	494	670	142	792	234	396	596	643	837	angel homolog 2 [Source:VGNC Symbol;Acc:VGNC:25887]
ENSBTAG00000003705	149	244	379	107	95	201	79	88	112	156	84	142	149	218	173	101	257	89	94	179	244	124	85	188	93	256	50	242	233	138	127	family with sequence similarity 83 member G [Source:VGNC Symbol;Acc:VGNC:28838]
ENSBTAG00000003707	842	905	1879	1245	859	873	514	548	583	665	321	927	717	1429	621	641	1817	494	772	1097	1291	1508	1518	1606	255	1570	376	1186	1110	1449	1142	GRB2-related adaptor protein [Source:NCBI gene (formerly Entrezgene);Acc:534491]
[truncated: 12,736 more rows]
