# Supplementary material for: Transcriptome-wide mapping of milk somatic cells upon subclinical mastitis infection in dairy cattle
Source: J Anim Sci Biotechnol. 2023 Jul 5;14:93. doi: 10.1186/s40104-023-00890-9 (PMC10320993; doi:10.1186/s40104-023-00890-9)
Supplement: Supplementary file 6 — Additional file 6: Table S4. List of the DEGs for each experimental comparison. [file 40104_2023_890_MOESM6_ESM.xls]

## Sheet: Prototheca vs healthy
GENE_ID_ENSEMBL	logFC_edgeR	adjPval_edgeR	logFC_deseq2	adjPval_deseq2	gene_symbol	description
ENSBTAG00000000016	1.87381	0.016359	1.85658	0.000905358	LTA	lymphotoxin alpha [Source:VGNC Symbol;Acc:VGNC:31066]
ENSBTAG00000000032	0.818409	0.00274444	0.862731	2.46537e-06	ABI3	ABI family member 3 [Source:VGNC Symbol;Acc:VGNC:25507]
ENSBTAG00000000053	-1.52701	0.000278095	-1.55581	2.8276e-07	FILIP1	filamin A interacting protein 1 [Source:VGNC Symbol;Acc:VGNC:29012]
ENSBTAG00000000057	-0.782768	0.0153176	-0.725133	0.0116204	THBS3	thrombospondin 3 [Source:VGNC Symbol;Acc:VGNC:35830]
ENSBTAG00000000095	0.931398	0.027943	1.03412	0.0128765	CD274	CD274 molecule [Source:VGNC Symbol;Acc:VGNC:27019]
ENSBTAG00000000105	-0.586274	0.00388513	-0.553137	0.0061027	RIT1	Ras like without CAAX 1 [Source:VGNC Symbol;Acc:VGNC:33987]
ENSBTAG00000000124	-1.16742	0.0180644	-0.964515	0.0367483	DHH	desert hedgehog signaling molecule [Source:VGNC Symbol;Acc:VGNC:28037]
ENSBTAG00000000161	1.36306	0.0284194	1.79478	0.000333346	TMEM40	transmembrane protein 40 [Source:VGNC Symbol;Acc:VGNC:36084]
ENSBTAG00000000211	-1.97523	0.0025113	-1.75688	0.00113636	SHROOM2	shroom family member 2 [Source:VGNC Symbol;Acc:VGNC:106927]
ENSBTAG00000000221	0.392229	0.016664	0.429836	0.0012499	RBM34	RNA binding motif protein 34 [Source:VGNC Symbol;Acc:VGNC:107308]
ENSBTAG00000000240	0.9498	0.00569673	0.947373	0.000857531	AKAP7	A-kinase anchoring protein 7 [Source:VGNC Symbol;Acc:VGNC:25788]
ENSBTAG00000000244	0.620527	0.0482403	0.697202	0.007243	NRXN2	neurexin 2 [Source:VGNC Symbol;Acc:VGNC:32271]
ENSBTAG00000000274	-0.342434	0.0237362	-0.304867	0.00189325	YKT6	YKT6 v-SNARE homolog [Source:VGNC Symbol;Acc:VGNC:37030]
ENSBTAG00000000279	-0.782493	0.0142552	-0.772193	0.00184597	RAB26	RAB26, member RAS onco family [Source:VGNC Symbol;Acc:VGNC:33633]
ENSBTAG00000000289	-0.266271	0.0496166	-0.226474	0.0160341	ASB8	ankyrin repeat and SOCS box containing 8 [Source:VGNC Symbol;Acc:VGNC:26201]
ENSBTAG00000000317	-0.611232	0.0229362	-0.527207	0.0305049	MAPK8IP1	mitogen-activated protein kinase 8 interacting protein 1 [Source:VGNC Symbol;Acc:VGNC:31224]
ENSBTAG00000000321	-0.332042	0.0201828	-0.295537	0.00701819	TBL2	transducin beta like 2 [Source:VGNC Symbol;Acc:VGNC:35658]
ENSBTAG00000000333	1.19977	0.0224476	1.4258	7.79577e-05	ARHGAP20	Rho GTPase activating protein 20 [Source:VGNC Symbol;Acc:VGNC:26079]
ENSBTAG00000000342	-0.462184	0.0052828	-0.426417	0.000139895	PLOD3	procollagen-lysine,2-oxoglutarate 5-dioxygenase 3 [Source:VGNC Symbol;Acc:VGNC:33041]
ENSBTAG00000000372	0.504938	0.011475	0.525682	7.99476e-06	TIPIN	TIMELESS interacting protein [Source:VGNC Symbol;Acc:VGNC:35877]
ENSBTAG00000000390	-0.45806	0.0373343	-0.400576	0.0228924	TPST1	tyrosylprotein sulfotransferase 1 [Source:VGNC Symbol;Acc:VGNC:36264]
ENSBTAG00000000405	-0.466838	0.0110638	-0.454473	0.00780033	VKORC1	vitamin K epoxide reductase complex subunit 1 [Source:NCBI gene (formerly Entrezgene);Acc:445422]
ENSBTAG00000000413	-1.50269	0.00327752	-1.48133	6.2105e-05	NRTN	neurturin [Source:VGNC Symbol;Acc:VGNC:32270]
ENSBTAG00000000434	-1.75169	0.00129671	-1.25514	0.00890338	CRYAB	crystallin alpha B [Source:VGNC Symbol;Acc:VGNC:27732]
ENSBTAG00000000437	1.60341	0.032278	1.989	6.43445e-05	FFAR4	free fatty acid receptor 4 [Source:VGNC Symbol;Acc:VGNC:28962]
ENSBTAG00000000442	1.42282	0.0222016	1.61143	6.23207e-05	RBP4	retinol binding protein 4 [Source:VGNC Symbol;Acc:VGNC:33815]
ENSBTAG00000000446	-0.407337	0.0112697	-0.390917	0.0226414	ATP11A	ATPase phospholipid transporting 11A [Source:VGNC Symbol;Acc:VGNC:26274]
ENSBTAG00000000458	-0.263555	0.0249274	-0.234283	0.0473954	DYNC1LI2	dynein cytoplasmic 1 light intermediate chain 2 [Source:VGNC Symbol;Acc:VGNC:28273]
ENSBTAG00000000459	-0.439439	0.035254	-0.415088	0.0116494	POMGNT2	protein O-linked mannose N-acetylglucosaminyltransferase 2 (beta 1,4-) [Source:NCBI gene (formerly Entrezgene);Acc:497030]
ENSBTAG00000000490	-0.714412	0.0154653	-0.647555	0.0107746	RTKN	rhotekin [Source:VGNC Symbol;Acc:VGNC:34197]
ENSBTAG00000000496	-1.10006	0.0286838	-0.943886	0.049719	SLC12A8	solute carrier family 12 member 8 [Source:VGNC Symbol;Acc:VGNC:34671]
ENSBTAG00000000501	-1.1752	0.000278095	-1.12548	1.17729e-06	KLHL13	kelch like family member 13 [Source:VGNC Symbol;Acc:VGNC:30643]
ENSBTAG00000000507	0.949942	0.0277306	0.94704	0.0195237	NR4A1	nuclear receptor subfamily 4 group A member 1 [Source:VGNC Symbol;Acc:VGNC:32245]
ENSBTAG00000000512	-0.751846	0.0194722	-0.752892	0.00520021	SNTA1	syntrophin alpha 1 [Source:VGNC Symbol;Acc:VGNC:35083]
ENSBTAG00000000517	-1.08807	0.00464497	-1.03622	0.000878181	ANKRD29	ankyrin repeat domain 29 [Source:VGNC Symbol;Acc:VGNC:25921]
ENSBTAG00000000532	-0.862444	0.00569673	-0.794136	0.00107289	EXO5	exonuclease 5 [Source:VGNC Symbol;Acc:VGNC:59180]
ENSBTAG00000000540	-1.21057	0.0158756	-1.17928	0.00946952	RNF112	ring finger protein 112 [Source:VGNC Symbol;Acc:VGNC:34011]
ENSBTAG00000000570	-1.28861	0.0071217	-1.26997	0.00501601	RET	ret proto-onco [Source:VGNC Symbol;Acc:VGNC:33876]
ENSBTAG00000000571	0.499073	0.0118314	0.537078	0.000282977	ARHGAP27	Rho GTPase activating protein 27 [Source:VGNC Symbol;Acc:VGNC:26085]
ENSBTAG00000000581	0.503287	0.0473154	0.535472	0.00639446	DOCK10	dedicator of cytokinesis 10 [Source:VGNC Symbol;Acc:VGNC:28155]
ENSBTAG00000000593	1.13407	0.0220214	1.29319	0.000857531	ST8SIA1	ST8 alpha-N-acetyl-neuraminide alpha-2,8-sialyltransferase 1 [Source:VGNC Symbol;Acc:VGNC:49964]
ENSBTAG00000000634	-1.59195	0.0082039	-1.78553	0.000299485	MLPH	melanophilin [Source:VGNC Symbol;Acc:VGNC:31506]
ENSBTAG00000000656	0.667511	0.00233223	0.738675	1.22828e-05	NFATC1	nuclear factor of activated T cells 1 [Source:VGNC Symbol;Acc:VGNC:32030]
ENSBTAG00000000698	-1.03317	0.0463794	-1.03696	0.0213517	MYO18B	myosin XVIIIB [Source:VGNC Symbol;Acc:VGNC:31814]
ENSBTAG00000000704	-0.549287	0.0290242	-0.501065	0.0108207	GUSB	glucuronidase beta [Source:NCBI gene (formerly Entrezgene);Acc:515687]
ENSBTAG00000000706	-2.32146	0.00108193	-2.12025	0.000153047	ADAMTS1	ADAM metallopeptidase with thrombospondin type 1 motif 1 [Source:VGNC Symbol;Acc:VGNC:25614]
ENSBTAG00000000725	0.296548	0.0156791	0.336178	0.000966197	USP42	ubiquitin specific peptidase 42 [Source:VGNC Symbol;Acc:VGNC:50065]
ENSBTAG00000000738	0.353525	0.0176675	0.394354	0.00101223	DAPK1	death associated protein kinase 1 [Source:VGNC Symbol;Acc:VGNC:27877]
ENSBTAG00000000778	0.296854	0.0485661	0.334342	0.0149118	HSP90AB1	heat shock protein 90 alpha family class B member 1 [Source:VGNC Symbol;Acc:VGNC:55918]
ENSBTAG00000000781	-0.894521	0.000302356	-0.848893	3.15489e-08	HIP1	huntingtin interacting protein 1 [Source:VGNC Symbol;Acc:VGNC:29857]
ENSBTAG00000000782	-1.5847	0.0039045	-1.67037	0.000497164	KDR	kinase insert domain receptor [Source:VGNC Symbol;Acc:VGNC:30535]
ENSBTAG00000000793	-1.57794	0.00605748	-1.21492	0.0334296	LAMC2	laminin subunit gamma 2 [Source:VGNC Symbol;Acc:VGNC:30774]
ENSBTAG00000000802	-2.29304	0.0041889	-1.87781	0.00624531	LYVE1	lymphatic vessel endothelial hyaluronan receptor 1 [Source:VGNC Symbol;Acc:VGNC:31116]
ENSBTAG00000000804	0.661827	0.0135305	0.727537	0.0027545	MOB3B	MOB kinase activator 3B [Source:VGNC Symbol;Acc:VGNC:31545]
ENSBTAG00000000806	0.348038	0.0320675	0.379003	0.00902492	ATAD1	ATPase family AAA domain containing 1 [Source:VGNC Symbol;Acc:VGNC:26232]
ENSBTAG00000000809	-2.80916	0.00295637	-2.88242	7.65241e-06	IRX1	iroquois homeobox 1 [Source:VGNC Symbol;Acc:VGNC:30286]
ENSBTAG00000000813	-1.12002	0.000296907	-1.03993	6.60097e-06	HOMER3	homer scaffold protein 3 [Source:VGNC Symbol;Acc:VGNC:29903]
ENSBTAG00000000820	1.40492	0.00819642	1.52307	7.14824e-05	GNG11	G protein subunit gamma 11 [Source:VGNC Symbol;Acc:VGNC:53646]
ENSBTAG00000000828	-2.87115	0.00536198	-2.95241	1.85013e-05	CAPN6	calpain 6 [Source:VGNC Symbol;Acc:VGNC:26749]
ENSBTAG00000000835	-1.42065	0.00125485	-1.39518	0.000185076	BCAS1	brain enriched myelin associated protein 1 [Source:VGNC Symbol;Acc:VGNC:98868]
ENSBTAG00000000842	-0.499174	0.0118865	-0.47098	0.00127745	UBASH3B	ubiquitin associated and SH3 domain containing B [Source:VGNC Symbol;Acc:VGNC:36575]
ENSBTAG00000000843	-0.653817	0.044515	-0.615346	0.0158423	NDRG2	NDRG family member 2 [Source:VGNC Symbol;Acc:VGNC:50007]
ENSBTAG00000000854	-1.33409	0.0121643	-1.26312	0.0103873	SEC16B	SEC16 homolog B, endoplasmic reticulum export factor [Source:VGNC Symbol;Acc:VGNC:34407]
ENSBTAG00000000857	-0.357879	0.0383192	-0.33412	0.010731	SLC52A2	solute carrier family 52 member 2 [Source:NCBI gene (formerly Entrezgene);Acc:527884]
ENSBTAG00000000871	-0.358156	0.0306395	-0.328525	0.00478291	TRIM27	tripartite motif containing 27 [Source:VGNC Symbol;Acc:VGNC:36323]
ENSBTAG00000000873	-1.02806	0.00692448	-0.989776	0.00422356	SLC13A3	solute carrier family 13 member 3 [Source:VGNC Symbol;Acc:VGNC:34675]
ENSBTAG00000000898	-0.693752	0.00428838	-0.658403	9.72591e-06	F2RL2	coagulation factor II thrombin receptor like 2 [Source:VGNC Symbol;Acc:VGNC:28685]
ENSBTAG00000000899	-0.861227	0.0485545	-0.785827	0.0196857	TMEM17	transmembrane protein 17 [Source:VGNC Symbol;Acc:VGNC:35995]
ENSBTAG00000000928	-0.606208	0.00764842	-0.610553	0.00334406	SPECC1	sperm antigen with calponin homology and coiled-coil domains 1 [Source:VGNC Symbol;Acc:VGNC:35200]
ENSBTAG00000000936	-0.679014	0.0391428	-0.570261	0.0434386	SLC39A2	solute carrier family 39 member 2 [Source:VGNC Symbol;Acc:VGNC:34863]
ENSBTAG00000000941	-0.278625	0.0490014	-0.260591	0.0389001	PLEKHB2	pleckstrin homology domain containing B2 [Source:VGNC Symbol;Acc:VGNC:33010]
ENSBTAG00000000945	-2.92183	0.000264725	-3.05916	6.14316e-09	ATP2C2	ATPase secretory pathway Ca2+ transporting 2 [Source:VGNC Symbol;Acc:VGNC:26297]
ENSBTAG00000000964	2.94806	0.00194527	3.39506	7.08855e-10	FCRL5	Fc receptor like 5 [Source:VGNC Symbol;Acc:VGNC:59181]
ENSBTAG00000000977	-0.591018	0.0182025	-0.549136	0.00583211	CADM1	cell adhesion molecule 1 [Source:VGNC Symbol;Acc:VGNC:26694]
ENSBTAG00000000995	-0.541993	0.00483505	-0.528059	0.000665798	TENT5A	terminal nucleotidyltransferase 5A [Source:VGNC Symbol;Acc:VGNC:28815]
ENSBTAG00000001036	-0.493636	0.0276763	-0.45852	0.00354056	HIBADH	3-hydroxyisobutyrate dehydrogenase [Source:VGNC Symbol;Acc:VGNC:29844]
ENSBTAG00000001066	-0.711714	0.00110995	-0.679953	6.2105e-05	PILRA	paired immunoglobin like type 2 receptor alpha [Source:NCBI gene (formerly Entrezgene);Acc:100137734]
ENSBTAG00000001068	-0.556463	0.00570063	-0.537097	0.000447862	ZCWPW1	zinc finger CW-type and PWWP domain containing 1 [Source:VGNC Symbol;Acc:VGNC:37125]
ENSBTAG00000001077	-0.989753	0.00268163	-0.901807	0.00092367	OSBPL5	oxysterol binding protein like 5 [Source:VGNC Symbol;Acc:VGNC:32463]
ENSBTAG00000001078	-0.798948	0.00452991	-0.751597	0.00405553	SRL	sarcalumenin [Source:HGNC Symbol;Acc:HGNC:11295]
ENSBTAG00000001081	-1.17078	0.0124759	-1.01873	0.0140133	PALLD	palladin, cytoskeletal associated protein [Source:VGNC Symbol;Acc:VGNC:32557]
ENSBTAG00000001097	-0.815233	0.0283089	-0.779878	0.00938786	FKBP7	FKBP prolyl isomerase 7 [Source:VGNC Symbol;Acc:VGNC:29026]
ENSBTAG00000001104	-0.840994	0.0287316	-0.832071	0.00870074	CMTM4	CKLF like MARVEL transmembrane domain containing 4 [Source:VGNC Symbol;Acc:VGNC:27484]
ENSBTAG00000001110	-0.659659	0.0443726	-0.591713	0.027647	SLC16A5	solute carrier family 16 member 5 [Source:VGNC Symbol;Acc:VGNC:34691]
ENSBTAG00000001116	-0.452971	0.046542	-0.382322	0.0394778	P4HA2	prolyl 4-hydroxylase subunit alpha 2 [Source:VGNC Symbol;Acc:VGNC:32536]
ENSBTAG00000001117	-0.453226	0.0350031	-0.414264	0.0152023	ANKRD50	ankyrin repeat domain 50 [Source:VGNC Symbol;Acc:VGNC:25934]
ENSBTAG00000001143	1.50705	0.000811426	1.7001	3.60315e-07
ENSBTAG00000001161	0.51174	0.0357511	0.555454	0.00181041	SINHCAF	SIN3-HDAC complex associated factor [Source:VGNC Symbol;Acc:VGNC:34626]
ENSBTAG00000001173	0.807434	0.0105945	0.91859	0.000462307	PLXNA2	plexin A2 [Source:VGNC Symbol;Acc:VGNC:58398]
ENSBTAG00000001213	2.46181	0.00518804	2.57399	0.000160863
ENSBTAG00000001252	0.718573	0.00503072	0.755541	0.00170576	HIVEP1	HIVEP zinc finger 1 [Source:VGNC Symbol;Acc:VGNC:96542]
ENSBTAG00000001283	0.570455	0.00233223	0.618737	0.000922297	RIC1	RIC1 homolog, RAB6A GEF complex partner 1 [Source:VGNC Symbol;Acc:VGNC:33959]
ENSBTAG00000001286	-0.96676	0.00418102	-0.844076	0.00545975	ELMO3	engulfment and cell motility 3 [Source:VGNC Symbol;Acc:VGNC:28440]
ENSBTAG00000001295	0.838849	0.00141172	0.922776	3.41267e-06	DEPDC5	DEP domain containing 5, GATOR1 subcomplex subunit [Source:VGNC Symbol;Acc:VGNC:28006]
ENSBTAG00000001298	1.09656	0.00324523	1.20573	1.30786e-05	STAMBPL1	STAM binding protein like 1 [Source:VGNC Symbol;Acc:VGNC:35357]
ENSBTAG00000001301	-0.87281	0.00136519	-0.794172	0.00107397	LRRC32	leucine rich repeat containing 32 [Source:VGNC Symbol;Acc:VGNC:54884]
ENSBTAG00000001335	-1.89905	0.0122785	-1.60876	0.0210733	GHR	growth hormone receptor [Source:VGNC Symbol;Acc:VGNC:50184]
ENSBTAG00000001360	0.453271	0.0233098	0.502872	0.00547981	RPS12	ribosomal protein S12 [Source:VGNC Symbol;Acc:VGNC:56365]
ENSBTAG00000001507	-0.399252	0.0106657	-0.365519	0.00302847	CLCN5	chloride voltage-gated channel 5 [Source:VGNC Symbol;Acc:VGNC:27399]
ENSBTAG00000001509	0.489272	0.00313975	0.534258	1.94247e-07	ELK3	ETS transcription factor ELK3 [Source:VGNC Symbol;Acc:VGNC:28433]
ENSBTAG00000001523	-1.64261	0.002428	-1.52099	0.000883016	YES1	YES proto-onco 1, Src family tyrosine kinase [Source:VGNC Symbol;Acc:VGNC:37022]
ENSBTAG00000001533	-0.329525	0.0312586	-0.29907	0.0199934	HACE1	HECT domain and ankyrin repeat containing E3 ubiquitin protein ligase 1 [Source:VGNC Symbol;Acc:VGNC:29739]
ENSBTAG00000001545	-4.28512	0.00121017	-4.38384	3.07107e-07	SLC34A2	solute carrier family 34 member 2 [Source:VGNC Symbol;Acc:VGNC:34818]
ENSBTAG00000001553	0.442789	0.0103702	0.479184	0.000117635	HNRNPA1	heteroous nuclear ribonucleoprotein A1 [Source:NCBI gene (formerly Entrezgene);Acc:505093]
ENSBTAG00000001585	0.400255	0.0080795	0.441008	0.00320882	WIPF1	WAS/WASL interacting protein family member 1 [Source:VGNC Symbol;Acc:VGNC:36939]
ENSBTAG00000001595	-2.46078	0.00596798	-2.86979	5.07007e-06	MT1E	metallothionein 1E [Source:NCBI gene (formerly Entrezgene);Acc:613358]
ENSBTAG00000001597	0.532984	0.016474	0.578909	0.00084018	PITPNM2	phosphatidylinositol transfer protein membrane associated 2 [Source:VGNC Symbol;Acc:VGNC:32922]
ENSBTAG00000001598	-1.19167	0.00566999	-1.07518	0.00568098	MAP7	microtubule associated protein 7 [Source:VGNC Symbol;Acc:VGNC:31210]
ENSBTAG00000001619	-0.449331	0.0385879	-0.424558	0.0355479	SERINC5	serine incorporator 5 [Source:VGNC Symbol;Acc:VGNC:34463]
ENSBTAG00000001637	0.46173	0.0444211	0.489922	0.0049645	FUNDC1	FUN14 domain containing 1 [Source:VGNC Symbol;Acc:VGNC:29143]
ENSBTAG00000001640	-0.880079	0.0099129	-0.855645	0.00916328	EPB41L1	erythrocyte membrane protein band 4.1 like 1 [Source:VGNC Symbol;Acc:VGNC:28520]
ENSBTAG00000001648	0.454771	0.016103	0.505284	0.0014297	RPL21	ribosomal protein L21 [Source:NCBI gene (formerly Entrezgene);Acc:326584]
ENSBTAG00000001652	0.580687	0.0455972	0.634927	0.0110955	SLCO3A1	solute carrier organic anion transporter family member 3A1 [Source:VGNC Symbol;Acc:VGNC:34953]
ENSBTAG00000001654	-0.253504	0.0442225	-0.220197	0.0239239	SNTB2	syntrophin beta 2 [Source:VGNC Symbol;Acc:VGNC:35084]
ENSBTAG00000001659	-0.248623	0.0358471	-0.218181	0.000990387	VPS4A	vacuolar protein sorting 4 homolog A [Source:NCBI gene (formerly Entrezgene);Acc:618168]
ENSBTAG00000001662	2.70769	0.00568268	3.15778	8.84257e-07	EHD3	EH domain containing 3 [Source:VGNC Symbol;Acc:VGNC:28373]
ENSBTAG00000001712	0.515318	0.00739289	0.550091	5.66592e-05	CMTM7	CKLF like MARVEL transmembrane domain containing 7 [Source:VGNC Symbol;Acc:VGNC:27487]
ENSBTAG00000001724	-0.544336	0.024551	-0.502809	0.0052916	ZADH2	zinc binding alcohol dehydrogenase domain containing 2 [Source:VGNC Symbol;Acc:VGNC:37049]
ENSBTAG00000001725	3.56417	0.000781809	3.85335	6.27386e-09	CXCL10	C-X-C motif chemokine ligand 10 [Source:VGNC Symbol;Acc:VGNC:27846]
ENSBTAG00000001728	-0.917429	0.021552	-0.793069	0.0468634	IGSF10	immunoglobulin superfamily member 10 [Source:VGNC Symbol;Acc:VGNC:53582]
ENSBTAG00000001729	0.469562	0.0169259	0.493139	0.00713941	DUSP10	dual specificity phosphatase 10 [Source:VGNC Symbol;Acc:VGNC:28249]
ENSBTAG00000001794	0.576217	0.00139319	0.615571	8.8127e-06	RPL36	ribosomal protein L36 [Source:NCBI gene (formerly Entrezgene);Acc:768327]
ENSBTAG00000001815	-1.94215	0.00282553	-1.43869	0.0147695	ARHGEF5	Rho guanine nucleotide exchange factor 5 [Source:VGNC Symbol;Acc:VGNC:26119]
ENSBTAG00000001818	0.697734	0.00938269	0.720904	0.00258352	MEF2B	myocyte enhancer factor 2B [Source:NCBI gene (formerly Entrezgene);Acc:100271851]
ENSBTAG00000001842	-2.42967	0.000278095	-2.58939	6.33241e-09	GSTM3	glutathione S-transferase mu 3 [Source:VGNC Symbol;Acc:VGNC:29686]
ENSBTAG00000001857	-0.723807	0.00849008	-0.713601	0.00294827	DOK4	docking protein 4 [Source:VGNC Symbol;Acc:VGNC:28168]
ENSBTAG00000001858	-0.825454	0.0243997	-0.725869	0.0347744
ENSBTAG00000001882	3.02008	0.00476087	3.23691	3.09693e-07	CD79A	CD79a molecule [Source:VGNC Symbol;Acc:VGNC:27046]
ENSBTAG00000001941	0.562138	0.0130418	0.564165	0.0245123	SEMA4D	semaphorin 4D [Source:VGNC Symbol;Acc:VGNC:34436]
ENSBTAG00000001961	-1.05479	0.0184567	-1.21594	0.00510312	MAP1B	microtubule associated protein 1B [Source:VGNC Symbol;Acc:VGNC:31178]
ENSBTAG00000001987	0.363137	0.00445341	0.404271	0.00107451	SWAP70	switching B cell complex subunit SWAP70 [Source:VGNC Symbol;Acc:VGNC:54893]
ENSBTAG00000002006	-2.22192	0.000598174	-2.01803	4.90419e-06	THBS1	thrombospondin 1 [Source:VGNC Symbol;Acc:VGNC:35828]
ENSBTAG00000002025	1.26059	0.0216831	1.42271	0.00127745	AMIGO2	adhesion molecule with Ig like domain 2 [Source:VGNC Symbol;Acc:VGNC:25866]
ENSBTAG00000002026	0.390856	0.0319102	0.429973	0.00149923	RPL5	ribosomal protein L5 [Source:NCBI gene (formerly Entrezgene);Acc:515238]
ENSBTAG00000002029	-1.80938	0.010063	-1.40954	0.0322538	IGSF5	immunoglobulin superfamily member 5 [Source:VGNC Symbol;Acc:VGNC:50201]
ENSBTAG00000002049	-0.584978	0.0211571	-0.564997	0.00194196	HADH	hydroxyacyl-CoA dehydrogenase [Source:VGNC Symbol;Acc:VGNC:29741]
ENSBTAG00000002065	-1.12852	0.0228437	-1.03509	0.0170895	TFAP2C	transcription factor AP-2 gamma [Source:VGNC Symbol;Acc:VGNC:35778]
ENSBTAG00000002096	1.35505	0.0152399	1.40775	0.00306819	FCGR3A	Fc fragment of IgG, low affinity IIIa, receptor (CD16a) [Source:NCBI gene (formerly Entrezgene);Acc:281766]
ENSBTAG00000002097	-3.33992	0.00154228	-3.41099	0.00043316	TMC5	transmembrane channel like 5 [Source:VGNC Symbol;Acc:VGNC:35921]
ENSBTAG00000002103	0.940633	0.00737059	1.14654	0.000303147	PLCG2	phospholipase C gamma 2 [Source:VGNC Symbol;Acc:VGNC:32989]
ENSBTAG00000002123	2.64348	0.00852747	3.18356	1.26557e-08	MYO3A	myosin IIIA [Source:VGNC Symbol;Acc:VGNC:31824]
ENSBTAG00000002136	0.572601	0.0480707	0.603626	0.0052916	FCHO1	FCH and mu domain containing endocytic adaptor 1 [Source:VGNC Symbol;Acc:VGNC:28935]
ENSBTAG00000002148	-0.467473	0.032572	-0.412797	0.0393763	RAB3D	RAB3D, member RAS onco family [Source:VGNC Symbol;Acc:VGNC:33652]
ENSBTAG00000002150	2.86997	0.0159168	3.52592	0.000350435	IL17A	interleukin 17A [Source:VGNC Symbol;Acc:VGNC:30117]
ENSBTAG00000002154	0.850954	0.0057502	0.812841	0.00125538	GPR141	G protein-coupled receptor 141 [Source:VGNC Symbol;Acc:VGNC:52783]
ENSBTAG00000002164	-1.03606	0.0266512	-0.998258	0.0313586	AXDND1	axonemal dynein light chain domain containing 1 [Source:VGNC Symbol;Acc:VGNC:26363]
ENSBTAG00000002178	-1.07327	0.0281843	-0.874114	0.0480502	PPL	periplakin [Source:VGNC Symbol;Acc:VGNC:33208]
ENSBTAG00000002194	-2.5173	0.00129671	-1.89041	0.00924835	MYZAP	myocardial zonula adherens protein [Source:VGNC Symbol;Acc:VGNC:55127]
ENSBTAG00000002232	-0.897001	0.0134066	-0.811629	0.00886467	TRPC1	transient receptor potential cation channel subfamily C member 1 [Source:VGNC Symbol;Acc:VGNC:36381]
ENSBTAG00000002240	0.87637	0.0404076	1.05469	0.0038471	GPR18	G protein-coupled receptor 18 [Source:VGNC Symbol;Acc:VGNC:29574]
ENSBTAG00000002283	-0.924137	0.0118314	-0.830156	0.0137505	FZD7	frizzled class receptor 7 [Source:VGNC Symbol;Acc:VGNC:29171]
ENSBTAG00000002299	2.50477	0.010063	2.97988	1.79534e-06	SEL1L3	SEL1L family member 3 [Source:VGNC Symbol;Acc:VGNC:50139]
ENSBTAG00000002316	-0.824843	0.02637	-0.798495	0.0159351	NIPA1	NIPA magnesium transporter 1 [Source:VGNC Symbol;Acc:VGNC:53153]
ENSBTAG00000002328	0.329884	0.0243122	0.36556	0.00015984	KDM2B	lysine demethylase 2B [Source:VGNC Symbol;Acc:VGNC:30524]
ENSBTAG00000002329	1.44521	1.8e-05	1.49563	7.13363e-12	ASAP2	ArfGAP with SH3 domain, ankyrin repeat and PH domain 2 [Source:VGNC Symbol;Acc:VGNC:26185]
ENSBTAG00000002347	0.44207	0.0388852	0.480256	0.00366412	MAST3	microtubule associated serine/threonine kinase 3 [Source:VGNC Symbol;Acc:VGNC:31259]
ENSBTAG00000002382	0.640947	0.000882264	0.686688	2.7942e-07	DDX10	DEAD-box helicase 10 [Source:VGNC Symbol;Acc:VGNC:27956]
ENSBTAG00000002416	1.40879	0.0135305	1.43676	0.000865427
ENSBTAG00000002473	-0.617307	0.00934754	-0.567527	0.00220138	ANGPTL4	angiopoietin like 4 [Source:VGNC Symbol;Acc:VGNC:25893]
ENSBTAG00000002549	0.544027	0.00679909	0.611231	0.000233578	PTMA	prothymosin alpha [Source:HGNC Symbol;Acc:HGNC:9623]
ENSBTAG00000002566	-0.551931	0.000774186	-0.516972	3.29964e-08	PGPEP1	pyroglutamyl-peptidase I [Source:VGNC Symbol;Acc:VGNC:32799]
ENSBTAG00000002576	1.30981	0.00104384	1.32762	2.742e-06	GLDN	gliomedin [Source:VGNC Symbol;Acc:VGNC:29396]
ENSBTAG00000002591	0.46205	0.0343623	0.549689	0.000438302	GLTP	glycolipid transfer protein [Source:VGNC Symbol;Acc:VGNC:50097]
ENSBTAG00000002596	-0.666546	0.00652504	-0.623561	0.00378618	VSTM1	V-set and transmembrane domain containing 1 [Source:VGNC Symbol;Acc:VGNC:57056]
ENSBTAG00000002599	-1.31854	0.0052828	-1.20382	0.00422356	MGARP	mitochondria localized glutamic acid rich protein [Source:VGNC Symbol;Acc:VGNC:31447]
ENSBTAG00000002632	-3.69095	0.00225254	-3.16748	0.000403881	CSN2	casein beta [Source:VGNC Symbol;Acc:VGNC:27764]
ENSBTAG00000002639	-0.50387	0.00313975	-0.496622	0.0182446	ZDHHC7	zinc finger DHHC-type palmitoyltransferase 7 [Source:VGNC Symbol;Acc:VGNC:37145]
ENSBTAG00000002647	0.641082	0.0136294	0.728865	0.000333346	RGS10	regulator of G protein signaling 10 [Source:VGNC Symbol;Acc:VGNC:33911]
ENSBTAG00000002657	-0.437253	0.00980941	-0.409865	0.00128371	NKIRAS2	NFKB inhibitor interacting Ras like 2 [Source:VGNC Symbol;Acc:VGNC:32095]
ENSBTAG00000002670	-0.840623	0.0278581	-0.868092	0.00677254	DEPP1	DEPP1 autophagy regulator [Source:VGNC Symbol;Acc:VGNC:49544]
ENSBTAG00000002683	0.589568	0.00680162	0.625388	1.31217e-05	PFKP	phosphofructokinase, platelet [Source:VGNC Symbol;Acc:VGNC:32775]
ENSBTAG00000002702	-0.976196	0.00265118	-0.89492	0.00187531	TSPAN32	tetraspanin 32 [Source:VGNC Symbol;Acc:VGNC:54507]
ENSBTAG00000002704	-0.358921	0.0203104	-0.328398	0.00050337	POMT2	protein O-mannosyltransferase 2 [Source:VGNC Symbol;Acc:VGNC:33159]
ENSBTAG00000002710	-0.722642	0.0331135	-0.708356	0.0215563	TSSK4	testis specific serine kinase 4 [Source:VGNC Symbol;Acc:VGNC:50063]
ENSBTAG00000002714	-1.19626	0.00407891	-1.2893	6.02808e-05	GNAI1	G protein subunit alpha i1 [Source:VGNC Symbol;Acc:VGNC:29449]
ENSBTAG00000002737	-0.934989	0.00981638	-0.862695	0.00333532	WFIKKN1	WAP, follistatin/kazal, immunoglobulin, kunitz and netrin domain containing 1 [Source:VGNC Symbol;Acc:VGNC:36935]
ENSBTAG00000002745	0.382235	0.0421185	0.419809	0.00158852	APEX1	apurinic/apyrimidinic endodeoxyribonuclease 1 [Source:VGNC Symbol;Acc:VGNC:26011]
ENSBTAG00000002767	-0.486499	0.0480738	-0.454837	0.0137505	GNB4	G protein subunit beta 4 [Source:VGNC Symbol;Acc:VGNC:29461]
ENSBTAG00000002770	-0.612666	0.00855347	-0.550423	0.00297744	TCN2	transcobalamin 2 [Source:VGNC Symbol;Acc:VGNC:35699]
ENSBTAG00000002796	-0.63361	0.0184266	-0.577728	0.00213757	KLHL3	kelch like family member 3 [Source:VGNC Symbol;Acc:VGNC:30657]
ENSBTAG00000002816	0.562264	0.0135305	0.579321	0.000929727	SARM1	sterile alpha and TIR motif containing 1 [Source:VGNC Symbol;Acc:VGNC:34290]
ENSBTAG00000002842	-0.663461	0.0450203	-0.659292	0.00900666	HEATR4	HEAT repeat containing 4 [Source:VGNC Symbol;Acc:VGNC:29793]
ENSBTAG00000002848	-0.654266	0.00667548	-0.624366	0.000402402	C16H1orf74	chromosome 16 C1orf74 homolog [Source:VGNC Symbol;Acc:VGNC:52644]
ENSBTAG00000002849	-1.6912	0.00506667	-1.18617	0.0390747	IRF6	interferon regulatory factor 6 [Source:VGNC Symbol;Acc:VGNC:30277]
ENSBTAG00000002882	0.55566	0.00819642	0.596597	0.00181385	LMNB1	lamin B1 [Source:VGNC Symbol;Acc:VGNC:30930]
ENSBTAG00000002888	-0.829618	0.0342294	-0.774993	0.0114083	TMTC2	transmembrane O-mannosyltransferase targeting cadherins 2 [Source:VGNC Symbol;Acc:VGNC:58451]
ENSBTAG00000002910	-1.55684	0.0130255	-1.51093	0.00586864	ECHDC2	enoyl-CoA hydratase domain containing 2 [Source:VGNC Symbol;Acc:VGNC:55168]
ENSBTAG00000002917	-0.571294	0.000723277	-0.549992	0.000405863	PRKAG2	protein kinase AMP-activated non-catalytic subunit gamma 2 [Source:VGNC Symbol;Acc:VGNC:55749]
ENSBTAG00000002929	1.17342	0.00945001	1.23719	0.000905358	IRF4	interferon regulatory factor 4 [Source:VGNC Symbol;Acc:VGNC:30275]
ENSBTAG00000002978	-1.38596	0.0394852	-1.42244	0.0129289	PRKG2	protein kinase cGMP-dependent 2 [Source:VGNC Symbol;Acc:VGNC:33341]
ENSBTAG00000002985	2.11006	0.0158713	2.56434	7.77552e-06	KCNMB1	potassium calcium-activated channel subfamily M regulatory beta subunit 1 [Source:VGNC Symbol;Acc:VGNC:30480]
ENSBTAG00000003038	0.485478	0.0404998	0.55275	0.0201979	TAP2	transporter 2, ATP binding cassette subfamily B member [Source:NCBI gene (formerly Entrezgene);Acc:281586]
ENSBTAG00000003039	0.576661	0.0198209	0.66148	0.00232223	PSMB8	proteasome 20S subunit beta 8 [Source:VGNC Symbol;Acc:VGNC:33452]
ENSBTAG00000003049	-1.24479	0.0163109	-1.18384	0.0134335	MICALL2	MICAL like 2 [Source:VGNC Symbol;Acc:VGNC:31460]
ENSBTAG00000003068	-0.650784	0.0240829	-0.624717	0.0135955	MSMO1	methylsterol monooxygenase 1 [Source:VGNC Symbol;Acc:VGNC:31701]
ENSBTAG00000003072	-0.484542	0.00529536	-0.444063	0.000312138	ACADVL	acyl-CoA dehydrogenase very long chain [Source:VGNC Symbol;Acc:VGNC:50246]
ENSBTAG00000003089	-1.78588	0.00108193	-1.76157	5.02993e-05	RHPN2	rhophilin Rho GTPase binding protein 2 [Source:VGNC Symbol;Acc:VGNC:52240]
ENSBTAG00000003161	-0.354923	0.0493622	-0.312577	0.013489	YBEY	ybeY metalloendoribonuclease [Source:VGNC Symbol;Acc:VGNC:54568]
ENSBTAG00000003162	-0.934141	0.00124611	-0.899408	1.02758e-05	CRYZ	crystallin zeta [Source:VGNC Symbol;Acc:VGNC:27746]
ENSBTAG00000003166	0.97534	0.0130418	1.08947	6.1845e-05	AXL	AXL receptor tyrosine kinase [Source:VGNC Symbol;Acc:VGNC:26366]
ENSBTAG00000003169	-0.680802	0.0454636	-0.663434	0.0358642	FBXO24	F-box protein 24 [Source:VGNC Symbol;Acc:VGNC:50001]
ENSBTAG00000003171	-1.71165	0.00372033	-1.6499	0.000471498	SHANK2	SH3 and multiple ankyrin repeat domains 2 [Source:VGNC Symbol;Acc:VGNC:56279]
ENSBTAG00000003176	-0.651036	0.0252438	-0.605624	0.0131019	JAM3	junctional adhesion molecule 3 [Source:VGNC Symbol;Acc:VGNC:50018]
ENSBTAG00000003183	-1.20801	0.0100944	-1.07471	0.0113254	NTN4	netrin 4 [Source:VGNC Symbol;Acc:VGNC:32306]
ENSBTAG00000003196	-0.542592	0.0220863	-0.509066	0.0357946	PAPSS2	3'-phosphoadenosine 5'-phosphosulfate synthase 2 [Source:VGNC Symbol;Acc:VGNC:32574]
ENSBTAG00000003205	0.457822	0.0154342	0.503961	0.00158852	RPL35	ribosomal protein L35 [Source:NCBI gene (formerly Entrezgene);Acc:515534]
ENSBTAG00000003229	0.354057	0.0293363	0.409392	0.00626789	RPL23	ribosomal protein L23 [Source:VGNC Symbol;Acc:VGNC:55867]
ENSBTAG00000003245	0.503741	0.00292769	0.539836	0.000654982	BCAR3	BCAR3 adaptor protein, NSP family member [Source:VGNC Symbol;Acc:VGNC:53850]
ENSBTAG00000003259	0.441264	0.0194615	0.487877	0.000390729	TCERG1	transcription elongation regulator 1 [Source:VGNC Symbol;Acc:VGNC:35685]
ENSBTAG00000003290	1.22113	0.000343429	1.25093	3.3495e-08	SLC9A7	solute carrier family 9 member A7 [Source:VGNC Symbol;Acc:VGNC:54488]
ENSBTAG00000003300	-0.952688	0.00680162	-0.986515	0.00181183	MFGE8	milk fat globule EGF and factor V/VIII domain containing [Source:VGNC Symbol;Acc:VGNC:31426]
ENSBTAG00000003305	0.976568	0.0153634	0.842889	0.0477114	NCF1	neutrophil cytosolic factor 1 [Source:NCBI gene (formerly Entrezgene);Acc:281345]
ENSBTAG00000003313	1.3703	0.0301772	1.50568	0.0013358	TNFRSF9	TNF receptor superfamily member 9 [Source:VGNC Symbol;Acc:VGNC:36171]
ENSBTAG00000003322	-0.627232	0.0467304	-0.611329	0.0272715	TTLL7	tubulin tyrosine ligase like 7 [Source:VGNC Symbol;Acc:VGNC:36495]
ENSBTAG00000003336	-2.449	0.00108412	-1.9855	0.00152538	TPD52L1	TPD52 like 1 [Source:VGNC Symbol;Acc:VGNC:36245]
ENSBTAG00000003367	-3.44805	0.000234018	-3.60256	2.02175e-07
ENSBTAG00000003390	0.209209	0.0459789	0.234797	0.0448441	SF3A1	splicing factor 3a subunit 1 [Source:VGNC Symbol;Acc:VGNC:34506]
ENSBTAG00000003408	4.63973	0.00945001	5.09343	4.70041e-10
ENSBTAG00000003422	-0.427856	0.00652156	-0.390245	0.000289721	SNX5	sorting nexin 5 [Source:NCBI gene (formerly Entrezgene);Acc:514423]
ENSBTAG00000003444	-2.37897	0.00108918	-2.30232	0.000257952	SYDE2	synapse defective Rho GTPase homolog 2 [Source:VGNC Symbol;Acc:VGNC:35511]
ENSBTAG00000003460	0.310527	0.0468479	0.356819	0.0034597	TCEA1	transcription elongation factor A1 [Source:VGNC Symbol;Acc:VGNC:35679]
ENSBTAG00000003474	-1.48655	0.00180896	-1.44127	0.000361851	RAB15	RAB15, member RAS onco family [Source:VGNC Symbol;Acc:VGNC:33623]
ENSBTAG00000003495	0.464898	0.00814019	0.468338	0.0256434	KDM7A	lysine demethylase 7A [Source:VGNC Symbol;Acc:VGNC:30533]
ENSBTAG00000003496	-0.499659	0.0266512	-0.447404	0.0236183	AIG1	androgen induced 1 [Source:VGNC Symbol;Acc:VGNC:25764]
ENSBTAG00000003511	0.483657	0.0103702	0.544796	0.00131114	SLAIN1	SLAIN motif family member 1 [Source:VGNC Symbol;Acc:VGNC:56645]
ENSBTAG00000003565	-0.393007	0.0105945	-0.362643	0.0132591	TRIM3	tripartite motif containing 3 [Source:VGNC Symbol;Acc:VGNC:36326]
ENSBTAG00000003569	1.21793	0.00342619	1.251	0.000122423	DZIP1	DAZ interacting zinc finger protein 1 [Source:VGNC Symbol;Acc:VGNC:28284]
ENSBTAG00000003619	-0.373433	0.0491989	-0.342961	0.0125581	SEC24D	SEC24 homolog D, COPII coat complex component [Source:VGNC Symbol;Acc:VGNC:34416]
ENSBTAG00000003636	-0.71782	0.0138128	-0.670599	0.0010136	LIPA	lipase A, lysosomal acid type [Source:VGNC Symbol;Acc:VGNC:30904]
ENSBTAG00000003653	0.573369	0.043808	0.633876	0.00332279	LYAR	Ly1 antibody reactive [Source:VGNC Symbol;Acc:VGNC:31095]
ENSBTAG00000003661	0.957352	0.00464907	0.982343	6.84191e-05
ENSBTAG00000003668	3.06576	0.000723277	2.68517	2.02695e-06	RADX	RPA1 related single stranded DNA binding protein, X-linked [Source:VGNC Symbol;Acc:VGNC:52760]
ENSBTAG00000003733	0.710667	0.0404453	0.790688	0.00972004	TM4SF5	transmembrane 4 L six family member 5 [Source:VGNC Symbol;Acc:VGNC:35907]
ENSBTAG00000003751	-0.99859	0.0143027	-0.84339	0.0278087	MACC1	MET transcriptional regulator MACC1 [Source:VGNC Symbol;Acc:VGNC:53651]
ENSBTAG00000003762	-0.621929	0.0135305	-0.634045	0.00969336	GNB5	G protein subunit beta 5 [Source:VGNC Symbol;Acc:VGNC:29462]
ENSBTAG00000003794	1.3419	0.0211015	1.42893	0.00124603	GNAO1	G protein subunit alpha o1 [Source:VGNC Symbol;Acc:VGNC:57047]
ENSBTAG00000003820	0.70742	0.00926564	0.882623	0.000823795	GRAMD1A	GRAM domain containing 1A [Source:VGNC Symbol;Acc:VGNC:29622]
ENSBTAG00000003829	-2.04118	0.00295637	-2.29815	2.57902e-05	HPN	hepsin [Source:VGNC Symbol;Acc:VGNC:29942]
ENSBTAG00000003882	-0.567261	0.000781809	-0.540128	1.37352e-06	EMC3	ER membrane protein complex subunit 3 [Source:VGNC Symbol;Acc:VGNC:28464]
ENSBTAG00000003887	-0.366798	0.0466839	-0.340891	0.00770006	ECHDC1	ethylmalonyl-CoA decarboxylase 1 [Source:VGNC Symbol;Acc:VGNC:28306]
ENSBTAG00000003894	-1.27684	0.00743445	-1.03694	0.0130398	NDRG4	NDRG family member 4 [Source:VGNC Symbol;Acc:VGNC:31941]
ENSBTAG00000003922	0.402255	0.0273592	0.429277	0.00871689	MPHOSPH8	M-phase phosphoprotein 8 [Source:VGNC Symbol;Acc:VGNC:31575]
ENSBTAG00000003923	0.784915	0.0358267	0.728401	0.0345964	GPBAR1	G protein-coupled bile acid receptor 1 [Source:VGNC Symbol;Acc:VGNC:29521]
ENSBTAG00000003955	-2.51917	0.000723277	-2.65468	7.53917e-06	MYO7A	myosin VIIA [Source:VGNC Symbol;Acc:VGNC:31830]
ENSBTAG00000003959	0.919466	0.0154342	0.970988	0.00121548	ARHGAP24	Rho GTPase activating protein 24 [Source:VGNC Symbol;Acc:VGNC:26082]
ENSBTAG00000004017	0.7392	0.0082039	0.828866	0.000450303	PLEKHG2	pleckstrin homology and RhoGEF domain containing G2 [Source:VGNC Symbol;Acc:VGNC:33015]
ENSBTAG00000004035	-1.02287	0.0354634	-0.923565	0.0264151	SDK1	sidekick cell adhesion molecule 1 [Source:VGNC Symbol;Acc:VGNC:34393]
ENSBTAG00000004038	0.667161	0.0403973	0.718977	0.00411644	ABAT	4-aminobutyrate aminotransferase [Source:VGNC Symbol;Acc:VGNC:25454]
ENSBTAG00000004098	-0.449073	0.0180644	-0.433372	0.00181774	ARMT1	acidic residue methyltransferase 1 [Source:VGNC Symbol;Acc:VGNC:53782]
ENSBTAG00000004099	-1.16425	0.00938269	-1.20785	0.00374297	CCDC170	coiled-coil domain containing 170 [Source:VGNC Symbol;Acc:VGNC:26867]
ENSBTAG00000004150	-1.26042	0.00213848	-1.28328	0.000230345	NRG1	neuregulin 1 [Source:VGNC Symbol;Acc:VGNC:32261]
ENSBTAG00000004177	-0.509655	0.0198159	-0.481124	0.0052916	TANC1	tetratricopeptide repeat, ankyrin repeat and coiled-coil containing 1 [Source:VGNC Symbol;Acc:VGNC:35591]
ENSBTAG00000004178	-1.40676	0.00255052	-1.38553	0.000501971	ACOX2	acyl-CoA oxidase 2 [Source:VGNC Symbol;Acc:VGNC:25553]
ENSBTAG00000004237	-1.94965	0.00302744	-1.7821	0.00720336	BTC	betacellulin [Source:VGNC Symbol;Acc:VGNC:26593]
ENSBTAG00000004248	-0.557427	0.0239256	-0.534788	0.00331276	MLYCD	malonyl-CoA decarboxylase [Source:VGNC Symbol;Acc:VGNC:97287]
ENSBTAG00000004249	-0.445278	0.0340761	-0.377543	0.0297525	TANC2	tetratricopeptide repeat, ankyrin repeat and coiled-coil containing 2 [Source:VGNC Symbol;Acc:VGNC:35592]
ENSBTAG00000004256	0.485639	0.00296546	0.55165	0.00124656	ODC1	ornithine decarboxylase 1 [Source:NCBI gene (formerly Entrezgene);Acc:281365]
ENSBTAG00000004257	0.506107	0.0151732	0.545754	0.00122529	TAF4B	TATA-box binding protein associated factor 4b [Source:VGNC Symbol;Acc:VGNC:35575]
ENSBTAG00000004280	-1.35574	0.0154653	-1.41219	0.000402307	SRPX	sushi repeat containing protein X-linked [Source:VGNC Symbol;Acc:VGNC:50570]
ENSBTAG00000004305	1.30654	0.00284477	1.43132	4.16536e-05	RGS16	regulator of G protein signaling 16 [Source:VGNC Symbol;Acc:VGNC:33915]
ENSBTAG00000004315	-0.261294	0.0370341	-0.231037	0.0289918	HDLBP	high density lipoprotein binding protein [Source:VGNC Symbol;Acc:VGNC:55051]
ENSBTAG00000004337	-0.787017	0.00386405	-0.701467	0.00394258	PDE1B	phosphodiesterase 1B [Source:VGNC Symbol;Acc:VGNC:32672]
ENSBTAG00000004367	-0.830397	0.000451031	-0.795689	1.00393e-08	COQ10A	coenzyme Q10A [Source:VGNC Symbol;Acc:VGNC:27609]
ENSBTAG00000004377	-0.624894	0.00272455	-0.609024	0.000469149	PHLDB3	pleckstrin homology like domain family B member 3 [Source:VGNC Symbol;Acc:VGNC:32839]
ENSBTAG00000004380	0.476359	0.0255192	0.541461	0.0199934	STAT2	signal transducer and activator of transcription 2 [Source:VGNC Symbol;Acc:VGNC:35370]
ENSBTAG00000004413	-1.03359	0.000302356	-1.03407	1.12233e-07	RHOBTB3	Rho related BTB domain containing 3 [Source:VGNC Symbol;Acc:VGNC:33946]
ENSBTAG00000004416	0.341555	0.0109701	0.376764	0.0134227	NUDC	nuclear distribution C, dynein complex regulator [Source:VGNC Symbol;Acc:VGNC:32321]
ENSBTAG00000004423	-1.35533	0.03206	-1.2152	0.0342542	ARHGAP42	Rho GTPase activating protein 42 [Source:VGNC Symbol;Acc:VGNC:26096]
ENSBTAG00000004488	1.81895	0.0184696	2.21018	0.000641832	MEI1	meiotic double-stranded break formation protein 1 [Source:VGNC Symbol;Acc:VGNC:31378]
ENSBTAG00000004518	-1.67684	0.0191999	-1.43603	0.0310329	GRHL2	grainyhead like transcription factor 2 [Source:VGNC Symbol;Acc:VGNC:29635]
ENSBTAG00000004521	0.581167	0.0260924	0.637342	0.00143388	LSM7	LSM7 homolog, U6 small nuclear RNA and mRNA degradation associated [Source:VGNC Symbol;Acc:VGNC:31059]
ENSBTAG00000004532	0.347608	0.0272684	0.393606	0.00249681	FGFR1OP2	FGFR1 onco partner 2 [Source:VGNC Symbol;Acc:VGNC:28986]
ENSBTAG00000004540	0.749818	0.00159408	0.794939	0.000600359	NUB1	negative regulator of ubiquitin like proteins 1 [Source:VGNC Symbol;Acc:VGNC:32314]
ENSBTAG00000004557	0.703431	0.00550541	0.775703	0.00574894	DHRS9	dehydrogenase/reductase 9 [Source:VGNC Symbol;Acc:VGNC:28046]
ENSBTAG00000004560	1.60368	0.0496446	1.84354	0.00465822	CLEC4F	C-type lectin domain family 4 member F [Source:VGNC Symbol;Acc:VGNC:27433]
ENSBTAG00000004562	1.50587	0.0287606	1.86722	0.000229753	CD207	CD207 molecule [Source:VGNC Symbol;Acc:VGNC:27011]
ENSBTAG00000004580	3.66799	0.00372028	4.08337	2.32594e-08	MS4A1	membrane spanning 4-domains A1 [Source:VGNC Symbol;Acc:VGNC:31681]
ENSBTAG00000004585	-0.960461	0.0132495	-0.950091	0.00379055	CCDC30	coiled-coil domain containing 30 [Source:VGNC Symbol;Acc:VGNC:26891]
ENSBTAG00000004653	-0.845966	0.0200493	-0.74587	0.0120691	ADGRA3	adhesion G protein-coupled receptor A3 [Source:VGNC Symbol;Acc:VGNC:25657]
ENSBTAG00000004679	1.02349	0.00386219	1.14565	8.46984e-05	WARS1	tryptophanyl-tRNA synthetase 1 [Source:VGNC Symbol;Acc:VGNC:36863]
ENSBTAG00000004716	-1.05292	0.00968588	-1.1708	0.00181041	RETN	resistin [Source:VGNC Symbol;Acc:VGNC:33877]
ENSBTAG00000004746	0.287295	0.0349382	0.330322	0.0280569	HELZ	helicase with zinc finger [Source:VGNC Symbol;Acc:VGNC:57142]
ENSBTAG00000004750	1.17045	0.0448285	1.16322	0.0154473	VSTM2L	V-set and transmembrane domain containing 2 like [Source:VGNC Symbol;Acc:VGNC:36844]
ENSBTAG00000004777	-1.77111	0.00144382	-1.843	8.9801e-06	S100B	S100 calcium binding protein B [Source:VGNC Symbol;Acc:VGNC:34248]
ENSBTAG00000004801	-0.320215	0.021221	-0.282844	0.000169122	PDXDC1	pyridoxal dependent decarboxylase domain containing 1 [Source:NCBI gene (formerly Entrezgene);Acc:505868]
ENSBTAG00000004813	-0.432964	0.015177	-0.444009	0.0105145	SUSD1	sushi domain containing 1 [Source:VGNC Symbol;Acc:VGNC:35486]
ENSBTAG00000004817	0.9033	0.00769195	0.952803	0.000505542
ENSBTAG00000004822	-2.53775	0.0021754	-2.43575	1.71253e-05	SOX10	SRY-box transcription factor 10 [Source:VGNC Symbol;Acc:VGNC:35141]
ENSBTAG00000004838	-2.32617	0.00303988	-1.60446	0.0201282	IRX5	iroquois homeobox 5 [Source:VGNC Symbol;Acc:VGNC:30289]
ENSBTAG00000004856	-0.414048	0.00596798	-0.374182	7.59428e-05	RNF130	ring finger protein 130 [Source:VGNC Symbol;Acc:VGNC:34021]
ENSBTAG00000004881	0.621338	0.00295637	0.681167	3.65695e-05	MTHFD2	methylenetetrahydrofolate dehydrogenase (NADP+ dependent) 2, methenyltetrahydrofolate cyclohydrolase [Source:VGNC Symbol;Acc:VGNC:102828]
ENSBTAG00000004896	-1.52497	0.01518	-1.20782	0.0412039	ABLIM3	actin binding LIM protein family member 3 [Source:VGNC Symbol;Acc:VGNC:25509]
ENSBTAG00000004905	-1.59936	0.0112596	-1.17627	0.0411907	KRT19	keratin 19 [Source:VGNC Symbol;Acc:VGNC:30720]
ENSBTAG00000004941	-1.18251	0.0195339	-0.971867	0.0186469	TEX35	testis expressed 35 [Source:NCBI gene (formerly Entrezgene);Acc:768066]
ENSBTAG00000004948	-1.62628	0.00342211	-1.0565	0.0392804	LRATD1	LRAT domain containing 1 [Source:VGNC Symbol;Acc:VGNC:28840]
ENSBTAG00000004952	-1.43741	0.00129671	-1.64012	6.40775e-07	MFSD4A	major facilitator superfamily domain containing 4A [Source:VGNC Symbol;Acc:VGNC:31438]
ENSBTAG00000004990	-1.14297	0.0444456	-1.12408	0.0264909	NEO1	neogenin 1 [Source:VGNC Symbol;Acc:VGNC:32007]
ENSBTAG00000005005	-3.78826	0.00216233	-3.04442	0.00123737	CSN1S2	casein alpha-S2 [Source:NCBI gene (formerly Entrezgene);Acc:282209]
ENSBTAG00000005029	-0.798985	0.016664	-0.70833	0.0144302	TAL1	TAL bHLH transcription factor 1, erythroid differentiation factor [Source:VGNC Symbol;Acc:VGNC:35588]
ENSBTAG00000005033	-1.00824	0.00471583	-0.947724	0.00390279	TLCD3B	TLC domain containing 3B [Source:VGNC Symbol;Acc:VGNC:28823]
ENSBTAG00000005049	2.38874	0.00386219	2.569	1.14829e-06	BLK	BLK proto-onco, Src family tyrosine kinase [Source:VGNC Symbol;Acc:VGNC:26504]
ENSBTAG00000005064	0.32967	0.0140479	0.367598	0.000274345	WARS2	tryptophanyl tRNA synthetase 2, mitochondrial [Source:VGNC Symbol;Acc:VGNC:36864]
ENSBTAG00000005067	0.459483	0.00557036	0.504734	0.00177041	UBTF	upstream binding transcription factor [Source:HGNC Symbol;Acc:HGNC:12511]
ENSBTAG00000005076	0.251702	0.0496446	0.27335	0.022865	SYVN1	synoviolin 1 [Source:VGNC Symbol;Acc:VGNC:56285]
ENSBTAG00000005090	-0.519696	0.0027171	-0.476155	9.35736e-06	CEMIP2	cell migration inducing hyaluronidase 2 [Source:VGNC Symbol;Acc:VGNC:36021]
ENSBTAG00000005092	1.27614	0.002428	1.3678	1.74883e-05	ROR2	receptor tyrosine kinase like orphan receptor 2 [Source:VGNC Symbol;Acc:VGNC:34087]
ENSBTAG00000005096	-0.361246	0.0493622	-0.297358	0.0371685	COX7A2	cytochrome c oxidase subunit 7A2 [Source:VGNC Symbol;Acc:VGNC:53788]
ENSBTAG00000005105	-0.658219	0.00529536	-0.60991	0.00320882	PAFAH2	platelet activating factor acetylhydrolase 2 [Source:VGNC Symbol;Acc:VGNC:32552]
ENSBTAG00000005142	0.595744	0.00215303	0.633219	9.99135e-06	RPL37	ribosomal protein L37 [Source:NCBI gene (formerly Entrezgene);Acc:768317]
ENSBTAG00000005145	-0.394889	0.010063	-0.360008	0.0366862	PEAK1	pseudopodium enriched atypical kinase 1 [Source:VGNC Symbol;Acc:VGNC:32733]
ENSBTAG00000005160	0.365396	0.0316263	0.404861	0.0293736	GTF2H1	ral transcription factor IIH subunit 1 [Source:VGNC Symbol;Acc:VGNC:29695]
ENSBTAG00000005211	0.402559	0.0234581	0.440089	0.000303147	RPL4	ribosomal protein L4 [Source:NCBI gene (formerly Entrezgene);Acc:510547]
ENSBTAG00000005219	-1.79065	0.0203481	-1.89502	0.0038774	KLHL4	kelch like family member 4 [Source:VGNC Symbol;Acc:VGNC:30664]
ENSBTAG00000005251	0.852932	0.0333461	0.911356	0.00485528
ENSBTAG00000005260	-1.06126	0.00566999	-0.998392	0.000990387	SPP1	secreted phosphoprotein 1 [Source:VGNC Symbol;Acc:VGNC:35232]
ENSBTAG00000005273	-0.73694	0.01102	-0.674797	0.0109095	IL1R1	interleukin 1 receptor type 1 [Source:VGNC Symbol;Acc:VGNC:30131]
ENSBTAG00000005299	-1.08124	0.00208731	-0.970959	0.000604034	EDNRB	endothelin receptor type B [Source:VGNC Symbol;Acc:VGNC:28330]
ENSBTAG00000005313	-1.04702	0.0062786	-0.929608	0.00751071	EPHB3	EPH receptor B3 [Source:VGNC Symbol;Acc:VGNC:28539]
ENSBTAG00000005349	0.427628	0.00684768	0.460483	5.42988e-05	RPL27A	ribosomal protein L27a [Source:NCBI gene (formerly Entrezgene);Acc:404190]
ENSBTAG00000005354	0.404316	0.0108219	0.435955	0.00374421	LRRFIP1	LRR binding FLII interacting protein 1 [Source:VGNC Symbol;Acc:VGNC:55253]
ENSBTAG00000005355	0.563369	0.00338826	0.634831	1.08259e-05	BAG2	BAG cochaperone 2 [Source:VGNC Symbol;Acc:VGNC:26406]
ENSBTAG00000005378	1.14921	0.0446698	1.41423	0.00171649	XKRX	XK related X-linked [Source:VGNC Symbol;Acc:VGNC:56961]
ENSBTAG00000005413	0.863206	0.0131816	0.924955	0.00282327	NLRC5	NLR family CARD domain containing 5 [Source:VGNC Symbol;Acc:VGNC:32114]
ENSBTAG00000005419	1.67326	0.0404998	2.13782	0.000526858	AOC1	amine oxidase copper containing 1 [Source:VGNC Symbol;Acc:VGNC:25972]
ENSBTAG00000005431	-1.86147	0.019883	-1.94604	0.00248183	LMCD1	LIM and cysteine rich domains 1 [Source:VGNC Symbol;Acc:VGNC:30926]
ENSBTAG00000005458	-0.435264	0.0135097	-0.405898	0.00245986	TBC1D24	TBC1 domain family member 24 [Source:NCBI gene (formerly Entrezgene);Acc:529002]
ENSBTAG00000005461	-0.50321	0.049871	-0.546886	0.0316786	SOX15	SRY-box transcription factor 15 [Source:VGNC Symbol;Acc:VGNC:35143]
ENSBTAG00000005482	-0.412631	0.0361158	-0.408023	0.00811972	TMEM135	transmembrane protein 135 [Source:VGNC Symbol;Acc:VGNC:56288]
ENSBTAG00000005517	0.496979	0.0467304	0.557088	0.00404862	NOP58	NOP58 ribonucleoprotein [Source:VGNC Symbol;Acc:VGNC:32170]
ENSBTAG00000005534	1.07729	0.00201094	1.16876	5.40649e-06	ENO3	enolase 3 [Source:VGNC Symbol;Acc:VGNC:28498]
ENSBTAG00000005603	2.9621	0.00537134	2.92039	0.00146827	CXCL11	C-X-C motif chemokine ligand 11 [Source:VGNC Symbol;Acc:VGNC:27847]
ENSBTAG00000005615	-0.738913	0.00129671	-0.678058	0.000461243	CEACAM1	carcinoembryonic antigen related cell adhesion molecule 1 [Source:NCBI gene (formerly Entrezgene);Acc:404118]
ENSBTAG00000005654	0.296688	0.0110638	0.333678	0.000878181	TMSB10	thymosin beta 10 [Source:NCBI gene (formerly Entrezgene);Acc:282385]
ENSBTAG00000005665	-0.243231	0.028663	-0.212872	0.00808473	CRK	CRK proto-onco, adaptor protein [Source:VGNC Symbol;Acc:VGNC:27716]
ENSBTAG00000005668	-1.00985	0.0229999	-1.03523	0.0181198	SLC39A8	solute carrier family 39 member 8 [Source:VGNC Symbol;Acc:VGNC:34868]
ENSBTAG00000005674	-0.36894	0.0243122	-0.332522	0.025097	NEU1	neuraminidase 1 [Source:VGNC Symbol;Acc:VGNC:50230]
ENSBTAG00000005718	-1.50832	0.00445715	-2.12866	4.84641e-06	PLIN2	perilipin 2 [Source:VGNC Symbol;Acc:VGNC:33030]
ENSBTAG00000005736	-1.09557	0.0278166	-1.06358	0.0154922	ADGRF3	adhesion G protein-coupled receptor F3 [Source:VGNC Symbol;Acc:VGNC:25663]
ENSBTAG00000005738	-1.06012	0.000781809	-0.955967	0.00010769	ATP8B1	ATPase phospholipid transporting 8B1 [Source:VGNC Symbol;Acc:VGNC:26330]
ENSBTAG00000005756	-0.525441	0.0310365	-0.50987	0.00701819	ZDHHC24	zinc finger DHHC-type containing 24 [Source:VGNC Symbol;Acc:VGNC:37140]
ENSBTAG00000005765	-0.941359	0.00579728	-0.91989	0.00118735	SYNGR1	synaptogyrin 1 [Source:VGNC Symbol;Acc:VGNC:35524]
ENSBTAG00000005766	1.37802	0.00967733	1.52572	0.000447364	IL4I1	interleukin 4 induced 1 [Source:VGNC Symbol;Acc:VGNC:30162]
ENSBTAG00000005776	-1.31955	0.0112076	-1.2877	0.00628939	ZNF185	zinc finger protein 185 with LIM domain [Source:VGNC Symbol;Acc:VGNC:37219]
ENSBTAG00000005814	0.649303	0.00303135	0.722048	5.66592e-05	PSME2	proteasome activator subunit 2 [Source:VGNC Symbol;Acc:VGNC:33474]
ENSBTAG00000005816	0.743483	0.0139943	0.837691	0.00969336	IRF9	interferon regulatory factor 9 [Source:VGNC Symbol;Acc:VGNC:30280]
ENSBTAG00000005828	-0.491747	0.0229999	-0.461835	0.00330579	MERTK	MER proto-onco, tyrosine kinase [Source:VGNC Symbol;Acc:VGNC:31391]
ENSBTAG00000005833	-0.353537	0.0131816	-0.305837	0.0397369	ETNK1	ethanolamine kinase 1 [Source:VGNC Symbol;Acc:VGNC:28624]
ENSBTAG00000005852	0.737969	0.0361196	0.772405	0.00312103	KLF8	Kruppel like factor 8 [Source:VGNC Symbol;Acc:VGNC:52791]
ENSBTAG00000005859	-4.4702	0.000715333	-3.97614	9.55535e-06	LALBA	lactalbumin alpha [Source:VGNC Symbol;Acc:VGNC:30768]
ENSBTAG00000005898	0.509581	0.0154342	0.593917	0.00373822	TGS1	trimethylguanosine synthase 1 [Source:VGNC Symbol;Acc:VGNC:35815]
ENSBTAG00000005917	-0.847174	0.00945312	-0.804206	0.00237033	PARD6G	par-6 family cell polarity regulator gamma [Source:VGNC Symbol;Acc:VGNC:32585]
ENSBTAG00000005929	-1.80498	0.00338467	-1.37988	0.0157701	SPTBN2	spectrin beta, non-erythrocytic 2 [Source:HGNC Symbol;Acc:HGNC:11276]
ENSBTAG00000005960	0.528071	0.0286768	0.582695	0.00249572	EPB41L2	erythrocyte membrane protein band 4.1 like 2 [Source:VGNC Symbol;Acc:VGNC:28521]
ENSBTAG00000005964	-0.345439	0.0497802	-0.302606	0.00782319	PIGG	phosphatidylinositol glycan anchor biosynthesis class G [Source:VGNC Symbol;Acc:VGNC:54468]
ENSBTAG00000005970	-0.425443	0.0358267	-0.398447	0.029372	XBP1	X-box binding protein 1 [Source:VGNC Symbol;Acc:VGNC:53930]
ENSBTAG00000005979	0.808543	0.0331113	0.818189	0.00371107	HELLS	helicase, lymphoid specific [Source:VGNC Symbol;Acc:VGNC:29805]
ENSBTAG00000005997	2.2791	0.0277308	2.71784	2.97254e-05
ENSBTAG00000006001	-0.955435	0.0144178	-0.985581	0.00281746	STAP2	signal transducing adaptor family member 2 [Source:VGNC Symbol;Acc:VGNC:35359]
ENSBTAG00000006031	-1.78869	0.00513545	-1.77466	0.000462787	ADGRV1	adhesion G protein-coupled receptor V1 [Source:VGNC Symbol;Acc:VGNC:25673]
ENSBTAG00000006039	0.773757	0.00692752	0.801755	0.000171857	ARHGDIB	Rho GDP dissociation inhibitor beta [Source:VGNC Symbol;Acc:VGNC:26102]
ENSBTAG00000006067	-0.470915	0.032278	-0.468441	0.00387243	VMAC	vimentin type intermediate filament associated coiled-coil protein [Source:VGNC Symbol;Acc:VGNC:97326]
ENSBTAG00000006078	0.883648	0.000673873	0.946172	3.63249e-06	IL15RA	interleukin 15 receptor subunit alpha [Source:VGNC Symbol;Acc:VGNC:106779]
ENSBTAG00000006084	-0.513612	0.00292064	-0.460129	0.00436786	PINK1	PTEN induced kinase 1 [Source:VGNC Symbol;Acc:VGNC:32904]
ENSBTAG00000006086	1.33521	0.0159168	1.65142	0.000310749	MMP28	matrix metallopeptidase 28 [Source:VGNC Symbol;Acc:VGNC:31528]
ENSBTAG00000006089	-0.251486	0.0234555	-0.20936	0.0346549	C19H17orf80	chromosome 19 C17orf80 homolog [Source:VGNC Symbol;Acc:VGNC:52660]
ENSBTAG00000006138	-0.788364	0.00257551	-0.757794	0.000588526	SEMA3C	semaphorin 3C [Source:VGNC Symbol;Acc:VGNC:34428]
ENSBTAG00000006162	-0.634895	0.0193784	-0.549573	0.0111584	RAB11FIP5	RAB11 family interacting protein 5 [Source:VGNC Symbol;Acc:VGNC:54474]
ENSBTAG00000006208	0.37756	0.0315904	0.409892	3.33324e-05	ADCY7	adenylate cyclase 7 [Source:VGNC Symbol;Acc:VGNC:25648]
ENSBTAG00000006214	-1.51566	0.00926564	-1.59403	0.00334406	LOXL2	lysyl oxidase like 2 [Source:VGNC Symbol;Acc:VGNC:30953]
ENSBTAG00000006260	-1.14915	0.00235152	-1.07399	0.000380297	KIAA1614	KIAA1614 [Source:VGNC Symbol;Acc:VGNC:30573]
ENSBTAG00000006263	-3.54468	0.000843545	-3.669	1.14829e-06	GP2	glycoprotein 2 [Source:VGNC Symbol;Acc:VGNC:29505]
ENSBTAG00000006282	3.81989	0.0016985	3.76723	1.8669e-07	POU2AF1	POU class 2 homeobox associating factor 1 [Source:VGNC Symbol;Acc:VGNC:33173]
ENSBTAG00000006323	-0.420326	0.0146209	-0.359197	0.0222342	SNX9	sorting nexin 9 [Source:VGNC Symbol;Acc:VGNC:35115]
ENSBTAG00000006354	-2.01513	0.00180896	-1.73475	0.000883016	HP	haptoglobin [Source:NCBI gene (formerly Entrezgene);Acc:280692]
ENSBTAG00000006359	-1.23744	0.00342619	-1.04072	0.00291443	EPHA1	EPH receptor A1 [Source:VGNC Symbol;Acc:VGNC:28532]
ENSBTAG00000006360	2.13978	0.000343429	2.27381	6.33241e-09	CD180	CD180 molecule [Source:VGNC Symbol;Acc:VGNC:52748]
ENSBTAG00000006369	0.379092	0.032998	0.419574	0.000299485	MRPS35	mitochondrial ribosomal protein S35 [Source:VGNC Symbol;Acc:VGNC:31673]
ENSBTAG00000006482	0.487779	0.026389	0.547519	0.000145544	PTCD3	pentatricopeptide repeat domain 3 [Source:VGNC Symbol;Acc:VGNC:33491]
ENSBTAG00000006490	2.0537	1.8e-05	2.14395	8.48366e-14	BOLA-DOA	major histocompatibility complex, class II, DO alpha [Source:NCBI gene (formerly Entrezgene);Acc:525727]
ENSBTAG00000006497	-2.05429	0.0100944	-2.15803	0.000747724	ASPRV1	aspartic peptidase retroviral like 1 [Source:HGNC Symbol;Acc:HGNC:26321]
ENSBTAG00000006531	-0.618259	0.00474269	-0.57441	0.000198747	DIP2C	disco interacting C [Source:VGNC Symbol;Acc:VGNC:28068]
ENSBTAG00000006538	-3.91136	0.000723277	-3.52113	0.000172824	PTHLH	parathyroid hormone like hormone [Source:VGNC Symbol;Acc:VGNC:33517]
ENSBTAG00000006549	2.03738	0.00115661	2.21497	1.34536e-07	CALHM6	calcium homeostasis modulator family member 6 [Source:VGNC Symbol;Acc:VGNC:26712]
ENSBTAG00000006552	1.36453	0.0112596	1.4367	0.000628217	LAMP3	lysosomal associated membrane protein 3 [Source:VGNC Symbol;Acc:VGNC:30777]
ENSBTAG00000006563	-1.36271	0.0327279	-1.65767	0.00181041	KLHL40	kelch like family member 40 [Source:VGNC Symbol;Acc:VGNC:30665]
ENSBTAG00000006567	-3.0755	0.000766769	-3.28404	1.93083e-06	VIPR1	vasoactive intestinal peptide receptor 1 [Source:VGNC Symbol;Acc:VGNC:36799]
ENSBTAG00000006595	-0.913139	0.0229999	-0.871521	0.0182333	DAAP1	dynein axonemal assembly factor 8 [Source:NCBI gene (formerly Entrezgene);Acc:618674]
ENSBTAG00000006643	-1.17616	0.00333803	-1.06743	0.00129329	C6H4orf19	chromosome 6 C4orf19 homolog [Source:VGNC Symbol;Acc:VGNC:52724]
ENSBTAG00000006646	0.606298	0.00108918	0.645754	1.606e-06	PRMT1	protein arginine methyltransferase 1 [Source:VGNC Symbol;Acc:VGNC:52239]
ENSBTAG00000006656	0.482834	0.0193784	0.534517	0.000608481	RANBP1	RAN binding protein 1 [Source:VGNC Symbol;Acc:VGNC:106890]
ENSBTAG00000006671	0.326545	0.0122785	0.36482	0.00013793	DDX27	DEAD-box helicase 27 [Source:VGNC Symbol;Acc:VGNC:56183]
ENSBTAG00000006678	0.305568	0.0361485	0.344156	0.000241268	GATAD2B	GATA zinc finger domain containing 2B [Source:VGNC Symbol;Acc:VGNC:29272]
ENSBTAG00000006707	0.445075	0.0345514	0.448882	0.0351328	ACSL5	acyl-CoA synthetase long chain family member 5 [Source:VGNC Symbol;Acc:VGNC:25567]
ENSBTAG00000006721	0.591465	0.035569	0.603101	0.0195276	POLR1F	RNA polymerase I subunit F [Source:VGNC Symbol;Acc:VGNC:53681]
ENSBTAG00000006734	-1.45793	0.00692448	-1.35019	0.00491411	BICD1	BICD cargo adaptor 1 [Source:VGNC Symbol;Acc:VGNC:26491]
ENSBTAG00000006780	1.5991	0.0071462	1.96128	4.44094e-06	NAPSA	napsin A aspartic peptidase [Source:VGNC Symbol;Acc:VGNC:31886]
ENSBTAG00000006790	-1.88985	1.8e-05	-1.88221	1.64596e-09	SPTBN5	spectrin beta, non-erythrocytic 5 [Source:VGNC Symbol;Acc:VGNC:35255]
ENSBTAG00000006792	-0.691159	0.00809729	-0.626823	0.0014487	EHD4	EH domain containing 4 [Source:VGNC Symbol;Acc:VGNC:28374]
ENSBTAG00000006883	0.341746	0.0214831	0.368505	0.000175013	EIF4B	eukaryotic translation initiation factor 4B [Source:VGNC Symbol;Acc:VGNC:28407]
ENSBTAG00000006904	-0.571435	0.0289646	-0.640766	0.0120951	TNS2	tensin 2 [Source:VGNC Symbol;Acc:VGNC:36208]
ENSBTAG00000006928	-0.445638	0.0118395	-0.393724	0.0175149	OAT	ornithine aminotransferase [Source:VGNC Symbol;Acc:VGNC:50236]
ENSBTAG00000006951	0.69082	0.0370253	0.854927	0.00195784	LMO2	LIM domain only 2 [Source:VGNC Symbol;Acc:VGNC:30934]
ENSBTAG00000006958	0.53186	0.0292893	0.544674	0.00501766	C23H6orf136	chromosome 23 C6orf136 homolog [Source:VGNC Symbol;Acc:VGNC:53961]
ENSBTAG00000006974	-1.04584	0.0184567	-0.882372	0.0330305	PLEKHA7	pleckstrin homology domain containing A7 [Source:VGNC Symbol;Acc:VGNC:33008]
ENSBTAG00000006990	-0.773199	0.0110774	-0.705418	0.0155119	MYRF	myelin regulatory factor [Source:VGNC Symbol;Acc:VGNC:31844]
ENSBTAG00000007002	-0.463496	0.044515	-0.453719	0.00822868	IDUA	alpha-L-iduronidase [Source:VGNC Symbol;Acc:VGNC:30037]
ENSBTAG00000007013	-1.51152	0.000598174	-1.579	3.94091e-06	TOM1L1	target of myb1 like 1 membrane trafficking protein [Source:VGNC Symbol;Acc:VGNC:36218]
ENSBTAG00000007053	0.415613	0.0287316	0.463867	0.00310928	ZFHX2	zinc finger homeobox 2 [Source:VGNC Symbol;Acc:VGNC:37156]
ENSBTAG00000007061	-0.403087	0.0231258	-0.359186	0.0072396	PPP2R5B	protein phosphatase 2 regulatory subunit B'beta [Source:VGNC Symbol;Acc:VGNC:33261]
ENSBTAG00000007109	1.87173	0.00592907	2.02124	2.48198e-05	ASB2	ankyrin repeat and SOCS box containing 2 [Source:VGNC Symbol;Acc:VGNC:26196]
ENSBTAG00000007130	0.454058	0.0480707	0.494509	0.00513073	ESF1	ESF1 nucleolar pre-rRNA processing protein homolog [Source:VGNC Symbol;Acc:VGNC:28601]
ENSBTAG00000007147	-1.40058	0.000302356	-1.39837	6.38645e-07	CUEDC1	CUE domain containing 1 [Source:VGNC Symbol;Acc:VGNC:27829]
ENSBTAG00000007149	-0.747488	0.0368002	-0.680082	0.021383	NYNRIN	NYN domain and retroviral integrase containing [Source:VGNC Symbol;Acc:VGNC:32387]
ENSBTAG00000007152	-0.231103	0.0284239	-0.201553	0.0417862	OS9	OS9 endoplasmic reticulum lectin [Source:VGNC Symbol;Acc:VGNC:32455]
ENSBTAG00000007158	-0.373769	0.0102999	-0.317527	0.0384297	TSPAN31	tetraspanin 31 [Source:VGNC Symbol;Acc:VGNC:36437]
ENSBTAG00000007181	-0.59027	0.00583738	-0.537621	0.0058189	KIFC3	kinesin family member C3 [Source:VGNC Symbol;Acc:VGNC:30613]
ENSBTAG00000007259	1.84977	0.00136519	1.824	5.27095e-06	ELFN2	extracellular leucine rich repeat and fibronectin type III domain containing 2 [Source:VGNC Symbol;Acc:VGNC:56197]
ENSBTAG00000007268	-0.80172	0.00296124	-0.757853	0.00117449	F13A1	coagulation factor XIII A chain [Source:VGNC Symbol;Acc:VGNC:28680]
ENSBTAG00000007281	-0.959914	0.0158585	-0.810131	0.0207467	SEMA6C	semaphorin 6C [Source:VGNC Symbol;Acc:VGNC:34443]
ENSBTAG00000007306	2.15	0.00639841	2.48612	2.9245e-05	RAB3C	RAB3C, member RAS onco family [Source:VGNC Symbol;Acc:VGNC:33651]
ENSBTAG00000007348	1.48966	0.0138827	1.58205	0.000348612	STRA6	signaling receptor and transporter of retinol STRA6 [Source:VGNC Symbol;Acc:VGNC:35417]
ENSBTAG00000007360	-0.268683	0.0202576	-0.238651	0.0203763	TMEM43	transmembrane protein 43 [Source:VGNC Symbol;Acc:VGNC:99679]
ENSBTAG00000007388	1.08966	0.0326161	1.37805	0.00087838	ZC3H12D	zinc finger CCCH-type containing 12D [Source:VGNC Symbol;Acc:VGNC:37100]
ENSBTAG00000007389	-0.545228	0.00526011	-0.482516	0.00156722	IFI35	interferon induced protein 35 [Source:VGNC Symbol;Acc:VGNC:30044]
ENSBTAG00000007390	-0.627076	0.00524273	-0.577023	0.000952395	VAT1	vesicle amine transport 1 [Source:VGNC Symbol;Acc:VGNC:36770]
ENSBTAG00000007394	0.396723	0.0485657	0.429301	0.00767971	RPL22L1	ribosomal protein L22 like 1 [Source:NCBI gene (formerly Entrezgene);Acc:614872]
ENSBTAG00000007399	-0.303524	0.0392195	-0.274767	0.0408605	LAMP2	lysosomal associated membrane protein 2 [Source:VGNC Symbol;Acc:VGNC:30776]
ENSBTAG00000007421	-2.19704	0.00075283	-2.03935	5.66592e-05	CDH5	cadherin 5 [Source:VGNC Symbol;Acc:VGNC:97252]
ENSBTAG00000007428	-1.2169	0.000474182	-1.15229	1.89612e-05	CDKL5	cyclin dependent kinase like 5 [Source:VGNC Symbol;Acc:VGNC:56922]
ENSBTAG00000007429	-1.57015	0.00418102	-1.09778	0.04033	SPNS2	sphingolipid transporter 2 [Source:NCBI gene (formerly Entrezgene);Acc:613889]
ENSBTAG00000007435	0.409475	0.039516	0.476935	0.000957811	NOLC1	nucleolar and coiled-body phosphoprotein 1 [Source:VGNC Symbol;Acc:VGNC:32161]
ENSBTAG00000007449	1.09827	0.0249989	1.21986	0.00494077	HS3ST1	heparan sulfate-glucosamine 3-sulfotransferase 1 [Source:VGNC Symbol;Acc:VGNC:29958]
ENSBTAG00000007467	-0.415496	0.00540953	-0.379391	2.34792e-06	MIB1	MIB E3 ubiquitin protein ligase 1 [Source:VGNC Symbol;Acc:VGNC:31455]
ENSBTAG00000007476	-0.604806	0.00656182	-0.651273	0.00169419	BTRC	beta-transducin repeat containing E3 ubiquitin protein ligase [Source:VGNC Symbol;Acc:VGNC:26603]
ENSBTAG00000007483	-0.411273	0.0102999	-0.380102	0.0157922	UNC119B	unc-119 lipid binding chaperone B [Source:VGNC Symbol;Acc:VGNC:36663]
ENSBTAG00000007497	-0.403286	0.0359126	-0.342735	0.0390659	ARFRP1	ADP ribosylation factor related protein 1 [Source:VGNC Symbol;Acc:VGNC:26069]
ENSBTAG00000007512	-0.765381	0.0207527	-0.716212	0.0062674	PLA2G15	phospholipase A2 group XV [Source:VGNC Symbol;Acc:VGNC:32956]
ENSBTAG00000007584	0.914466	0.0416842	1.19698	0.00222483	INPP1	inositol polyphosphate-1-phosphatase [Source:VGNC Symbol;Acc:VGNC:30208]
ENSBTAG00000007665	-1.36287	0.0175718	-1.32585	0.0140439	NPR3	natriuretic peptide receptor 3 [Source:NCBI gene (formerly Entrezgene);Acc:281358]
ENSBTAG00000007693	-0.909082	0.0102723	-0.834141	0.00460795	SLC45A3	solute carrier family 45 member 3 [Source:VGNC Symbol;Acc:VGNC:34882]
ENSBTAG00000007695	-4.06149	0.00124087	-3.41133	0.000185482	CSN1S1	casein alpha s1 [Source:VGNC Symbol;Acc:VGNC:27763]
ENSBTAG00000007705	-2.36468	0.000786127	-2.48093	8.29358e-06	COLEC12	collectin subfamily member 12 [Source:VGNC Symbol;Acc:VGNC:27579]
ENSBTAG00000007712	-0.368113	0.00967733	-0.33998	0.0163655	SEC22B	SEC22 homolog B, vesicle trafficking protein [Source:VGNC Symbol;Acc:VGNC:59190]
ENSBTAG00000007737	0.810666	0.00139319	0.851235	4.93512e-05	UBA52	ubiquitin A-52 residue ribosomal protein fusion product 1 [Source:VGNC Symbol;Acc:VGNC:49988]
ENSBTAG00000007746	0.738045	0.00528132	0.796961	6.23207e-05	AHR	aryl hydrocarbon receptor [Source:NCBI gene (formerly Entrezgene);Acc:280714]
ENSBTAG00000007762	-1.30137	0.040743	-1.152	0.0415668	ASIC3	acid sensing ion channel subunit 3 [Source:VGNC Symbol;Acc:VGNC:26212]
ENSBTAG00000007791	1.07866	0.00577114	1.11975	0.000126143	KCNQ5	potassium voltage-gated channel subfamily Q member 5 [Source:VGNC Symbol;Acc:VGNC:53795]
ENSBTAG00000007814	-1.15043	0.00485269	-1.03983	0.00624531	WWTR1	WW domain containing transcription regulator 1 [Source:VGNC Symbol;Acc:VGNC:36980]
ENSBTAG00000007838	-0.646076	0.0464721	-0.644174	0.0105589	MFSD3	major facilitator superfamily domain containing 3 [Source:VGNC Symbol;Acc:VGNC:31437]
ENSBTAG00000007867	0.536196	0.0128144	0.617608	0.00366703	STAT1	signal transducer and activator of transcription 1 [Source:VGNC Symbol;Acc:VGNC:56151]
ENSBTAG00000007898	-0.627919	0.0132544	-0.578213	0.00221766	CYBRD1	cytochrome b reductase 1 [Source:VGNC Symbol;Acc:VGNC:49050]
ENSBTAG00000007906	-0.543026	0.0233098	-0.499783	0.0135604	ZACN	zinc activated ion channel [Source:VGNC Symbol;Acc:VGNC:37048]
ENSBTAG00000007916	-0.762403	0.0182025	-0.701327	0.0176019	FOXJ1	forkhead box J1 [Source:VGNC Symbol;Acc:VGNC:29089]
ENSBTAG00000007921	0.447331	0.00964178	0.483898	0.00366703	DAPP1	dual adaptor of phosphotyrosine and 3-phosphoinositides 1 [Source:VGNC Symbol;Acc:VGNC:27880]
ENSBTAG00000007935	0.424419	0.0259325	0.462109	0.00606688	CALCOCO2	calcium binding and coiled-coil domain 2 [Source:VGNC Symbol;Acc:VGNC:26703]
ENSBTAG00000008053	-0.53234	0.000343429	-0.493964	2.56898e-06	WDFY2	WD repeat and FYVE domain containing 2 [Source:VGNC Symbol;Acc:VGNC:53847]
ENSBTAG00000008063	-0.688376	0.00270179	-0.608121	0.000229753	PPARA	peroxisome proliferator activated receptor alpha [Source:VGNC Symbol;Acc:VGNC:33181]
ENSBTAG00000008075	-0.369209	0.035569	-0.326139	0.0131066	TRAPPC4	trafficking protein particle complex subunit 4 [Source:VGNC Symbol;Acc:VGNC:36290]
ENSBTAG00000008092	1.14513	0.0308033	1.12703	0.008022	RAB37	RAB37, member RAS onco family [Source:VGNC Symbol;Acc:VGNC:33645]
ENSBTAG00000008100	1.32699	0.00114424	1.43966	1.26052e-06	GOLGA7B	golgin A7 family member B [Source:VGNC Symbol;Acc:VGNC:29488]
ENSBTAG00000008125	0.622635	0.00951437	0.644031	4.17655e-05	KCNAB2	potassium voltage-gated channel subfamily A regulatory beta subunit 2 [Source:VGNC Symbol;Acc:VGNC:30428]
ENSBTAG00000008132	-1.20633	0.0146232	-1.19998	0.00733583	SOX13	SRY-box transcription factor 13 [Source:VGNC Symbol;Acc:VGNC:35142]
ENSBTAG00000008136	0.235102	0.0412263	0.279986	0.0218626	SNW1	SNW domain containing 1 [Source:VGNC Symbol;Acc:VGNC:35089]
ENSBTAG00000008142	0.892261	0.00644089	0.933723	0.00273286	IFIH1	interferon induced with helicase C domain 1 [Source:VGNC Symbol;Acc:VGNC:30048]
ENSBTAG00000008191	-0.365741	0.0191259	-0.331232	0.00339816	SLC39A7	solute carrier family 39 member 7 [Source:VGNC Symbol;Acc:VGNC:34867]
ENSBTAG00000008251	-0.30229	0.0252375	-0.269551	0.00235013	SNRPN	small nuclear ribonucleoprotein polypeptide N [Source:VGNC Symbol;Acc:VGNC:35082]
ENSBTAG00000008310	-0.341349	0.0163174	-0.303868	6.02808e-05	TMEM9B	TMEM9 domain family member B [Source:VGNC Symbol;Acc:VGNC:36131]
ENSBTAG00000008313	-0.833348	0.0102723	-0.850721	0.00390279	KLF15	Kruppel like factor 15 [Source:VGNC Symbol;Acc:VGNC:30629]
ENSBTAG00000008340	-0.610996	0.0258569	-0.543808	0.0181652	ATOX1	antioxidant 1 copper chaperone [Source:VGNC Symbol;Acc:VGNC:26273]
ENSBTAG00000008348	0.523699	0.0499298	0.639316	0.000544076	NOL4L	nucleolar protein 4 like [Source:VGNC Symbol;Acc:VGNC:106843]
ENSBTAG00000008350	-0.559497	0.0161925	-0.512217	0.0162042	KLHL21	kelch like family member 21 [Source:VGNC Symbol;Acc:VGNC:30650]
ENSBTAG00000008366	1.68831	0.0106571	1.8099	0.000334341	STAC2	SH3 and cysteine rich domain 2 [Source:VGNC Symbol;Acc:VGNC:35351]
ENSBTAG00000008376	-1.44786	0.00566999	-1.52437	0.000296603	SMRP1	spermatid-specific manchette-related protein 1 [Source:NCBI gene (formerly Entrezgene);Acc:540767]
ENSBTAG00000008389	-0.607986	0.0207527	-0.556224	0.0110944	HTRA1	HtrA serine peptidase 1 [Source:VGNC Symbol;Acc:VGNC:30004]
ENSBTAG00000008411	-0.622308	0.0089465	-0.655072	0.0158857	PLEKHO2	pleckstrin homology domain containing O2 [Source:NCBI gene (formerly Entrezgene);Acc:613696]
ENSBTAG00000008416	-0.55748	0.0160476	-0.512761	0.0269815	ABHD5	abhydrolase domain containing 5, lysophosphatidic acid acyltransferase [Source:VGNC Symbol;Acc:VGNC:25502]
ENSBTAG00000008419	-1.35694	0.00263343	-1.48563	1.95796e-05	PDE2A	phosphodiesterase 2A [Source:VGNC Symbol;Acc:VGNC:32674]
ENSBTAG00000008429	0.774618	0.0250702	0.897135	0.000505745	LRP4	LDL receptor related protein 4 [Source:VGNC Symbol;Acc:VGNC:30992]
ENSBTAG00000008431	-0.849878	0.00601936	-0.752746	0.00853048	MOGAT1	monoacylglycerol O-acyltransferase 1 [Source:VGNC Symbol;Acc:VGNC:31550]
ENSBTAG00000008434	-1.89519	0.000296907	-1.80358	1.70065e-06	GCAT	glycine C-acetyltransferase [Source:VGNC Symbol;Acc:VGNC:29279]
ENSBTAG00000008437	-1.03438	0.0225346	-0.883295	0.0251463	PCDH12	protocadherin 12 [Source:VGNC Symbol;Acc:VGNC:32616]
ENSBTAG00000008464	0.570645	0.0389087	0.576995	0.0132366	ABCB9	ATP binding cassette subfamily B member 9 [Source:VGNC Symbol;Acc:VGNC:25467]
ENSBTAG00000008471	1.09057	0.00180193	1.19221	6.32744e-05	MX2	MX dynamin like GTPase 2 [Source:VGNC Symbol;Acc:VGNC:50221]
ENSBTAG00000008509	-2.78656	0.0053718	-2.84025	0.00132998	SLC38A3	solute carrier family 38 member 3 [Source:VGNC Symbol;Acc:VGNC:34850]
ENSBTAG00000008539	1.85009	0.00129671	1.93726	5.08396e-06	ENHO	energy homeostasis associated [Source:VGNC Symbol;Acc:VGNC:28494]
ENSBTAG00000008553	-2.26546	0.000406754	-2.28567	4.49661e-07	B4GALNT3	beta-1,4-N-acetyl-galactosaminyltransferase 3 [Source:VGNC Symbol;Acc:VGNC:26387]
ENSBTAG00000008556	1.08244	0.0135305	1.33995	0.000326358	POU2F2	POU class 2 homeobox 2 [Source:VGNC Symbol;Acc:VGNC:59358]
ENSBTAG00000008573	0.973267	0.0287156	0.99951	0.0313123	ZFP36	ZFP36 ring finger protein [Source:VGNC Symbol;Acc:VGNC:37162]
ENSBTAG00000008592	-0.609575	0.0159168	-0.551374	0.00533762	FCGR1A	Fc fragment of IgG receptor Ia [Source:NCBI gene (formerly Entrezgene);Acc:282227]
ENSBTAG00000008626	1.81058	0.0176675	2.05077	0.000205962	KCNN1	potassium calcium-activated channel subfamily N member 1 [Source:VGNC Symbol;Acc:VGNC:30483]
ENSBTAG00000008633	-0.390303	0.0388458	-0.3698	0.0191984	SLX1A	SLX1 homolog A, structure-specific endonuclease subunit [Source:NCBI gene (formerly Entrezgene);Acc:510858]
ENSBTAG00000008635	-1.15128	0.00255008	-1.04594	0.000450441	SULT1A1	sulfotransferase family, cytosolic, 1A, phenol-preferring, member 1 [Source:NCBI gene (formerly Entrezgene);Acc:282485]
ENSBTAG00000008656	-1.24828	0.00400717	-1.29714	0.00294542	KBTBD6	kelch repeat and BTB domain containing 6 [Source:VGNC Symbol;Acc:VGNC:53819]
ENSBTAG00000008711	-0.841721	0.00758756	-0.814172	0.00146577	BOK	BCL2 family apoptosis regulator BOK [Source:VGNC Symbol;Acc:VGNC:26538]
ENSBTAG00000008756	-1.32036	0.01912	-1.18288	0.0222197	ELF3	E74 like ETS transcription factor 3 [Source:VGNC Symbol;Acc:VGNC:28428]
ENSBTAG00000008789	-0.587555	0.0021754	-0.56147	0.000344936	HMG20B	high mobility group 20B [Source:NCBI gene (formerly Entrezgene);Acc:507723]
ENSBTAG00000008793	-2.27578	0.00706984	-2.1445	0.00673762	RNASE1	ribonuclease, RNase A family, 1 (pancreatic) [Source:NCBI gene (formerly Entrezgene);Acc:282340]
ENSBTAG00000008814	-0.627106	0.0184567	-0.640458	0.0103923	ADGRA2	adhesion G protein-coupled receptor A2 [Source:VGNC Symbol;Acc:VGNC:106631]
ENSBTAG00000008842	-1.6068	0.00100184	-1.56301	0.000118383	JPH1	junctophilin 1 [Source:VGNC Symbol;Acc:VGNC:30380]
ENSBTAG00000008863	-0.483208	0.00104431	-0.468284	0.000417428	TMEM87A	transmembrane protein 87A [Source:VGNC Symbol;Acc:VGNC:36118]
ENSBTAG00000008866	-0.891897	0.00104987	-0.953507	0.000118383	GANC	glucosidase alpha, neutral C [Source:VGNC Symbol;Acc:VGNC:29246]
ENSBTAG00000008893	-0.544162	0.00114648	-0.514269	0.000158212	ANO10	anoctamin 10 [Source:VGNC Symbol;Acc:VGNC:54405]
ENSBTAG00000008897	0.243179	0.0239256	0.277292	0.0411886	BIN2	bridging integrator 2 [Source:VGNC Symbol;Acc:VGNC:26498]
ENSBTAG00000008924	3.05801	0.00576511	3.1166	6.17037e-05	TNFSF11	TNF superfamily member 11 [Source:VGNC Symbol;Acc:VGNC:53844]
ENSBTAG00000008938	0.714496	0.0499298	0.916916	0.000747666	SRC	SRC proto-onco, non-receptor tyrosine kinase [Source:VGNC Symbol;Acc:VGNC:35269]
ENSBTAG00000008940	-1.10991	0.0370341	-0.829529	0.0480303	NPTX1	neuronal pentraxin 1 [Source:VGNC Symbol;Acc:VGNC:32218]
ENSBTAG00000008953	0.748596	0.0235462	0.863453	0.00434601	TAP1	transporter 1, ATP binding cassette subfamily B member [Source:VGNC Symbol;Acc:VGNC:35598]
ENSBTAG00000008954	1.0325	0.00458175	1.16016	0.000105951	PSMB9	proteasome 20S subunit beta 9 [Source:VGNC Symbol;Acc:VGNC:33453]
ENSBTAG00000009049	-0.493167	0.0361244	-0.440074	0.0477114
ENSBTAG00000009050	-0.588166	0.00108918	-0.548509	1.38624e-05	ADIPOR2	adiponectin receptor 2 [Source:VGNC Symbol;Acc:VGNC:25679]
ENSBTAG00000009051	-0.632597	0.0206982	-0.603449	0.0109043	MMP19	matrix metallopeptidase 19 [Source:VGNC Symbol;Acc:VGNC:31523]
ENSBTAG00000009075	-0.519683	0.035569	-0.461802	0.0074838	RNF207	ring finger protein 207 [Source:VGNC Symbol;Acc:VGNC:34048]
ENSBTAG00000009078	-0.708232	0.0266512	-0.673901	0.0064847	MIA	MIA SH3 domain containing [Source:NCBI gene (formerly Entrezgene);Acc:280857]
ENSBTAG00000009111	-0.740869	0.0224476	-0.656146	0.0237052	LRRN2	leucine rich repeat neuronal 2 [Source:VGNC Symbol;Acc:VGNC:106808]
ENSBTAG00000009117	-0.502516	0.0350335	-0.498094	0.0275902	THNSL1	threonine synthase like 1 [Source:VGNC Symbol;Acc:VGNC:35838]
ENSBTAG00000009132	-1.34645	0.0206452	-1.02099	0.0399888	TMPRSS2	transmembrane serine protease 2 [Source:VGNC Symbol;Acc:VGNC:36140]
ENSBTAG00000009145	-2.7031	0.00270179	-2.49741	0.000165212	SLC7A4	solute carrier family 7 member 4 [Source:VGNC Symbol;Acc:VGNC:34930]
ENSBTAG00000009154	0.377991	0.046247	0.419019	0.00392634	U2SURP	U2 snRNP associated SURP domain containing [Source:VGNC Symbol;Acc:VGNC:36557]
ENSBTAG00000009178	-0.259584	0.0228903	-0.220621	0.0415668	STXBP2	syntaxin binding protein 2 [Source:VGNC Symbol;Acc:VGNC:35446]
ENSBTAG00000009216	1.17634	0.0434698	1.221	0.0188826	HVCN1	hydrogen voltage gated channel 1 [Source:VGNC Symbol;Acc:VGNC:30010]
ENSBTAG00000009237	-0.312907	0.00976965	-0.288495	0.0423565	KDELR2	KDEL endoplasmic reticulum protein retention receptor 2 [Source:VGNC Symbol;Acc:VGNC:30519]
ENSBTAG00000009245	-0.411588	0.0193103	-0.377759	0.00193823	PPP2CB	protein phosphatase 2 catalytic subunit beta [Source:VGNC Symbol;Acc:VGNC:33252]
ENSBTAG00000009279	-0.220893	0.0188156	-0.182501	0.0481094	TNKS2	tankyrase 2 [Source:VGNC Symbol;Acc:VGNC:36186]
ENSBTAG00000009331	-1.87482	0.0195759	-1.76112	0.00825211	CPAMD8	C3 and PZP like alpha-2-macroglobulin domain containing 8 [Source:VGNC Symbol;Acc:VGNC:27644]
ENSBTAG00000009384	-0.66463	0.00621291	-0.684424	0.00993581	AGTRAP	angiotensin II receptor associated protein [Source:VGNC Symbol;Acc:VGNC:25747]
ENSBTAG00000009389	0.416332	0.0230115	0.440564	0.00330579	HNRNPH1	heteroous nuclear ribonucleoprotein H1 [Source:VGNC Symbol;Acc:VGNC:52245]
ENSBTAG00000009391	-0.391639	0.025791	-0.346432	0.0112986	ADPRH	ADP-ribosylarginine hydrolase [Source:VGNC Symbol;Acc:VGNC:25690]
ENSBTAG00000009426	0.571929	0.0101076	0.563933	0.0339223	EZH2	enhancer of zeste 2 polycomb repressive complex 2 subunit [Source:VGNC Symbol;Acc:VGNC:28675]
ENSBTAG00000009506	-0.381222	0.0265933	-0.346779	0.0146026	NAGA	alpha-N-acetylgalactosaminidase [Source:VGNC Symbol;Acc:VGNC:31867]
ENSBTAG00000009569	-1.14982	0.000723277	-1.09228	2.07235e-05	DOCK6	dedicator of cytokinesis 6 [Source:VGNC Symbol;Acc:VGNC:28160]
ENSBTAG00000009581	-0.837799	0.0112697	-0.802568	0.00261373	UBXN11	UBX domain protein 11 [Source:VGNC Symbol;Acc:VGNC:36624]
ENSBTAG00000009614	-0.49938	0.021253	-0.465164	0.0158004	NRROS	negative regulator of reactive oxygen species [Source:VGNC Symbol;Acc:VGNC:53592]
ENSBTAG00000009639	-1.1974	0.00124611	-1.07306	0.000312138	SMPD3	sphingomyelin phosphodiesterase 3 [Source:VGNC Symbol;Acc:VGNC:35031]
ENSBTAG00000009657	0.394403	0.040743	0.446505	0.000395572	MTMR1	myotubularin related protein 1 [Source:VGNC Symbol;Acc:VGNC:31736]
ENSBTAG00000009664	0.476856	0.044844	0.54437	0.0325107
ENSBTAG00000009725	-3.12157	0.00108918	-3.24394	3.24064e-06	AOX1	aldehyde oxidase 1 [Source:VGNC Symbol;Acc:VGNC:25974]
ENSBTAG00000009737	1.69612	0.0202576	1.98974	0.00022756	LTC4S	leukotriene C4 synthase [Source:VGNC Symbol;Acc:VGNC:31076]
ENSBTAG00000009797	-1.24838	0.00482209	-1.19968	0.00654867	RIMBP2	RIMS binding protein 2 [Source:VGNC Symbol;Acc:VGNC:33969]
ENSBTAG00000009812	-2.57841	0.00237208	-2.52441	0.000180577	CXCL5	chemokine (C-X-C motif) ligand 5 [Source:NCBI gene (formerly Entrezgene);Acc:281735]
ENSBTAG00000009838	0.492289	0.0326161	0.511603	0.00176329	RRP15	ribosomal RNA processing 15 homolog [Source:VGNC Symbol;Acc:VGNC:106904]
ENSBTAG00000009846	0.345969	0.0119532	0.384318	0.000435067	MTHFD1L	methylenetetrahydrofolate dehydrogenase (NADP+ dependent) 1 like [Source:VGNC Symbol;Acc:VGNC:53798]
ENSBTAG00000009849	1.65176	0.0124522	1.854	0.000350435	PLAC8A	placenta specific 8 A [Source:VGNC Symbol;Acc:VGNC:96878]
ENSBTAG00000009863	1.01645	0.00424094	1.00457	0.00746638	BHLHE40	basic helix-loop-helix family member e40 [Source:VGNC Symbol;Acc:VGNC:26486]
ENSBTAG00000009867	-1.42627	0.000781809	-1.35921	4.02052e-05	FAM71F1	family with sequence similarity 71 member F1 [Source:VGNC Symbol;Acc:VGNC:50157]
ENSBTAG00000009871	-0.337327	0.0421949	-0.32006	0.0455612	RAB18	RAB18, member RAS onco family [Source:VGNC Symbol;Acc:VGNC:33624]
ENSBTAG00000009886	-0.454792	0.00892579	-0.422608	0.00098634	KDELR3	KDEL endoplasmic reticulum protein retention receptor 3 [Source:VGNC Symbol;Acc:VGNC:30520]
ENSBTAG00000009904	-1.87041	0.00418102	-1.52981	0.0199934	SPIC	Spi-C transcription factor [Source:VGNC Symbol;Acc:VGNC:35214]
ENSBTAG00000009907	-2.52411	0.00096587	-2.24606	0.000600359	MAPK4	mitogen-activated protein kinase 4 [Source:VGNC Symbol;Acc:VGNC:31220]
ENSBTAG00000009918	0.609755	0.00696685	0.655557	0.000575557	GSE1	Gse1 coiled-coil protein [Source:VGNC Symbol;Acc:VGNC:55049]
ENSBTAG00000009933	0.578326	0.00295637	0.636388	0.000822891	DTX3L	deltex E3 ubiquitin ligase 3L [Source:VGNC Symbol;Acc:VGNC:28239]
ENSBTAG00000009964	-0.996123	0.0440193	-0.953396	0.0367127	DNASE1L2	deoxyribonuclease 1 like 2 [Source:VGNC Symbol;Acc:VGNC:28134]
ENSBTAG00000009969	0.26389	0.0420297	0.3003	0.00169251	RNPS1	RNA binding protein with serine rich domain 1 [Source:NCBI gene (formerly Entrezgene);Acc:504506]
ENSBTAG00000009972	-1.00249	0.0412106	-1.20843	0.0137505	INHA	inhibin subunit alpha [Source:VGNC Symbol;Acc:VGNC:30199]
ENSBTAG00000009984	-0.550199	0.00217508	-0.512695	0.000146077	SGPL1	sphingosine-1-phosphate lyase 1 [Source:VGNC Symbol;Acc:VGNC:34547]
ENSBTAG00000010002	0.290121	0.0374578	0.329642	0.0293736	IRF2	interferon regulatory factor 2 [Source:VGNC Symbol;Acc:VGNC:30271]
ENSBTAG00000010012	0.29411	0.044568	0.331826	0.00209772	BTF3	basic transcription factor 3 [Source:VGNC Symbol;Acc:VGNC:26595]
ENSBTAG00000010023	0.670316	0.00678323	0.689463	0.00689213	FAM107B	family with sequence similarity 107 member B [Source:VGNC Symbol;Acc:VGNC:57007]
ENSBTAG00000010069	1.30702	0.0159634	1.34013	0.00481439	EGR1	early growth response 1 [Source:VGNC Symbol;Acc:VGNC:52766]
ENSBTAG00000010083	-0.503701	0.0339465	-0.447337	0.00945718	HADHB	hydroxyacyl-CoA dehydrogenase trifunctional multienzyme complex subunit beta [Source:VGNC Symbol;Acc:VGNC:49554]
ENSBTAG00000010105	-0.784645	0.000418886	-0.739976	1.14835e-06	SLC35G1	solute carrier family 35 member G1 [Source:VGNC Symbol;Acc:VGNC:55969]
ENSBTAG00000010107	-0.509188	0.0289319	-0.544902	0.00715866	WHRN	whirlin [Source:VGNC Symbol;Acc:VGNC:36937]
ENSBTAG00000010119	-0.997517	0.0354634	-1.0649	0.0288725	ALDH1A2	aldehyde dehydrogenase 1 family member A2 [Source:VGNC Symbol;Acc:VGNC:25809]
ENSBTAG00000010136	-0.374896	0.0343623	-0.348902	0.00233493	CMAS	cytidine monophosphate N-acetylneuraminic acid synthetase [Source:VGNC Symbol;Acc:VGNC:27476]
ENSBTAG00000010152	-2.038	0.00194619	-1.80439	0.00174191	MID1	midline 1 [Source:VGNC Symbol;Acc:VGNC:31464]
ENSBTAG00000010153	0.979541	0.000264725	1.01921	1.296e-07	ANXA3	annexin A3 [Source:VGNC Symbol;Acc:VGNC:25965]
ENSBTAG00000010174	-1.03982	0.0265933	-1.162	0.00600795	SPATA46	spermatosis associated 46 [Source:VGNC Symbol;Acc:VGNC:35186]
ENSBTAG00000010204	-0.386518	0.00444817	-0.346373	6.04512e-05	PCMT1	protein-L-isoaspartate (D-aspartate) O-methyltransferase [Source:VGNC Symbol;Acc:VGNC:53799]
ENSBTAG00000010256	-1.0002	0.0016985	-0.955227	0.000185623	TMEM170B	transmembrane protein 170B [Source:VGNC Symbol;Acc:VGNC:54241]
ENSBTAG00000010293	-1.12365	0.00680162	-1.08641	0.0013358	PARD3B	par-3 family cell polarity regulator beta [Source:VGNC Symbol;Acc:VGNC:106856]
ENSBTAG00000010336	-0.392465	0.0338684	-0.349811	0.035448	TALDO1	transaldolase 1 [Source:VGNC Symbol;Acc:VGNC:35590]
ENSBTAG00000010345	-0.971062	0.0321104	-0.93217	0.0132008	XPNPEP2	X-prolyl aminopeptidase 2 [Source:VGNC Symbol;Acc:VGNC:36995]
ENSBTAG00000010347	0.436442	0.00993893	0.458685	0.00683137	EZR	ezrin [Source:VGNC Symbol;Acc:VGNC:28676]
ENSBTAG00000010365	0.335366	0.00934368	0.379412	0.000586739	SQOR	sulfide quinone oxidoreductase [Source:VGNC Symbol;Acc:VGNC:101453]
ENSBTAG00000010366	-0.940383	0.0112596	-0.902569	0.00246741	HCRTR1	hypocretin receptor 1 [Source:VGNC Symbol;Acc:VGNC:29781]
ENSBTAG00000010376	-0.463668	0.036077	-0.450319	0.0261403	TMEM184C	transmembrane protein 184C [Source:VGNC Symbol;Acc:VGNC:50109]
ENSBTAG00000010382	2.41803	0.0424718	2.66499	0.00470257	MUC13	mucin 13, cell surface associated [Source:VGNC Symbol;Acc:VGNC:31758]
ENSBTAG00000010399	0.667964	0.028663	0.673774	0.00552844	TXNDC16	thioredoxin domain containing 16 [Source:VGNC Symbol;Acc:VGNC:36537]
ENSBTAG00000010447	0.518313	0.00656182	0.564614	0.000333823	LSP1	lymphocyte specific protein 1 [Source:VGNC Symbol;Acc:VGNC:31063]
ENSBTAG00000010477	-0.826164	0.02034	-0.850311	0.0160594	TTC21A	tetratricopeptide repeat domain 21A [Source:VGNC Symbol;Acc:VGNC:36459]
ENSBTAG00000010498	-1.56825	0.00284494	-1.5747	1.85013e-05	SLC40A1	solute carrier family 40 member 1 [Source:VGNC Symbol;Acc:VGNC:34872]
ENSBTAG00000010508	-0.752751	0.00434924	-0.703744	0.000628217	BLVRB	biliverdin reductase B [Source:VGNC Symbol;Acc:VGNC:26511]
ENSBTAG00000010509	-0.575706	0.0249989	-0.553045	0.0057138	CDK3	cyclin dependent kinase 3 [Source:VGNC Symbol;Acc:VGNC:55794]
ENSBTAG00000010563	0.456058	0.0168773	0.516338	0.00999944	PTPN2	protein tyrosine phosphatase non-receptor type 2 [Source:VGNC Symbol;Acc:VGNC:33534]
ENSBTAG00000010590	1.01015	0.0453789	1.07862	0.013983	FAM118A	family with sequence similarity 118 member A [Source:VGNC Symbol;Acc:VGNC:28720]
ENSBTAG00000010623	-0.951835	0.00640924	-0.987769	0.000572092	ANKRD53	ankyrin repeat domain 53 [Source:VGNC Symbol;Acc:VGNC:25936]
ENSBTAG00000010645	1.25609	5.15e-05	1.2896	2.49597e-08	BOLA-DRA	major histocompatibility complex, class II, DR alpha [Source:NCBI gene (formerly Entrezgene);Acc:506214]
ENSBTAG00000010652	3.87373	0.00653643	4.24188	2.49597e-08	PDE4C	phosphodiesterase 4C [Source:VGNC Symbol;Acc:VGNC:50242]
ENSBTAG00000010665	0.673464	0.036077	0.694258	0.021383	CBLN3	cerebellin 3 [Source:VGNC Symbol;Acc:VGNC:26813]
ENSBTAG00000010671	-2.46452	0.000786127	-2.43081	1.3018e-05	GLI3	GLI family zinc finger 3 [Source:VGNC Symbol;Acc:VGNC:29401]
ENSBTAG00000010696	-0.370562	0.0289646	-0.334137	0.0112981	DVL1	dishevelled segment polarity protein 1 [Source:NCBI gene (formerly Entrezgene);Acc:523325]
ENSBTAG00000010792	0.425792	0.0274346	0.458525	0.000296603	SEH1L	SEH1 like nucleoporin [Source:VGNC Symbol;Acc:VGNC:34420]
ENSBTAG00000010809	-1.28991	0.00434218	-1.11378	0.00715194	HID1	HID1 domain containing [Source:VGNC Symbol;Acc:VGNC:29847]
ENSBTAG00000010820	1.10309	0.0177267	1.05661	0.00530447	WNT11	Wnt family member 11 [Source:VGNC Symbol;Acc:VGNC:36955]
ENSBTAG00000010835	-0.674205	0.000598174	-0.630226	4.7718e-06	CRELD1	cysteine rich with EGF like domains 1 [Source:VGNC Symbol;Acc:VGNC:27704]
ENSBTAG00000010850	-2.49559	0.00706984	-1.75736	0.032846	SERTAD4	SERTA domain containing 4 [Source:VGNC Symbol;Acc:VGNC:34486]
ENSBTAG00000010852	1.11371	0.0252233	1.33393	0.000602461
ENSBTAG00000010927	1.32825	0.00192399	1.56474	1.63237e-06	CBFA2T3	CBFA2/RUNX1 partner transcriptional co-repressor 3 [Source:VGNC Symbol;Acc:VGNC:80260]
ENSBTAG00000010932	-2.15716	0.000264725	-2.28919	1.14681e-07	DNAJC12	DnaJ heat shock protein family (Hsp40) member C12 [Source:VGNC Symbol;Acc:VGNC:55984]
ENSBTAG00000010943	-0.533793	0.035569	-0.482915	0.03437	SLC22A23	solute carrier family 22 member 23 [Source:VGNC Symbol;Acc:VGNC:54236]
ENSBTAG00000010956	-0.615339	0.00853277	-0.564583	0.000975378	SCARB2	scavenger receptor class B member 2 [Source:VGNC Symbol;Acc:VGNC:34325]
ENSBTAG00000010994	-0.460229	0.0310605	-0.412581	0.0296422	CTSF	cathepsin F [Source:VGNC Symbol;Acc:VGNC:27815]
ENSBTAG00000011003	1.51741	0.0222016	1.56867	0.00158045	IKZF3	IKAROS family zinc finger 3 [Source:VGNC Symbol;Acc:VGNC:30104]
ENSBTAG00000011042	-0.60405	0.00768457	-0.5774	0.00921739	TMEM129	transmembrane protein 129, E3 ubiquitin ligase [Source:VGNC Symbol;Acc:VGNC:35962]
ENSBTAG00000011043	0.580893	0.00757627	0.595781	0.00316423	RAC2	Rac family small GTPase 2 [Source:VGNC Symbol;Acc:VGNC:49061]
ENSBTAG00000011067	-0.503255	0.000781809	-0.466545	0.000156204	IL17RA	interleukin 17 receptor A [Source:VGNC Symbol;Acc:VGNC:30122]
ENSBTAG00000011104	-0.384572	0.0107608	-0.340868	0.0100109	RTN4	reticulon 4 [Source:VGNC Symbol;Acc:VGNC:106907]
ENSBTAG00000011136	-0.86829	0.0159955	-0.815167	0.00853048	NR2F6	nuclear receptor subfamily 2 group F member 6 [Source:VGNC Symbol;Acc:VGNC:32242]
ENSBTAG00000011156	1.10061	0.0186023	1.28467	0.000730031	ATP8A1	ATPase phospholipid transporting 8A1 [Source:VGNC Symbol;Acc:VGNC:26329]
ENSBTAG00000011193	1.03874	0.00568268	1.13921	0.000133345	C1QC	complement C1q C chain [Source:VGNC Symbol;Acc:VGNC:26619]
ENSBTAG00000011196	1.40116	0.00129671	1.49461	4.8016e-06	C1QB	complement C1q B chain [Source:VGNC Symbol;Acc:VGNC:26617]
ENSBTAG00000011238	0.691881	0.008918	0.784332	0.00282327	CD48	CD48 molecule [Source:VGNC Symbol;Acc:VGNC:27036]
ENSBTAG00000011304	0.393168	0.003377	0.424692	3.19404e-06	XRN2	5'-3' exoribonuclease 2 [Source:VGNC Symbol;Acc:VGNC:37009]
ENSBTAG00000011338	1.18933	0.00938186	1.36925	0.000490406	NREP	neuronal reration related protein [Source:NCBI gene (formerly Entrezgene);Acc:100125763]
ENSBTAG00000011351	-0.287352	0.0299383	-0.26327	0.0192283	TMEM259	transmembrane protein 259 [Source:VGNC Symbol;Acc:VGNC:36067]
ENSBTAG00000011356	-2.02926	0.000855765	-1.71524	0.000603959	CAMSAP3	calmodulin regulated spectrin associated protein family member 3 [Source:VGNC Symbol;Acc:VGNC:26731]
ENSBTAG00000011374	2.53846	0.00855347	2.74662	0.000196597	S1PR3	sphingosine-1-phosphate receptor 3 [Source:VGNC Symbol;Acc:VGNC:34254]
ENSBTAG00000011389	-0.569	0.0239256	-0.525736	0.0054947	TMEM104	transmembrane protein 104 [Source:VGNC Symbol;Acc:VGNC:55876]
ENSBTAG00000011394	-0.428511	0.0234291	-0.403074	0.0101766	FAM214B	family with sequence similarity 214 member B [Source:VGNC Symbol;Acc:VGNC:28794]
ENSBTAG00000011397	-0.743948	0.0139695	-0.68039	0.00700614	UNC13B	unc-13 homolog B [Source:VGNC Symbol;Acc:VGNC:56987]
ENSBTAG00000011400	0.355612	0.00832885	0.371423	0.0136814	DBN1	drebrin 1 [Source:VGNC Symbol;Acc:VGNC:27890]
ENSBTAG00000011402	-3.48636	0.00180389	-3.76164	0.000233295
ENSBTAG00000011403	-0.838591	0.0131816	-0.787953	0.0265703	RUSC2	RUN and SH3 domain containing 2 [Source:VGNC Symbol;Acc:VGNC:34222]
ENSBTAG00000011406	-0.490695	0.0255356	-0.515278	0.0398166	TESK1	testis associated actin remodelling kinase 1 [Source:VGNC Symbol;Acc:VGNC:35754]
ENSBTAG00000011421	0.588354	0.00255052	0.622717	0.00047576	CD37	CD37 molecule [Source:VGNC Symbol;Acc:VGNC:27026]
ENSBTAG00000011445	-0.925819	0.0045983	-0.9003	0.000690107	TMEM8B	transmembrane protein 8B [Source:VGNC Symbol;Acc:VGNC:36124]
ENSBTAG00000011447	-0.640975	0.0485061	-0.690064	0.0226414	FAM171A2	family with sequence similarity 171 member A2 [Source:VGNC Symbol;Acc:VGNC:28757]
ENSBTAG00000011466	-0.421926	0.0237403	-0.391709	0.0464235	NAXD	NAD(P)HX dehydratase [Source:VGNC Symbol;Acc:VGNC:53829]
ENSBTAG00000011467	2.32264	0.000921742	2.52854	2.49597e-08	BATF2	basic leucine zipper ATF-like transcription factor 2 [Source:VGNC Symbol;Acc:VGNC:26426]
ENSBTAG00000011473	0.898878	0.000765681	0.96766	4.05981e-07	MYL9	myosin light chain 9 [Source:VGNC Symbol;Acc:VGNC:57010]
ENSBTAG00000011511	0.820619	0.00697262	0.848221	0.000101441
ENSBTAG00000011527	0.356896	0.0450287	0.378505	0.0116657	NT5C	5', 3'-nucleotidase, cytosolic [Source:VGNC Symbol;Acc:VGNC:32289]
ENSBTAG00000011538	-1.51819	0.0116136	-1.16886	0.0341671	KIF1A	kinesin family member 1A [Source:VGNC Symbol;Acc:VGNC:30590]
ENSBTAG00000011540	-0.568297	0.0110987	-0.528352	0.00163764	SPG21	SPG21 abhydrolase domain containing, maspardin [Source:VGNC Symbol;Acc:VGNC:35208]
ENSBTAG00000011563	1.33149	0.00143195	1.30731	0.000196604	TNFSF13B	TNF superfamily member 13b [Source:VGNC Symbol;Acc:VGNC:107257]
ENSBTAG00000011572	1.08935	0.00997544	1.13069	0.00030675	TSPYL5	TSPY like 5 [Source:NCBI gene (formerly Entrezgene);Acc:615997]
ENSBTAG00000011585	-0.82469	0.0447262	-0.80186	0.0277592	MST1	macrophage stimulating 1 [Source:NCBI gene (formerly Entrezgene);Acc:514667]
ENSBTAG00000011640	-0.648273	0.032572	-0.613931	0.0155119	PLPP3	phospholipid phosphatase 3 [Source:VGNC Symbol;Acc:VGNC:33046]
ENSBTAG00000011642	0.310429	0.042032	0.35151	0.00841554	RBM27	RNA binding motif protein 27 [Source:NCBI gene (formerly Entrezgene);Acc:516521]
ENSBTAG00000011659	-1.38041	0.00343863	-1.16884	0.00273108	PIGZ	phosphatidylinositol glycan anchor biosynthesis class Z [Source:VGNC Symbol;Acc:VGNC:32882]
ENSBTAG00000011677	0.477836	0.0315129	0.552443	0.00775334	H1-2	H1.2 linker histone, cluster member [Source:VGNC Symbol;Acc:VGNC:83558]
ENSBTAG00000011733	-3.49378	0.000723277	-3.31201	4.8185e-06	GIPC2	GIPC PDZ domain containing family member 2 [Source:VGNC Symbol;Acc:VGNC:29366]
ENSBTAG00000011752	-1.19324	0.00108918	-1.16427	0.000365131	SYNM	synemin [Source:VGNC Symbol;Acc:VGNC:35529]
ENSBTAG00000011759	-1.0677	0.00342211	-1.11086	0.000473012	C1QL1	complement C1q like 1 [Source:VGNC Symbol;Acc:VGNC:26620]
ENSBTAG00000011805	-0.489513	0.0433169	-0.438534	0.0135705	PLIN3	perilipin 3 [Source:VGNC Symbol;Acc:VGNC:33031]
ENSBTAG00000011824	0.88548	0.049811	1.02871	0.014034	OGN	osteoglycin [Source:VGNC Symbol;Acc:VGNC:32414]
ENSBTAG00000011861	-1.27195	0.000855765	-1.31241	5.93468e-05	CFAP161	cilia and flagella associated protein 161 [Source:VGNC Symbol;Acc:VGNC:27239]
ENSBTAG00000011871	3.41711	0.00871692	3.68025	5.23496e-08	BTLA	B and T lymphocyte associated [Source:VGNC Symbol;Acc:VGNC:26602]
ENSBTAG00000011880	0.454835	0.0264466	0.488346	0.000450441	CHAF1B	chromatin assembly factor 1 subunit B [Source:VGNC Symbol;Acc:VGNC:27267]
ENSBTAG00000011883	-0.381423	0.0100249	-0.35092	0.000696085	ARL1	ADP ribosylation factor like GTPase 1 [Source:VGNC Symbol;Acc:VGNC:26135]
ENSBTAG00000011887	3.00001	0.004716	3.46846	7.27184e-08	CD22	CD22 molecule [Source:VGNC Symbol;Acc:VGNC:27012]
ENSBTAG00000011913	-0.60477	0.0371378	-0.508011	0.0360161	CKAP4	cytoskeleton associated protein 4 [Source:VGNC Symbol;Acc:VGNC:27382]
ENSBTAG00000011917	-1.54283	0.000265572	-1.63034	2.01477e-08	GPAM	glycerol-3-phosphate acyltransferase, mitochondrial [Source:VGNC Symbol;Acc:VGNC:29510]
ENSBTAG00000011927	-0.709175	0.0463794	-0.638233	0.0355064	RDH5	retinol dehydrogenase 5 [Source:VGNC Symbol;Acc:VGNC:33843]
ENSBTAG00000011931	-0.574999	0.00407891	-0.521472	0.0021354	CD63	CD63 molecule [Source:NCBI gene (formerly Entrezgene);Acc:404156]
ENSBTAG00000011961	-2.34376	0.0016985	-1.95527	0.00323056
ENSBTAG00000011971	-0.495491	0.01162	-0.448101	0.0100753	NRP2	neuropilin 2 [Source:VGNC Symbol;Acc:VGNC:32267]
ENSBTAG00000011984	-0.852871	0.0118908	-0.771709	0.00242558	RSKR	ribosomal protein S6 kinase related [Source:VGNC Symbol;Acc:VGNC:57704]
ENSBTAG00000011997	0.585436	0.00172615	0.603509	0.000466129	ZMIZ2	zinc finger MIZ-type containing 2 [Source:VGNC Symbol;Acc:VGNC:37196]
ENSBTAG00000012002	-1.0005	0.0354634	-1.33805	0.00574183	BCAR1	BCAR1 scaffold protein, Cas family member [Source:VGNC Symbol;Acc:VGNC:26437]
ENSBTAG00000012022	-0.577507	0.010732	-0.579414	0.0163493	TBC1D2B	TBC1 domain family member 2B [Source:VGNC Symbol;Acc:VGNC:35640]
ENSBTAG00000012054	-1.91667	0.000542554	-1.78658	1.22262e-05
ENSBTAG00000012059	-0.57975	0.0108629	-0.54202	0.0223514	MVD	mevalonate diphosphate decarboxylase [Source:VGNC Symbol;Acc:VGNC:31767]
ENSBTAG00000012083	-2.38302	0.00104431	-1.80131	0.0038471	IRX3	iroquois homeobox 3 [Source:VGNC Symbol;Acc:VGNC:30287]
ENSBTAG00000012117	-0.315262	0.023558	-0.288566	0.0355502	ATP6AP1	ATPase H+ transporting accessory protein 1 [Source:VGNC Symbol;Acc:VGNC:26306]
ENSBTAG00000012181	-0.858593	0.000119321	-0.805598	2.4779e-06	GNA11	G protein subunit alpha 11 [Source:VGNC Symbol;Acc:VGNC:29444]
ENSBTAG00000012205	1.06278	0.0139695	1.22274	0.00132998	CPT1C	carnitine palmitoyltransferase 1C [Source:VGNC Symbol;Acc:VGNC:27678]
ENSBTAG00000012206	-0.596261	0.0406039	-0.507784	0.0341882	SNX33	sorting nexin 33 [Source:VGNC Symbol;Acc:VGNC:35110]
ENSBTAG00000012237	1.23821	0.0460436	1.49343	0.00454815	AEBP1	AE binding protein 1 [Source:VGNC Symbol;Acc:VGNC:25703]
ENSBTAG00000012241	0.462138	0.0389426	0.522959	0.00248734	POLD2	DNA polymerase delta 2, accessory subunit [Source:VGNC Symbol;Acc:VGNC:33114]
ENSBTAG00000012247	-0.959426	0.00692752	-0.975663	0.00181572	MXRA8	matrix remodeling associated 8 [Source:VGNC Symbol;Acc:VGNC:50222]
ENSBTAG00000012262	-0.545525	0.0413433	-0.550897	0.0368754	FBXO10	F-box protein 10 [Source:VGNC Symbol;Acc:VGNC:53303]
ENSBTAG00000012265	-1.03176	0.00553792	-0.940842	0.00178922	VWF	von Willebrand factor [Source:VGNC Symbol;Acc:VGNC:36860]
ENSBTAG00000012285	-1.89756	0.0186088	-1.68935	0.0372684	ESRRB	estrogen related receptor beta [Source:VGNC Symbol;Acc:VGNC:28609]
ENSBTAG00000012299	0.415694	0.00925495	0.465676	4.40449e-05	REPS1	RALBP1 associated Eps domain containing 1 [Source:VGNC Symbol;Acc:VGNC:33869]
ENSBTAG00000012305	-1.95483	0.00522525	-1.39924	0.0342922	ADGRL2	adhesion G protein-coupled receptor L2 [Source:VGNC Symbol;Acc:VGNC:53846]
ENSBTAG00000012314	-0.934107	0.0127953	-0.761848	0.021383	LDLR	low density lipoprotein receptor [Source:VGNC Symbol;Acc:VGNC:55214]
ENSBTAG00000012330	0.406699	0.0358267	0.439224	0.0357922	B2M	beta-2-microglobulin [Source:NCBI gene (formerly Entrezgene);Acc:280729]
ENSBTAG00000012335	1.03763	0.00465852	1.18323	0.000285141	UBA7	ubiquitin like modifier activating enzyme 7 [Source:VGNC Symbol;Acc:VGNC:36566]
ENSBTAG00000012338	-0.925293	0.00566678	-0.872405	0.000683323	FAH	fumarylacetoacetate hydrolase [Source:VGNC Symbol;Acc:VGNC:28707]
ENSBTAG00000012344	0.571069	0.043808	0.607226	0.00917504	RPL26	ribosomal protein L26 [Source:NCBI gene (formerly Entrezgene);Acc:337890]
ENSBTAG00000012348	-0.777936	0.0136274	-0.69177	0.0113345	LRRC71	leucine rich repeat containing 71 [Source:VGNC Symbol;Acc:VGNC:31025]
ENSBTAG00000012352	-0.350654	0.0210973	-0.345292	0.0234336	PARP16	poly(ADP-ribose) polymerase family member 16 [Source:VGNC Symbol;Acc:VGNC:53576]
ENSBTAG00000012365	0.404757	0.0193784	0.453383	0.000951896	ANP32A	acidic nuclear phosphoprotein 32 family member A [Source:NCBI gene (formerly Entrezgene);Acc:538427]
ENSBTAG00000012384	0.422426	0.00496901	0.454394	0.00166819	TFEB	transcription factor EB [Source:VGNC Symbol;Acc:VGNC:35788]
ENSBTAG00000012406	0.930719	0.0125116	1.10714	0.000298753	ZBP1	Z-DNA binding protein 1 [Source:VGNC Symbol;Acc:VGNC:37056]
ENSBTAG00000012433	0.772405	0.000898467	0.826007	7.62636e-08	DENND1B	DENN domain containing 1B [Source:VGNC Symbol;Acc:VGNC:106709]
ENSBTAG00000012441	0.888407	0.000171237	0.95034	1.05333e-10	SMAD7	SMAD family member 7 [Source:VGNC Symbol;Acc:VGNC:34980]
ENSBTAG00000012442	-0.631946	0.00592907	-0.559009	0.0102779	CTSB	cathepsin B [Source:VGNC Symbol;Acc:VGNC:27813]
ENSBTAG00000012449	1.08835	0.0131816	1.25918	0.000425363	AFF3	AF4/FMR2 family member 3 [Source:VGNC Symbol;Acc:VGNC:59202]
ENSBTAG00000012450	-0.492609	0.0167551	-0.452241	0.00221752	RAPGEF2	Rap guanine nucleotide exchange factor 2 [Source:VGNC Symbol;Acc:VGNC:33723]
ENSBTAG00000012451	1.27212	0.000111577	1.3282	1.40423e-11	BOLA-DMB	major histocompatibility complex, class II, DM beta [Source:NCBI gene (formerly Entrezgene);Acc:282491]
ENSBTAG00000012460	-3.85659	0.000166164	-3.72407	5.3056e-08	ELF5	E74 like ETS transcription factor 5 [Source:VGNC Symbol;Acc:VGNC:28430]
ENSBTAG00000012463	-0.559465	0.00855347	-0.537255	4.06956e-05	ZMAT3	zinc finger matrin-type 3 [Source:VGNC Symbol;Acc:VGNC:37192]
ENSBTAG00000012496	-1.26729	0.00217508	-1.19622	0.000967826	MTMR11	myotubularin related protein 11 [Source:VGNC Symbol;Acc:VGNC:31738]
ENSBTAG00000012498	3.70379	0.00621291	3.71926	9.93495e-07	PAX5	paired box 5 [Source:VGNC Symbol;Acc:VGNC:54466]
ENSBTAG00000012519	-0.587309	0.0145501	-0.682402	0.00726998	XDH	xanthine dehydrogenase [Source:VGNC Symbol;Acc:VGNC:36984]
ENSBTAG00000012529	2.62152	0.0139943	3.35263	1.02758e-05	IFNG	interferon gamma [Source:VGNC Symbol;Acc:VGNC:30057]
ENSBTAG00000012552	0.355459	0.0445568	0.3895	0.00643817	FMR1	FMRP translational regulator 1 [Source:VGNC Symbol;Acc:VGNC:29055]
ENSBTAG00000012577	-0.407928	0.020115	-0.373208	0.00161944	UVSSA	UV stimulated scaffold protein A [Source:VGNC Symbol;Acc:VGNC:36752]
ENSBTAG00000012589	0.512719	0.0167287	0.5684	0.0068797	HSPE1	heat shock protein family E (Hsp10) member 1 [Source:VGNC Symbol;Acc:VGNC:49071]
ENSBTAG00000012594	-0.422423	0.0112327	-0.372148	0.0198305	MRPS6	mitochondrial ribosomal protein S6 [Source:VGNC Symbol;Acc:VGNC:31676]
ENSBTAG00000012656	-1.79496	0.0061468	-1.44558	0.013983	OVOL1	ovo like transcriptional repressor 1 [Source:VGNC Symbol;Acc:VGNC:32505]
ENSBTAG00000012658	0.408339	0.0436171	0.453223	0.00322524	TMA16	translation machinery associated 16 homolog [Source:VGNC Symbol;Acc:VGNC:35914]
ENSBTAG00000012674	-1.46892	0.00859772	-1.37797	0.00127745	CNKSR3	CNKSR family member 3 [Source:VGNC Symbol;Acc:VGNC:27506]
ENSBTAG00000012676	-1.42754	0.00619529	-1.45671	0.00079422	KRT79	keratin 79 [Source:VGNC Symbol;Acc:VGNC:30741]
ENSBTAG00000012683	0.302955	0.0139695	0.329353	0.0222197	SRRM2	serine/arginine repetitive matrix 2 [Source:VGNC Symbol;Acc:VGNC:58613]
ENSBTAG00000012721	-1.15464	0.000766769	-1.15214	4.8185e-06	HOGA1	4-hydroxy-2-oxoglutarate aldolase 1 [Source:VGNC Symbol;Acc:VGNC:29900]
ENSBTAG00000012724	-0.86437	0.0234409	-0.779402	0.0257831	AJUBA	ajuba LIM protein [Source:VGNC Symbol;Acc:VGNC:25769]
ENSBTAG00000012737	0.898199	0.00835035	1.01128	0.000180577	GPR65	G protein-coupled receptor 65 [Source:VGNC Symbol;Acc:VGNC:29596]
ENSBTAG00000012738	0.805898	0.0123779	0.901625	0.000857531	ZNF827	zinc finger protein 827 [Source:VGNC Symbol;Acc:VGNC:55765]
ENSBTAG00000012780	-2.98487	0.00272455	-2.87184	9.60486e-05	LPO	lactoperoxidase [Source:VGNC Symbol;Acc:VGNC:30970]
ENSBTAG00000012781	-1.18352	0.00164457	-1.05974	0.00072242	TP53BP2	tumor protein p53 binding protein 2 [Source:VGNC Symbol;Acc:VGNC:36233]
ENSBTAG00000012794	-4.0816	0.000451031	-3.97065	5.85609e-08	PAH	phenylalanine hydroxylase [Source:VGNC Symbol;Acc:VGNC:32554]
ENSBTAG00000012796	0.647721	0.008918	0.660125	0.00091347	ZNF428	zinc finger protein 428 [Source:VGNC Symbol;Acc:VGNC:37274]
ENSBTAG00000012818	-0.747708	0.0131482	-0.730505	0.00258352	PDLIM5	PDZ and LIM domain 5 [Source:VGNC Symbol;Acc:VGNC:32711]
ENSBTAG00000012822	-1.21454	0.0220469	-1.11781	0.0216762	MGC137036	uncharacterized protein MGC137036 [Source:NCBI gene (formerly Entrezgene);Acc:768024]
ENSBTAG00000012849	-1.90214	0.00243431	-1.6226	0.00272985	COL4A1	collagen type IV alpha 1 chain [Source:VGNC Symbol;Acc:VGNC:50081]
ENSBTAG00000012858	-0.431905	0.00814958	-0.408418	0.000878181	NT5C2	5'-nucleotidase, cytosolic II [Source:VGNC Symbol;Acc:VGNC:32291]
ENSBTAG00000012897	-1.4601	0.00384648	-1.44932	0.00110278	ITGA7	integrin subunit alpha 7 [Source:VGNC Symbol;Acc:VGNC:56212]
ENSBTAG00000012915	-0.841435	0.043808	-0.836399	0.0128508	ZNF404	zinc finger protein 404 [Source:VGNC Symbol;Acc:VGNC:37268]
ENSBTAG00000012918	-2.91764	0.00464497	-2.47214	0.000575252	CRISP3	cysteine-rich secretory protein 3 [Source:NCBI gene (formerly Entrezgene);Acc:618612]
ENSBTAG00000012926	0.532406	0.0440193	0.568636	0.00384285	TM6SF1	transmembrane 6 superfamily member 1 [Source:VGNC Symbol;Acc:VGNC:35908]
ENSBTAG00000012937	-0.609817	0.049811	-0.616711	0.0089752	ACAD8	acyl-CoA dehydrogenase family member 8 [Source:VGNC Symbol;Acc:VGNC:25522]
ENSBTAG00000012957	0.45297	0.0354634	0.494663	0.00235013	SERBP1	SERPINE1 mRNA binding protein 1 [Source:VGNC Symbol;Acc:VGNC:34461]
ENSBTAG00000012981	-0.648953	0.0027171	-0.596126	0.00147853	HEXA	hexosaminidase subunit alpha [Source:NCBI gene (formerly Entrezgene);Acc:504468]
ENSBTAG00000012982	-0.372072	0.0336185	-0.305186	0.045356	PPCS	phosphopantothenoylcysteine synthetase [Source:VGNC Symbol;Acc:VGNC:33189]
ENSBTAG00000013030	-0.511654	0.0154653	-0.472572	0.00106851	LRRC8A	leucine rich repeat containing 8 VRAC subunit A [Source:VGNC Symbol;Acc:VGNC:31029]
ENSBTAG00000013069	0.955553	0.00400717	1.04197	0.000196597	IQCB1	IQ motif containing B1 [Source:VGNC Symbol;Acc:VGNC:30250]
ENSBTAG00000013070	2.04262	0.0082039	2.46643	1.02758e-05	EAF2	ELL associated factor 2 [Source:VGNC Symbol;Acc:VGNC:28295]
ENSBTAG00000013141	-0.561468	0.0335693	-0.505868	0.0264154	ACTRT3	actin related protein T3 [Source:VGNC Symbol;Acc:VGNC:25591]
ENSBTAG00000013148	1.17261	0.0254738	1.43244	0.000141809	CLDN1	claudin 1 [Source:VGNC Symbol;Acc:VGNC:27402]
ENSBTAG00000013185	1.53489	0.0297293	1.65036	0.000575252	TIMD4	T cell immunoglobulin and mucin domain containing 4 [Source:VGNC Symbol;Acc:VGNC:55313]
ENSBTAG00000013244	-0.492655	0.00386219	-0.45938	0.000175013	HDAC6	histone deacetylase 6 [Source:VGNC Symbol;Acc:VGNC:50613]
ENSBTAG00000013264	0.751458	0.00444817	0.808204	0.000192027	RPS24	ribosomal protein S24 [Source:VGNC Symbol;Acc:VGNC:106903]
ENSBTAG00000013275	0.385924	0.0409056	0.445887	0.0101966	MAD2L2	mitotic arrest deficient 2 like 2 [Source:VGNC Symbol;Acc:VGNC:31132]
ENSBTAG00000013283	-0.832592	0.0454374	-0.692383	0.0462994	PRR19	proline rich 19 [Source:VGNC Symbol;Acc:VGNC:33395]
ENSBTAG00000013303	-0.95467	0.000598174	-0.947327	7.62332e-06	ACSS2	acyl-CoA synthetase short chain family member 2 [Source:VGNC Symbol;Acc:VGNC:25571]
ENSBTAG00000013346	-1.94141	0.00864222	-2.00928	0.00132998	SIX5	SIX homeobox 5 [Source:VGNC Symbol;Acc:VGNC:34641]
ENSBTAG00000013353	-0.458563	0.0306395	-0.452787	0.0169156	ZNF274	zinc finger protein 274 [Source:VGNC Symbol;Acc:VGNC:37235]
ENSBTAG00000013391	-0.534253	0.0277322	-0.496216	0.0145491	ANKH	ANKH inorganic pyrophosphate transport regulator [Source:VGNC Symbol;Acc:VGNC:25901]
ENSBTAG00000013407	-0.866974	0.00769195	-0.789842	0.00364173	PLXNB1	plexin B1 [Source:VGNC Symbol;Acc:VGNC:33061]
ENSBTAG00000013417	-3.5213	0.00124611	-2.79851	0.0010589	GLYCAM1	glycosylation-dependent cell adhesion molecule 1 [Source:NCBI gene (formerly Entrezgene);Acc:282430]
ENSBTAG00000013429	-1.86757	0.0177267	-1.71287	0.0159027	CLEC4G	C-type lectin domain family 4 member G [Source:VGNC Symbol;Acc:VGNC:27434]
ENSBTAG00000013452	-2.25319	0.000119321	-2.20754	1.23799e-07	AQP9	aquaporin 9 [Source:VGNC Symbol;Acc:VGNC:26051]
ENSBTAG00000013489	-0.949877	0.0187276	-0.867831	0.00349264	CYP27A1	cytochrome P450, family 27, subfamily A, polypeptide 1 [Source:NCBI gene (formerly Entrezgene);Acc:511960]
ENSBTAG00000013505	-1.52705	0.00967733	-1.28197	0.0075052	IQCA1	IQ motif containing with AAA domain 1 [Source:VGNC Symbol;Acc:VGNC:30248]
ENSBTAG00000013524	0.376236	0.00568268	0.388377	0.032846	CMIP	c-Maf inducing protein [Source:VGNC Symbol;Acc:VGNC:52187]
ENSBTAG00000013525	-1.2236	0.036077	-0.993572	0.0446998	MPIG6B	megakaryocyte and platelet inhibitory receptor G6b [Source:VGNC Symbol;Acc:VGNC:31577]
ENSBTAG00000013527	-0.577823	0.00257403	-0.540804	0.000367154	PGD	phosphogluconate dehydrogenase [Source:VGNC Symbol;Acc:VGNC:32786]
ENSBTAG00000013530	-0.760938	0.0222016	-0.656747	0.0292767	DDAH2	dimethylarginine dimethylaminohydrolase 2 [Source:VGNC Symbol;Acc:VGNC:27940]
ENSBTAG00000013536	1.37451	0.00678869	1.55847	6.05919e-05	P2RY11	purinergic receptor P2Y11 [Source:VGNC Symbol;Acc:VGNC:106855]
ENSBTAG00000013568	-0.546627	0.0259538	-0.539301	0.00574183	UEVLD	UEV and lactate/malate dehyrogenase domains [Source:VGNC Symbol;Acc:VGNC:36643]
ENSBTAG00000013614	2.105	0.0225346	2.76663	4.08727e-06	TMEM38A	transmembrane protein 38A [Source:VGNC Symbol;Acc:VGNC:36080]
ENSBTAG00000013631	-0.559703	0.0148913	-0.530618	0.0101766	GLUL	glutamate-ammonia ligase [Source:VGNC Symbol;Acc:VGNC:29426]
ENSBTAG00000013658	0.370504	0.0187361	0.414918	0.00181304	ERC1	ELKS/RAB6-interacting/CAST family member 1 [Source:VGNC Symbol;Acc:VGNC:28566]
ENSBTAG00000013670	-0.616967	0.046542	-0.646925	0.0361816	SLC46A2	solute carrier family 46 member 2 [Source:VGNC Symbol;Acc:VGNC:34885]
ENSBTAG00000013686	-1.17629	0.016664	-1.1581	0.00559823	WSCD2	WSC domain containing 2 [Source:VGNC Symbol;Acc:VGNC:36973]
ENSBTAG00000013702	1.10709	0.00130223	1.16107	5.15124e-05	ZNF296	zinc finger protein 296 [Source:VGNC Symbol;Acc:VGNC:37240]
ENSBTAG00000013736	-1.41734	0.0183163	-1.2298	0.0263251	PROM1	prominin 1 [Source:VGNC Symbol;Acc:VGNC:33364]
ENSBTAG00000013740	0.472758	0.0229787	0.507647	0.0160968	SP2	Sp2 transcription factor [Source:VGNC Symbol;Acc:VGNC:35153]
ENSBTAG00000013755	-1.15015	0.00613546	-1.08245	0.000501971	ITGB5	integrin subunit beta 5 [Source:VGNC Symbol;Acc:VGNC:30330]
ENSBTAG00000013769	-1.55292	0.000434516	-1.40118	4.58826e-05	NECTIN3	nectin cell adhesion molecule 3 [Source:VGNC Symbol;Acc:VGNC:106835]
ENSBTAG00000013774	-0.916508	0.00206526	-0.875962	3.32708e-05	CCDC9B	coiled-coil domain containing 9B [Source:VGNC Symbol;Acc:VGNC:55108]
ENSBTAG00000013782	-0.681029	0.00229898	-0.634443	6.84191e-05	DNAJB2	DnaJ heat shock protein family (Hsp40) member B2 [Source:VGNC Symbol;Acc:VGNC:49052]
ENSBTAG00000013791	1.75392	0.0451396	2.23135	0.00116404	FFAR3	free fatty acid receptor 3 [Source:NCBI gene (formerly Entrezgene);Acc:527517]
ENSBTAG00000013793	-0.650825	0.0122426	-0.588431	0.0120691	NEDD4	NEDD4 E3 ubiquitin protein ligase [Source:VGNC Symbol;Acc:VGNC:55128]
ENSBTAG00000013866	0.708942	0.0052828	0.709512	0.000565382	RPS27	ribosomal protein S27 [Source:NCBI gene (formerly Entrezgene);Acc:615638]
ENSBTAG00000013869	-0.545038	0.0345526	-0.510307	0.028447	SH3BP4	SH3 domain binding protein 4 [Source:VGNC Symbol;Acc:VGNC:34567]
ENSBTAG00000013880	-1.60028	0.0041722	-1.08463	0.0434824	WWC1	WW and C2 domain containing 1 [Source:VGNC Symbol;Acc:VGNC:36974]
ENSBTAG00000013905	0.650497	0.0363281	0.639775	0.00396973	SMC3	structural maintenance of chromosomes 3 [Source:VGNC Symbol;Acc:VGNC:35000]
ENSBTAG00000013912	-0.453992	0.00628113	-0.415075	0.00472244	TXNRD1	thioredoxin reductase 1 [Source:VGNC Symbol;Acc:VGNC:36545]
ENSBTAG00000013919	1.02956	0.000483731	1.08962	1.28784e-06
ENSBTAG00000013921	-1.29694	0.00498718	-1.14556	0.00656256	CKM	creatine kinase, M-type [Source:VGNC Symbol;Acc:VGNC:27385]
ENSBTAG00000013922	-0.617602	0.0112377	-0.585151	0.000857531	MOSPD1	motile sperm domain containing 1 [Source:VGNC Symbol;Acc:VGNC:31564]
ENSBTAG00000013924	0.352969	0.0421949	0.4138	0.0138683	RPS11	ribosomal protein S11 [Source:VGNC Symbol;Acc:VGNC:53041]
ENSBTAG00000013926	-0.383197	0.0361158	-0.34123	0.00822868	FCGRT	Fc fragment of IgG receptor and transporter [Source:VGNC Symbol;Acc:VGNC:28934]
ENSBTAG00000013929	-2.9233	0.000822461	-2.57467	7.31975e-05	RRAD	RRAD, Ras related glycolysis inhibitor and calcium channel regulator [Source:VGNC Symbol;Acc:VGNC:34158]
ENSBTAG00000013952	0.441214	0.0421185	0.498689	0.00230057	HNRNPD	heteroous nuclear ribonucleoprotein D [Source:VGNC Symbol;Acc:VGNC:52786]
ENSBTAG00000013958	-0.385771	0.0267968	-0.354409	0.0212619	PAK4	p21 (RAC1) activated kinase 4 [Source:NCBI gene (formerly Entrezgene);Acc:539742]
ENSBTAG00000014002	0.378608	0.0240829	0.403635	0.00193251	CEP95	centrosomal protein 95 [Source:VGNC Symbol;Acc:VGNC:27219]
ENSBTAG00000014038	-1.10104	0.0413433	-1.20706	0.00857525	CDKL2	cyclin dependent kinase like 2 [Source:VGNC Symbol;Acc:VGNC:27139]
ENSBTAG00000014042	2.09559	0.00960283	2.34924	3.3417e-05	TLR10	toll like receptor 10 [Source:VGNC Symbol;Acc:VGNC:50019]
ENSBTAG00000014059	-0.826516	0.00220341	-0.804418	6.0513e-05	ATP2B4	ATPase plasma membrane Ca2+ transporting 4 [Source:VGNC Symbol;Acc:VGNC:97243]
ENSBTAG00000014091	1.07915	0.0347149	1.27539	0.0020129	ARHGEF3	Rho guanine nucleotide exchange factor 3 [Source:VGNC Symbol;Acc:VGNC:26115]
ENSBTAG00000014103	-1.71507	0.00788235	-1.73083	0.00193233	SH3GL2	SH3 domain containing GRB2 like 2, endophilin A1 [Source:VGNC Symbol;Acc:VGNC:34573]
ENSBTAG00000014170	0.46914	0.0124522	0.495808	3.5724e-05	MAP7D3	MAP7 domain containing 3 [Source:VGNC Symbol;Acc:VGNC:56929]
ENSBTAG00000014172	1.50024	0.000542554	1.61892	3.64303e-08	FGD2	FYVE, RhoGEF and PH domain containing 2 [Source:VGNC Symbol;Acc:VGNC:28965]
ENSBTAG00000014178	-0.441183	0.00814958	-0.398148	0.0028122	RALGAPA2	Ral GTPase activating protein catalytic subunit alpha 2 [Source:VGNC Symbol;Acc:VGNC:33702]
ENSBTAG00000014208	0.439636	0.0403483	0.482366	0.00381935	RPL35A	ribosomal protein L35a [Source:VGNC Symbol;Acc:VGNC:53601]
ENSBTAG00000014211	0.457367	0.019883	0.48299	0.00436786	FOXP4	forkhead box P4 [Source:VGNC Symbol;Acc:VGNC:29103]
ENSBTAG00000014225	-1.35607	0.0100142	-1.42475	0.00364671	SLC5A9	solute carrier family 5 member 9 [Source:VGNC Symbol;Acc:VGNC:34912]
ENSBTAG00000014226	0.33335	0.0471989	0.36521	0.00266109	RPL34	ribosomal protein L34 [Source:VGNC Symbol;Acc:VGNC:34116]
ENSBTAG00000014229	-1.69613	0.00235152	-1.93535	1.38591e-05	SYT17	synaptotagmin 17 [Source:VGNC Symbol;Acc:VGNC:35540]
ENSBTAG00000014252	-2.64683	0.00181483	-2.31278	0.000814765	SPTLC3	serine palmitoyltransferase long chain base subunit 3 [Source:VGNC Symbol;Acc:VGNC:35258]
ENSBTAG00000014270	0.972457	0.0249291	1.13117	0.000592647	UNC5B	unc-5 netrin receptor B [Source:VGNC Symbol;Acc:VGNC:36671]
ENSBTAG00000014289	-0.667641	0.00100184	-0.611845	0.00091347	ZFYVE9	zinc finger FYVE-type containing 9 [Source:VGNC Symbol;Acc:VGNC:37179]
ENSBTAG00000014297	0.901777	0.00255052	1.00411	3.23437e-05	MOV10	Mov10 RISC complex RNA helicase [Source:VGNC Symbol;Acc:VGNC:31566]
ENSBTAG00000014313	-1.19854	0.00292064	-1.2793	1.97065e-05	PYROXD2	pyridine nucleotide-disulphide oxidoreductase domain 2 [Source:VGNC Symbol;Acc:VGNC:33594]
ENSBTAG00000014322	-0.586022	0.0328433	-0.534873	0.0170114	FAM234B	family with sequence similarity 234 member B [Source:VGNC Symbol;Acc:VGNC:28805]
ENSBTAG00000014357	-3.03481	0.00142867	-3.2063	1.98029e-06	SDC2	syndecan 2 [Source:VGNC Symbol;Acc:VGNC:34379]
ENSBTAG00000014375	0.913133	0.0012704	0.97482	1.21942e-05	TMCC3	transmembrane and coiled-coil domain family 3 [Source:VGNC Symbol;Acc:VGNC:35927]
ENSBTAG00000014382	3.50358	0.031008	3.95053	6.90687e-07	KANK4	KN motif and ankyrin repeat domains 4 [Source:VGNC Symbol;Acc:VGNC:55243]
ENSBTAG00000014392	-0.278854	0.0325638	-0.244455	0.028921	ACTR10	actin related protein 10 [Source:VGNC Symbol;Acc:VGNC:25584]
ENSBTAG00000014400	1.08126	0.0331788	1.06838	0.0301007	E2F2	E2F transcription factor 2 [Source:VGNC Symbol;Acc:VGNC:54420]
ENSBTAG00000014423	0.817836	0.0203722	0.927301	0.00149649	RPL22	ribosomal protein L22 [Source:VGNC Symbol;Acc:VGNC:101450]
ENSBTAG00000014432	-1.10788	0.0148581	-0.913206	0.00429007	HNMT	histamine N-methyltransferase [Source:VGNC Symbol;Acc:VGNC:29893]
ENSBTAG00000014455	-0.895847	0.00285613	-0.785978	0.00249681	PDZD2	PDZ domain containing 2 [Source:VGNC Symbol;Acc:VGNC:32725]
ENSBTAG00000014467	-1.0547	0.0349774	-1.06614	0.0327312
ENSBTAG00000014471	1.05092	0.00477193	1.09998	0.000690107	PALM2	paralemmin 2 [Source:VGNC Symbol;Acc:VGNC:56978]
ENSBTAG00000014497	0.948208	0.00471583	0.930279	0.000599431	GPR31	G protein-coupled receptor 31 [Source:VGNC Symbol;Acc:VGNC:29582]
ENSBTAG00000014501	-1.56442	0.00225241	-1.2998	0.0042861	FERMT2	FERM domain containing kindlin 2 [Source:VGNC Symbol;Acc:VGNC:28953]
ENSBTAG00000014517	-0.970692	0.0206646	-0.912608	0.0131817	KLB	klotho beta [Source:VGNC Symbol;Acc:VGNC:30622]
ENSBTAG00000014523	1.20643	0.0454374	1.27447	0.00507396	DIRAS2	DIRAS family GTPase 2 [Source:VGNC Symbol;Acc:VGNC:28070]
ENSBTAG00000014526	0.374959	0.034855	0.388076	0.0325444	MOB3A	MOB kinase activator 3A [Source:VGNC Symbol;Acc:VGNC:31544]
ENSBTAG00000014529	1.26964	0.00937327	1.3726	0.000309797	GBP4	guanylate binding protein 4 [Source:NCBI gene (formerly Entrezgene);Acc:613313]
ENSBTAG00000014547	-0.784703	0.0105207	-0.71173	0.0111464	PGAM2	phosphoglycerate mutase 2 [Source:VGNC Symbol;Acc:VGNC:32779]
ENSBTAG00000014558	0.46278	0.00754577	0.497014	1.53423e-05	DDX21	DExD-box helicase 21 [Source:VGNC Symbol;Acc:VGNC:97259]
ENSBTAG00000014576	-1.74755	0.0169177	-1.5303	0.0137153	GUCY1A1	guanylate cyclase 1 soluble subunit alpha 1 [Source:VGNC Symbol;Acc:VGNC:29720]
ENSBTAG00000014588	0.467057	0.0499298	0.533453	0.00132296	RSL1D1	ribosomal L1 domain containing 1 [Source:VGNC Symbol;Acc:VGNC:34180]
ENSBTAG00000014596	-2.63268	0.000505833	-2.31772	6.94104e-05	EFHD1	EF-hand domain family member D1 [Source:VGNC Symbol;Acc:VGNC:28352]
ENSBTAG00000014600	1.40535	0.00464497	1.62281	2.16221e-05	ADCY8	adenylate cyclase 8 [Source:VGNC Symbol;Acc:VGNC:25649]
ENSBTAG00000014642	-1.06595	0.000215042	-0.992866	3.5724e-05	NAPRT	nicotinate phosphoribosyltransferase [Source:VGNC Symbol;Acc:VGNC:31885]
ENSBTAG00000014678	-4.05078	0.000882264	-3.46183	6.98638e-05	PAEP	progestagen-associated endometrial protein [Source:NCBI gene (formerly Entrezgene);Acc:280838]
ENSBTAG00000014692	-0.609682	0.0207527	-0.582082	0.00692077	CREB3L4	cAMP responsive element binding protein 3 like 4 [Source:VGNC Symbol;Acc:VGNC:27697]
ENSBTAG00000014742	0.434335	0.0236638	0.467105	0.000822891	LRWD1	leucine rich repeats and WD repeat domain containing 1 [Source:VGNC Symbol;Acc:VGNC:31048]
ENSBTAG00000014744	-0.349093	0.0471989	-0.311087	0.00198862	TXNDC15	thioredoxin domain containing 15 [Source:VGNC Symbol;Acc:VGNC:36536]
ENSBTAG00000014750	-1.64585	0.00206038	-1.54303	0.000714447	EPB41L4A	erythrocyte membrane protein band 4.1 like 4A [Source:VGNC Symbol;Acc:VGNC:28523]
ENSBTAG00000014764	-0.735812	0.00553117	-0.632024	0.0071359	CD9	CD9 molecule [Source:VGNC Symbol;Acc:VGNC:27053]
ENSBTAG00000014782	-0.819822	0.0139695	-0.767031	0.00191133	STAB1	stabilin 1 [Source:VGNC Symbol;Acc:VGNC:35348]
ENSBTAG00000014784	-0.655147	0.00680002	-0.618247	0.000534729	NT5DC2	5'-nucleotidase domain containing 2 [Source:VGNC Symbol;Acc:VGNC:32295]
ENSBTAG00000014799	-0.519813	0.0266512	-0.52388	0.0049645	ARMC7	armadillo repeat containing 7 [Source:VGNC Symbol;Acc:VGNC:26161]
ENSBTAG00000014809	0.99079	0.0288243	1.02908	0.0056908	ANXA6	annexin A6 [Source:VGNC Symbol;Acc:VGNC:25968]
ENSBTAG00000014818	-0.837056	0.00892579	-0.861603	0.00201472	MYLK3	myosin light chain kinase 3 [Source:VGNC Symbol;Acc:VGNC:31807]
ENSBTAG00000014821	-0.325731	0.0494376	-0.299216	0.0439673	SLC7A7	solute carrier family 7 member 7 [Source:VGNC Symbol;Acc:VGNC:34932]
ENSBTAG00000014889	-0.78723	0.000522507	-0.755949	4.33289e-06	DCBLD2	discoidin, CUB and LCCL domain containing 2 [Source:VGNC Symbol;Acc:VGNC:27909]
ENSBTAG00000014906	-1.44334	0.00130223	-1.40823	0.000196604	VCAN	versican [Source:VGNC Symbol;Acc:VGNC:36778]
ENSBTAG00000014917	0.358439	0.0237362	0.386604	8.46252e-05	GTPBP4	GTP binding protein 4 [Source:VGNC Symbol;Acc:VGNC:29710]
ENSBTAG00000014918	-0.496424	0.0413813	-0.466385	0.00923663	IBA57	iron-sulfur cluster assembly factor IBA57 [Source:VGNC Symbol;Acc:VGNC:30020]
ENSBTAG00000015026	-0.366073	0.0134325	-0.32575	0.0108828	ABL2	ABL proto-onco 2, non-receptor tyrosine kinase [Source:VGNC Symbol;Acc:VGNC:50227]
ENSBTAG00000015032	-0.605118	0.000659089	-0.571279	0.000349993	CD14	CD14 molecule [Source:VGNC Symbol;Acc:VGNC:27003]
ENSBTAG00000015052	-1.21857	0.0157878	-1.12331	0.0038471	PROX2	prospero homeobox 2 [Source:VGNC Symbol;Acc:VGNC:33370]
ENSBTAG00000015059	2.67689	0.0311834	3.00536	1.77466e-05	MMP13	matrix metallopeptidase 13 [Source:VGNC Symbol;Acc:VGNC:31518]
ENSBTAG00000015060	1.82772	0.00539089	2.06262	7.82852e-06	GBP5	guanylate binding protein 5 [Source:VGNC Symbol;Acc:VGNC:59183]
ENSBTAG00000015101	0.455281	0.0305346	0.484905	0.00258352	HMGB2	high mobility group box 2 [Source:NCBI gene (formerly Entrezgene);Acc:540444]
ENSBTAG00000015106	-2.02043	0.0022004	-1.57535	0.00540807	DSP	desmoplakin [Source:VGNC Symbol;Acc:VGNC:28225]
ENSBTAG00000015108	-0.990443	0.00654657	-0.92535	0.00266427	USHBP1	USH1 protein network component harmonin binding protein 1 [Source:VGNC Symbol;Acc:VGNC:36707]
ENSBTAG00000015149	0.627279	0.016103	0.709188	0.00227491
ENSBTAG00000015160	1.27524	0.000855765	1.25109	5.77247e-06	PLD4	phospholipase D family member 4 [Source:VGNC Symbol;Acc:VGNC:32998]
ENSBTAG00000015185	-1.34	0.0325638	-1.35095	0.0240048	MRGPRF	MAS related GPR family member F [Source:VGNC Symbol;Acc:VGNC:31603]
ENSBTAG00000015228	1.35284	1.8e-05	1.40076	3.24125e-10	CD74	CD74 molecule [Source:VGNC Symbol;Acc:VGNC:52227]
ENSBTAG00000015254	-0.494386	0.00312294	-0.455	7.53917e-06	GLB1	galactosidase beta 1 [Source:VGNC Symbol;Acc:VGNC:29391]
ENSBTAG00000015264	1.95869	5.41e-05	2.00081	5.96456e-13	ITGAE	integrin subunit alpha E [Source:VGNC Symbol;Acc:VGNC:30321]
ENSBTAG00000015273	-1.0919	0.00601936	-1.01195	0.00237033	CAND2	cullin associated and neddylation dissociated 2 (putative) [Source:NCBI gene (formerly Entrezgene);Acc:533826]
ENSBTAG00000015283	0.415118	0.0229999	0.462295	0.0026257	RPL32	ribosomal protein L32 [Source:VGNC Symbol;Acc:VGNC:55077]
ENSBTAG00000015285	0.295878	0.0480707	0.336414	0.00620727	RPS8	ribosomal protein S8 [Source:VGNC Symbol;Acc:VGNC:34151]
ENSBTAG00000015286	-0.477192	0.0159565	-0.452904	0.000452756	GOLGA1	golgin A1 [Source:VGNC Symbol;Acc:VGNC:29483]
ENSBTAG00000015297	1.51687	0.00142867	1.75384	2.18212e-06	BANK1	B cell scaffold protein with ankyrin repeats 1 [Source:VGNC Symbol;Acc:VGNC:106648]
ENSBTAG00000015298	3.91101	0.00407891	4.03856	4.05981e-07	TNFRSF13B	TNF receptor superfamily member 13B [Source:VGNC Symbol;Acc:VGNC:57152]
ENSBTAG00000015311	-1.55599	0.00291499	-1.42208	0.000178598	PTPRR	protein tyrosine phosphatase receptor type R [Source:VGNC Symbol;Acc:VGNC:33557]
ENSBTAG00000015314	-0.871092	0.00194619	-0.821392	0.000180577	ASL	argininosuccinate lyase [Source:NCBI gene (formerly Entrezgene);Acc:512771]
ENSBTAG00000015316	0.475968	0.0273439	0.522442	0.00246859	NPM1	nucleophosmin 1 [Source:NCBI gene (formerly Entrezgene);Acc:614028]
ENSBTAG00000015329	-0.635298	0.00206526	-0.603567	0.000837348	MINDY1	MINDY lysine 48 deubiquitinase 1 [Source:VGNC Symbol;Acc:VGNC:55615]
ENSBTAG00000015341	-0.945662	0.0097303	-0.917454	0.00295171	DEPTOR	DEP domain containing MTOR interacting protein [Source:VGNC Symbol;Acc:VGNC:28008]
ENSBTAG00000015345	-0.961636	0.0489262	-0.867844	0.0275902	BNIPL	BCL2 interacting protein like [Source:VGNC Symbol;Acc:VGNC:26535]
ENSBTAG00000015347	1.14755	0.0475018	1.32422	0.00273531	WNT10B	Wnt family member 10B [Source:VGNC Symbol;Acc:VGNC:56232]
ENSBTAG00000015368	-1.35809	0.0261116	-1.20268	0.00882497	SEPTIN4	septin 4 [Source:VGNC Symbol;Acc:VGNC:34456]
ENSBTAG00000015388	0.417042	0.0193784	0.469187	0.00639585	RPL18	ribosomal protein L18 [Source:VGNC Symbol;Acc:VGNC:34111]
ENSBTAG00000015416	-1.09383	0.01102	-1.06364	0.00400468	PEBP4	phosphatidylethanolamine binding protein 4 [Source:VGNC Symbol;Acc:VGNC:32736]
ENSBTAG00000015419	-2.56192	0.000855765	-1.98798	0.00165739	ARHGEF37	Rho guanine nucleotide exchange factor 37 [Source:VGNC Symbol;Acc:VGNC:26116]
ENSBTAG00000015436	-0.444402	0.0320124	-0.424022	0.00797397	SLC27A4	solute carrier family 27 member 4 [Source:VGNC Symbol;Acc:VGNC:34788]
ENSBTAG00000015460	2.39283	0.00768457	2.4355	0.000534521	TP63	tumor protein p63 [Source:VGNC Symbol;Acc:VGNC:36240]
ENSBTAG00000015473	0.407127	0.0356605	0.462396	0.00560169	RPS27A	ribosomal protein S27a [Source:VGNC Symbol;Acc:VGNC:34135]
ENSBTAG00000015490	-0.527103	0.00835035	-0.495511	0.00404816	HS1BP3	HCLS1 binding protein 3 [Source:VGNC Symbol;Acc:VGNC:59219]
ENSBTAG00000015520	-0.808401	0.00485269	-0.750208	0.00179179	SLC11A1	solute carrier family 11 member 1 [Source:VGNC Symbol;Acc:VGNC:34663]
ENSBTAG00000015537	0.692019	0.00104431	0.731538	1.0473e-07	RASAL2	RAS protein activator like 2 [Source:VGNC Symbol;Acc:VGNC:33738]
ENSBTAG00000015538	-0.607548	0.0202576	-0.557103	0.0125268	LEMD2	LEM domain nuclear envelope protein 2 [Source:VGNC Symbol;Acc:VGNC:30836]
ENSBTAG00000015543	-0.63495	0.0177444	-0.707465	0.0120691	ARHGAP35	Rho GTPase activating protein 35 [Source:VGNC Symbol;Acc:VGNC:26092]
ENSBTAG00000015598	0.5115	0.00951437	0.575706	0.00182547	RPS10	ribosomal protein S10 [Source:VGNC Symbol;Acc:VGNC:55922]
ENSBTAG00000015611	-0.367117	0.0131816	-0.336232	0.00472302	TBC1D9B	TBC1 domain family member 9B [Source:VGNC Symbol;Acc:VGNC:35647]
ENSBTAG00000015637	-0.567904	0.00108328	-0.520465	7.83329e-06	BPNT2	3'(2'), 5'-bisphosphate nucleotidase 2 [Source:VGNC Symbol;Acc:VGNC:30187]
ENSBTAG00000015644	0.993301	0.000614028	1.05141	1.03341e-05	EID2	EP300 interacting inhibitor of differentiation 2 [Source:NCBI gene (formerly Entrezgene);Acc:615269]
ENSBTAG00000015678	0.594014	0.0160476	0.617909	0.00213845	NEMP2	nuclear envelope integral membrane protein 2 [Source:VGNC Symbol;Acc:VGNC:32005]
ENSBTAG00000015730	1.50556	1.8e-05	1.54996	2.04422e-14	BOLA-DMA	major histocompatibility complex, class II, DM alpha [Source:NCBI gene (formerly Entrezgene);Acc:282490]
ENSBTAG00000015745	-0.569198	0.0254749	-0.569131	0.0071359	RAB3IL1	RAB3A interacting protein like 1 [Source:VGNC Symbol;Acc:VGNC:33655]
ENSBTAG00000015752	1.02385	0.0041889	1.11472	0.00029769	SP110	SP110 nuclear body protein [Source:VGNC Symbol;Acc:VGNC:106948]
ENSBTAG00000015769	-0.915523	0.00849008	-0.870769	0.000490406	VSIG4	V-set and immunoglobulin domain containing 4 [Source:VGNC Symbol;Acc:VGNC:36840]
ENSBTAG00000015779	0.645387	0.00849008	0.709506	0.000741123	PML	PML nuclear body scaffold [Source:VGNC Symbol;Acc:VGNC:99292]
ENSBTAG00000015802	-0.435742	0.0105905	-0.40091	0.00139459	CREB3L2	cAMP responsive element binding protein 3 like 2 [Source:VGNC Symbol;Acc:VGNC:27695]
ENSBTAG00000015806	-0.520623	0.000302356	-0.488043	1.12233e-07	OAZ2	ornithine decarboxylase antizyme 2 [Source:VGNC Symbol;Acc:VGNC:32393]
ENSBTAG00000015815	-0.928101	0.00168079	-0.871528	0.000101441	CFP	complement factor properdin [Source:VGNC Symbol;Acc:VGNC:27256]
ENSBTAG00000015831	0.415427	0.0360623	0.437476	0.00867196	RPL18A	ribosomal protein L18a [Source:VGNC Symbol;Acc:VGNC:34112]
ENSBTAG00000015853	-0.413923	0.0480242	-0.373349	0.0172055	SDHC	succinate dehydrogenase complex subunit C [Source:VGNC Symbol;Acc:VGNC:34392]
ENSBTAG00000015860	-0.421187	0.0394639	-0.364336	0.0317583	FGD1	FYVE, RhoGEF and PH domain containing 1 [Source:VGNC Symbol;Acc:VGNC:28964]
ENSBTAG00000015888	-1.29433	0.000723277	-1.21877	3.1352e-05	PDE7B	phosphodiesterase 7B [Source:VGNC Symbol;Acc:VGNC:32686]
ENSBTAG00000015919	1.48875	1.8e-05	1.47034	2.65169e-08	PARM1	prostate androgen-regulated mucin-like protein 1 [Source:VGNC Symbol;Acc:VGNC:32587]
ENSBTAG00000015935	-1.12714	0.0202576	-1.03022	0.00755295	IYD	iodotyrosine deiodinase [Source:VGNC Symbol;Acc:VGNC:30355]
ENSBTAG00000015963	-0.633582	0.004569	-0.599177	0.000862165	DMAC1	distal membrane arm assembly component 1 [Source:VGNC Symbol;Acc:VGNC:28103]
ENSBTAG00000015980	-1.33088	0.00385424	-1.51028	1.85013e-05	FASN	fatty acid synthase [Source:VGNC Symbol;Acc:VGNC:28871]
ENSBTAG00000015996	-0.474763	0.0289646	-0.433024	0.029769	GPC1	glypican 1 [Source:VGNC Symbol;Acc:VGNC:29523]
ENSBTAG00000016005	-0.312259	0.0274346	-0.271657	0.0377064	PPP3CA	protein phosphatase 3 catalytic subunit alpha [Source:VGNC Symbol;Acc:VGNC:33265]
ENSBTAG00000016021	-0.353229	0.0186716	-0.320212	0.0105145	GAA	alpha glucosidase [Source:VGNC Symbol;Acc:VGNC:29182]
ENSBTAG00000016037	-0.317237	0.0433352	-0.296813	0.0155426	BCKDHA	branched chain keto acid dehydrogenase E1 subunit alpha [Source:NCBI gene (formerly Entrezgene);Acc:282149]
ENSBTAG00000016048	-1.07185	0.00205815	-1.03424	5.82186e-05	CPT1B	carnitine palmitoyltransferase 1B [Source:VGNC Symbol;Acc:VGNC:27677]
ENSBTAG00000016053	-0.388386	0.0455694	-0.361394	0.0349928	ARSA	arylsulfatase A [Source:VGNC Symbol;Acc:VGNC:50217]
ENSBTAG00000016073	0.474146	0.00303988	0.500268	0.00145647	UGCG	UDP-glucose ceramide glucosyltransferase [Source:VGNC Symbol;Acc:VGNC:36647]
ENSBTAG00000016098	-0.375052	0.00931694	-0.334162	0.000101075	BRK1	BRICK1 subunit of SCAR/WAVE actin nucleating complex [Source:VGNC Symbol;Acc:VGNC:26570]
ENSBTAG00000016124	2.43762	0.00418102	2.57334	4.05906e-06	PACSIN1	protein kinase C and casein kinase substrate in neurons 1 [Source:VGNC Symbol;Acc:VGNC:32542]
ENSBTAG00000016137	1.38289	0.00472036	1.62501	7.50562e-06	ZNF608	zinc finger protein 608 [Source:VGNC Symbol;Acc:VGNC:37311]
ENSBTAG00000016174	0.410301	0.0390681	0.447551	0.000975378	NCL	nucleolin [Source:NCBI gene (formerly Entrezgene);Acc:497013]
ENSBTAG00000016190	-0.349442	0.0306919	-0.310478	0.00404816	ZNF394	zinc finger protein 394 [Source:NCBI gene (formerly Entrezgene);Acc:522836]
ENSBTAG00000016208	0.622957	0.048627	0.647286	0.0349676	TGM2	transglutaminase 2 [Source:VGNC Symbol;Acc:VGNC:35810]
ENSBTAG00000016221	-0.78867	0.00397738	-0.736718	0.000895122	AMOT	angiomotin [Source:VGNC Symbol;Acc:VGNC:25870]
ENSBTAG00000016224	0.310099	0.0470506	0.356943	0.0130541	RPS7	ribosomal protein S7 [Source:VGNC Symbol;Acc:VGNC:34150]
ENSBTAG00000016229	-0.874542	0.00295637	-0.932192	0.000296353	KLF9	Kruppel like factor 9 [Source:VGNC Symbol;Acc:VGNC:30632]
ENSBTAG00000016249	-1.0592	0.00762037	-1.01671	0.00582518	NAGS	N-acetylglutamate synthase [Source:VGNC Symbol;Acc:VGNC:31871]
ENSBTAG00000016251	-0.410219	0.0361047	-0.370589	0.0177719	TMEM101	transmembrane protein 101 [Source:VGNC Symbol;Acc:VGNC:35942]
ENSBTAG00000016260	0.709003	0.00485269	0.701329	0.00494077	LRRK2	leucine rich repeat kinase 2 [Source:VGNC Symbol;Acc:VGNC:31038]
ENSBTAG00000016287	0.347363	0.00518804	0.37795	0.000581202	UNK	unk zinc finger [Source:VGNC Symbol;Acc:VGNC:36678]
ENSBTAG00000016296	-0.791891	0.00403192	-0.761722	0.000865427	GPD1	glycerol-3-phosphate dehydrogenase 1 [Source:VGNC Symbol;Acc:VGNC:29529]
ENSBTAG00000016334	-0.842586	0.0218566	-0.724367	0.0330305	SATB2	SATB homeobox 2 [Source:VGNC Symbol;Acc:VGNC:34299]
ENSBTAG00000016344	1.74819	0.000766769	1.82176	2.09874e-06	PIK3R6	phosphoinositide-3-kinase regulatory subunit 6 [Source:VGNC Symbol;Acc:VGNC:32897]
ENSBTAG00000016391	0.813042	0.0147489	0.81793	0.00366402
ENSBTAG00000016462	1.83117	7.63e-05	1.98795	7.20339e-11	TCF4	transcription factor 4 [Source:VGNC Symbol;Acc:VGNC:35694]
ENSBTAG00000016469	-0.705384	0.0125698	-0.626461	0.0121249	TNKS1BP1	tankyrase 1 binding protein 1 [Source:VGNC Symbol;Acc:VGNC:36185]
ENSBTAG00000016481	-0.386565	0.0493622	-0.336233	0.0231781	CALU	calumenin [Source:VGNC Symbol;Acc:VGNC:26717]
ENSBTAG00000016498	0.592276	0.000542554	0.614832	0.000184842	PHACTR2	phosphatase and actin regulator 2 [Source:VGNC Symbol;Acc:VGNC:32805]
ENSBTAG00000016504	-0.823806	0.00313975	-0.754846	0.000326358	AGAP1	ArfGAP with GTPase domain, ankyrin repeat and PH domain 1 [Source:VGNC Symbol;Acc:VGNC:59176]
ENSBTAG00000016515	-2.05379	0.000781809	-1.9766	0.000237863	EFNA5	ephrin A5 [Source:VGNC Symbol;Acc:VGNC:28358]
ENSBTAG00000016525	1.80444	0.0184796	1.9859	0.000231855	ITGA1	integrin subunit alpha 1 [Source:VGNC Symbol;Acc:VGNC:30310]
ENSBTAG00000016527	-0.518694	0.0376968	-0.495505	0.0124843	FAM241B	family with sequence similarity 241 member B [Source:VGNC Symbol;Acc:VGNC:28807]
ENSBTAG00000016534	1.72594	0.00729161	1.91287	2.36151e-05	BCL11A	BAF chromatin remodeling complex subunit BCL11A [Source:VGNC Symbol;Acc:VGNC:59205]
ENSBTAG00000016546	0.419032	0.015744	0.464032	0.0278593	PARP12	poly(ADP-ribose) polymerase family member 12 [Source:VGNC Symbol;Acc:VGNC:107230]
ENSBTAG00000016559	-0.444837	0.0234555	-0.412405	0.00418802	NUDT22	nudix hydrolase 22 [Source:VGNC Symbol;Acc:VGNC:32337]
ENSBTAG00000016566	0.661902	0.0298444	0.673953	0.0340842	ITGA9	integrin subunit alpha 9 [Source:VGNC Symbol;Acc:VGNC:30320]
ENSBTAG00000016609	-1.03525	0.00510603	-1.00947	0.000704995	DQX1	DEAQ-box RNA dependent ATPase 1 [Source:VGNC Symbol;Acc:VGNC:28199]
ENSBTAG00000016615	-0.699189	0.0035845	-0.678171	0.000454735	ABHD6	abhydrolase domain containing 6, acylglycerol lipase [Source:VGNC Symbol;Acc:VGNC:25503]
ENSBTAG00000016618	-0.396877	0.00814958	-0.36113	0.000693906	DSTYK	dual serine/threonine and tyrosine protein kinase [Source:VGNC Symbol;Acc:VGNC:28227]
ENSBTAG00000016629	-0.7804	0.000296907	-0.741223	6.65287e-08	ADCY9	adenylate cyclase 9 [Source:VGNC Symbol;Acc:VGNC:25650]
ENSBTAG00000016644	-1.56359	0.00108918	-1.61958	3.27066e-05	LVRN	laeverin [Source:VGNC Symbol;Acc:VGNC:31086]
ENSBTAG00000016649	0.783943	0.0131243	0.865207	0.000456636	CCND2	cyclin D2 [Source:VGNC Symbol;Acc:VGNC:26963]
ENSBTAG00000016656	0.536232	0.00926137	0.596701	0.00300611	PARP14	poly(ADP-ribose) polymerase family member 14 [Source:NCBI gene (formerly Entrezgene);Acc:540789]
ENSBTAG00000016691	-0.435791	0.0390371	-0.408973	0.00667366	LACC1	laccase domain containing 1 [Source:VGNC Symbol;Acc:VGNC:107253]
ENSBTAG00000016708	-0.285203	0.0422335	-0.254517	0.00533762	CLTC	clathrin heavy chain [Source:VGNC Symbol;Acc:VGNC:27471]
ENSBTAG00000016713	-1.07181	0.0131816	-0.853407	0.0380198	TMEM30B	transmembrane protein 30B [Source:VGNC Symbol;Acc:VGNC:36075]
ENSBTAG00000016714	-0.646669	0.0304216	-0.632121	0.0141277
ENSBTAG00000016739	-1.49809	0.00290494	-1.62572	6.2105e-05	RASAL1	RAS protein activator like 1 [Source:VGNC Symbol;Acc:VGNC:50255]
ENSBTAG00000016768	-0.829852	0.0205884	-0.815353	0.00953427	SCN3B	sodium voltage-gated channel beta subunit 3 [Source:VGNC Symbol;Acc:VGNC:34349]
ENSBTAG00000016770	0.874779	0.0341073	0.996042	0.00465822	GAPT	GRB2 binding adaptor protein, transmembrane [Source:VGNC Symbol;Acc:VGNC:29249]
ENSBTAG00000016776	-0.810268	0.020335	-0.661916	0.0214058	BAHCC1	BAH domain and coiled-coil containing 1 [Source:VGNC Symbol;Acc:VGNC:55774]
ENSBTAG00000016784	3.21947	0.00167595	3.72738	1.20547e-08	DNAH7	dynein axonemal heavy chain 7 [Source:VGNC Symbol;Acc:VGNC:50052]
ENSBTAG00000016813	-1.18143	0.00835035	-1.06633	0.0054799	SH3D19	SH3 domain containing 19 [Source:VGNC Symbol;Acc:VGNC:34570]
ENSBTAG00000016819	-1.95204	0.000111577	-2.01518	7.04607e-09	FABP3	fatty acid binding protein 3 [Source:VGNC Symbol;Acc:VGNC:28697]
ENSBTAG00000016826	-1.30921	0.0429899	-1.16535	0.031075	GPR176	G protein-coupled receptor 176 [Source:VGNC Symbol;Acc:VGNC:29572]
ENSBTAG00000016835	2.98584	0.0102723	3.26899	1.02758e-05	IL17F	interleukin 17F [Source:VGNC Symbol;Acc:VGNC:30121]
ENSBTAG00000016857	-1.96613	0.00692752	-2.06311	0.000501971	ADAMTS15	ADAM metallopeptidase with thrombospondin type 1 motif 15 [Source:VGNC Symbol;Acc:VGNC:25619]
ENSBTAG00000016881	2.15048	0.0118077	2.50241	1.06113e-05	ANPEP	alanyl aminopeptidase, membrane [Source:VGNC Symbol;Acc:VGNC:25960]
ENSBTAG00000016931	0.951718	0.0105819	0.962109	0.00087838	E2F7	E2F transcription factor 7 [Source:VGNC Symbol;Acc:VGNC:28291]
ENSBTAG00000016936	-0.908757	0.0475351	-0.849871	0.0226322	MISP3	MISP family member 3 [Source:VGNC Symbol;Acc:VGNC:55217]
ENSBTAG00000016959	-0.492199	0.00296725	-0.470738	0.000704995	LAPTM4B	lysosomal protein transmembrane 4 beta [Source:NCBI gene (formerly Entrezgene);Acc:404155]
ENSBTAG00000016973	-1.30465	0.0102568	-0.97833	0.0441541	PRSS8	serine protease 8 [Source:VGNC Symbol;Acc:VGNC:33426]
ENSBTAG00000016998	-0.581134	0.0315129	-0.532079	0.037735	ARL11	ADP ribosylation factor like GTPase 11 [Source:VGNC Symbol;Acc:VGNC:26137]
ENSBTAG00000017032	1.75574	0.040609	1.48361	0.0266702	FREM2	FRAS1 related extracellular matrix 2 [Source:VGNC Symbol;Acc:VGNC:29111]
ENSBTAG00000017063	-2.20701	0.00108918	-1.57771	0.0128924	EPB41L4B	erythrocyte membrane protein band 4.1 like 4B [Source:VGNC Symbol;Acc:VGNC:28524]
ENSBTAG00000017085	-0.513633	0.0134102	-0.500748	0.000402087	AGA	aspartylglucosaminidase [Source:VGNC Symbol;Acc:VGNC:25719]
ENSBTAG00000017104	-1.83066	0.0175141	-1.84727	0.00284439	MUC1	mucin 1, cell surface associated [Source:VGNC Symbol;Acc:VGNC:59186]
ENSBTAG00000017105	1.92935	0.0074358	2.17881	9.62929e-05	FSTL4	follistatin like 4 [Source:VGNC Symbol;Acc:VGNC:54435]
ENSBTAG00000017136	-0.991876	0.0168252	-1.09023	0.00287506	SSTR2	somatostatin receptor 2 [Source:VGNC Symbol;Acc:VGNC:35326]
ENSBTAG00000017150	-1.4295	0.00529536	-1.45753	0.000891003	EHF	ETS homologous factor [Source:VGNC Symbol;Acc:VGNC:28375]
ENSBTAG00000017151	-2.38587	0.000747906	-2.17816	2.45742e-05	SH3TC2	SH3 domain and tetratricopeptide repeats 2 [Source:VGNC Symbol;Acc:VGNC:34583]
ENSBTAG00000017155	0.431718	0.0327235	0.471103	0.00220379	TRIM32	tripartite motif containing 32 [Source:VGNC Symbol;Acc:VGNC:36328]
ENSBTAG00000017167	-1.25406	0.049811	-1.21464	0.0241812	LRAT	lecithin retinol acyltransferase [Source:VGNC Symbol;Acc:VGNC:49555]
ENSBTAG00000017211	-0.921686	0.0319979	-0.841348	0.0327312	SERINC4	serine incorporator 4 [Source:VGNC Symbol;Acc:VGNC:97310]
ENSBTAG00000017212	0.740419	0.0140996	0.8152	0.000857531	HYPK	huntingtin interacting protein K [Source:VGNC Symbol;Acc:VGNC:30015]
ENSBTAG00000017281	-1.15488	0.000296907	-1.1276	1.80808e-07	OPLAH	5-oxoprolinase, ATP-hydrolysing [Source:VGNC Symbol;Acc:VGNC:53869]
ENSBTAG00000017305	3.80767	0.00464459	3.87306	1.95772e-07
ENSBTAG00000017313	0.756973	0.00108918	0.790807	4.49661e-07	ADA2	adenosine deaminase 2 [Source:VGNC Symbol;Acc:VGNC:54400]
ENSBTAG00000017321	-0.360446	0.0272246	-0.323033	9.45134e-05	SUMO3	small ubiquitin like modifier 3 [Source:VGNC Symbol;Acc:VGNC:56237]
ENSBTAG00000017333	-0.690734	0.0236043	-0.735483	0.0207187	PRX	periaxin [Source:VGNC Symbol;Acc:VGNC:33430]
ENSBTAG00000017339	2.67548	0.0139943	3.12049	0.000196632	RUNX1T1	RUNX1 partner transcriptional co-repressor 1 [Source:VGNC Symbol;Acc:VGNC:55756]
ENSBTAG00000017370	-1.11547	0.00991048	-0.971372	0.0153732	ARFGEF3	ARFGEF family member 3 [Source:VGNC Symbol;Acc:VGNC:26066]
ENSBTAG00000017381	-0.976073	0.0214214	-0.855605	0.0309779	CLDN19	claudin 19 [Source:VGNC Symbol;Acc:VGNC:27409]
ENSBTAG00000017441	0.351484	0.0201828	0.391483	0.00156555	RPL27	ribosomal protein L27 [Source:VGNC Symbol;Acc:VGNC:55868]
ENSBTAG00000017451	-0.461085	0.0194341	-0.426376	0.00387392	TSPAN17	tetraspanin 17 [Source:VGNC Symbol;Acc:VGNC:36432]
ENSBTAG00000017486	-0.60618	0.046542	-0.57241	0.0481894	ADARB1	adenosine deaminase RNA specific B1 [Source:VGNC Symbol;Acc:VGNC:25636]
ENSBTAG00000017493	-0.485774	0.0153126	-0.491738	0.00660796	JADE1	jade family PHD finger 1 [Source:VGNC Symbol;Acc:VGNC:30358]
ENSBTAG00000017504	1.39331	0.0137755	1.25264	0.00469005	FAIM2	Fas apoptotic inhibitory molecule 2 [Source:VGNC Symbol;Acc:VGNC:28710]
ENSBTAG00000017529	-2.67416	0.00104431	-3.02958	1.14681e-07	CA8	carbonic anhydrase 8 [Source:VGNC Symbol;Acc:VGNC:26658]
ENSBTAG00000017550	0.417523	0.026389	0.458859	0.00379877	CSNK1G3	casein kinase 1 gamma 3 [Source:VGNC Symbol;Acc:VGNC:27768]
ENSBTAG00000017561	-3.62314	0.00254396	-3.37643	0.000721136	HHIPL2	HHIP like 2 [Source:VGNC Symbol;Acc:VGNC:29842]
ENSBTAG00000017564	-0.989386	0.02034	-0.872851	0.0309659	CGN	cingulin [Source:VGNC Symbol;Acc:VGNC:27258]
ENSBTAG00000017566	-0.963275	0.0276763	-1.08762	0.00915554	TUFT1	tuftelin 1 [Source:VGNC Symbol;Acc:VGNC:36518]
ENSBTAG00000017567	-0.42586	0.042032	-0.430586	0.00635274	ACACA	acetyl-CoA carboxylase alpha [Source:VGNC Symbol;Acc:VGNC:25519]
ENSBTAG00000017580	0.479216	0.0134916	0.525769	4.75803e-05	RFX5	regulatory factor X5 [Source:VGNC Symbol;Acc:VGNC:33897]
ENSBTAG00000017594	-0.463789	0.0300685	-0.419646	0.00316423	ZHX3	zinc fingers and homeoboxes 3 [Source:VGNC Symbol;Acc:VGNC:37184]
ENSBTAG00000017602	-0.805661	0.0144414	-0.707278	0.0160701	TMEM45B	transmembrane protein 45B [Source:VGNC Symbol;Acc:VGNC:36089]
ENSBTAG00000017616	-0.728008	0.00951437	-0.713616	0.000891639	ADSS1	adenylosuccinate synthase 1 [Source:VGNC Symbol;Acc:VGNC:25701]
ENSBTAG00000017648	2.03367	0.000898467	2.20892	7.62636e-08	TIFAB	TIFA inhibitor [Source:VGNC Symbol;Acc:VGNC:52889]
ENSBTAG00000017666	-0.797087	0.0251648	-0.729612	0.00606688	ABCC5	ATP binding cassette subfamily C member 5 [Source:VGNC Symbol;Acc:VGNC:25474]
ENSBTAG00000017670	1.67666	0.00473495	1.88669	1.81675e-05
ENSBTAG00000017697	-1.42754	0.0228899	-1.45869	0.00316423	CTF1	cardiotrophin 1 [Source:VGNC Symbol;Acc:VGNC:27793]
ENSBTAG00000017704	-1.44108	0.00107126	-1.55821	7.05562e-06	ABCG2	ATP binding cassette subfamily G member 2 [Source:VGNC Symbol;Acc:VGNC:53683]
ENSBTAG00000017747	0.429682	0.0456928	0.469154	0.00188824	PLSCR3	phospholipid scramblase 3 [Source:VGNC Symbol;Acc:VGNC:55863]
ENSBTAG00000017765	-1.20305	0.0140043	-1.28849	0.000836107	GSTM1	glutathione S-transferase M1 [Source:NCBI gene (formerly Entrezgene);Acc:327709]
ENSBTAG00000017771	-0.951171	0.000726349	-0.867292	6.93782e-05	EPN2	epsin 2 [Source:VGNC Symbol;Acc:VGNC:28547]
ENSBTAG00000017797	0.845719	0.0216137	0.812142	0.0128688	LY75	lymphocyte antigen 75 [Source:NCBI gene (formerly Entrezgene);Acc:407236]
ENSBTAG00000017802	-0.791072	0.0326445	-0.66249	0.0247868	THRB	thyroid hormone receptor beta [Source:VGNC Symbol;Acc:VGNC:35847]
ENSBTAG00000017805	-1.27789	0.00141172	-1.2331	7.5816e-05	CRACR2B	calcium release activated channel regulator 2B [Source:VGNC Symbol;Acc:VGNC:56262]
ENSBTAG00000017812	-1.04669	0.00524273	-0.888357	0.00306819	ALS2CL	ALS2 C-terminal like [Source:VGNC Symbol;Acc:VGNC:25852]
ENSBTAG00000017824	0.86443	0.00096587	0.984241	1.89474e-06	IRF8	interferon regulatory factor 8 [Source:VGNC Symbol;Acc:VGNC:30279]
ENSBTAG00000017831	-0.744237	0.00254396	-0.693921	8.03078e-05	ERLIN2	ER lipid raft associated 2 [Source:VGNC Symbol;Acc:VGNC:28589]
ENSBTAG00000017845	-0.306454	0.0362575	-0.269886	0.00146827	BAG1	BAG cochaperone 1 [Source:VGNC Symbol;Acc:VGNC:26405]
ENSBTAG00000017850	0.498697	0.0345514	0.556232	0.00617352	ARHGEF6	Rac/Cdc42 guanine nucleotide exchange factor 6 [Source:VGNC Symbol;Acc:VGNC:26120]
ENSBTAG00000017877	-1.27362	0.0154342	-1.01302	0.0441541	NECTIN4	nectin cell adhesion molecule 4 [Source:VGNC Symbol;Acc:VGNC:55633]
ENSBTAG00000017943	-0.470551	0.026389	-0.432035	0.00297246	GALNT6	polypeptide N-acetylgalactosaminyltransferase 6 [Source:VGNC Symbol;Acc:VGNC:29234]
ENSBTAG00000017964	-0.557332	0.0138128	-0.513909	0.0279221	LRRC51	leucine-rich repeat-containing protein 51 [Source:NCBI gene (formerly Entrezgene);Acc:515066]
ENSBTAG00000018007	-2.0787	0.00294549	-1.59392	0.0158423	NR2F2	nuclear receptor subfamily 2 group F member 2 [Source:VGNC Symbol;Acc:VGNC:32241]
ENSBTAG00000018013	0.439502	0.0449878	0.465433	0.0348664	EMP3	epithelial membrane protein 3 [Source:VGNC Symbol;Acc:VGNC:28483]
ENSBTAG00000018031	-1.0862	0.00154812	-1.11979	0.000113714	PODXL2	podocalyxin like 2 [Source:VGNC Symbol;Acc:VGNC:33103]
ENSBTAG00000018040	0.739721	0.00849008	0.811671	0.000289721	PSMB10	proteasome 20S subunit beta 10 [Source:VGNC Symbol;Acc:VGNC:97305]
ENSBTAG00000018043	-0.550096	0.0391241	-0.494875	0.0197387	LCAT	lecithin-cholesterol acyltransferase [Source:VGNC Symbol;Acc:VGNC:30809]
ENSBTAG00000018059	0.601096	0.0320124	0.589986	0.03467	CD80	CD80 molecule [Source:VGNC Symbol;Acc:VGNC:27048]
ENSBTAG00000018071	-0.832545	0.021221	-0.868837	0.0065116	TMOD4	tropomodulin 4 [Source:VGNC Symbol;Acc:VGNC:36137]
ENSBTAG00000018088	1.6091	0.0212653	1.87124	0.000275224	SETBP1	SET binding protein 1 [Source:VGNC Symbol;Acc:VGNC:34491]
ENSBTAG00000018130	0.907434	0.00917041	0.938393	0.000283034	MAP2	microtubule associated protein 2 [Source:VGNC Symbol;Acc:VGNC:31182]
ENSBTAG00000018133	-1.01864	0.00951437	-0.957823	0.00465822	SEMA3A	semaphorin 3A [Source:VGNC Symbol;Acc:VGNC:34426]
ENSBTAG00000018158	-0.935431	0.0237403	-0.865782	0.0287015	TMEM139	transmembrane protein 139 [Source:VGNC Symbol;Acc:VGNC:35972]
ENSBTAG00000018179	-2.8309	0.000702193	-2.45774	9.23771e-06	PCDH8	protocadherin 8 [Source:VGNC Symbol;Acc:VGNC:32622]
ENSBTAG00000018189	-0.480968	0.0226018	-0.418909	0.045163	CSTB	cystatin B (stefin B) [Source:NCBI gene (formerly Entrezgene);Acc:514170]
ENSBTAG00000018198	1.40056	0.000208114	1.43065	2.81356e-08	TLR9	toll like receptor 9 [Source:NCBI gene (formerly Entrezgene);Acc:282602]
ENSBTAG00000018200	0.961393	0.0164208	0.924407	0.0196827	IL15	interleukin 15 [Source:VGNC Symbol;Acc:VGNC:30116]
ENSBTAG00000018202	0.438941	0.00991821	0.453504	0.00130863	CYB561A3	cytochrome b561 family member A3 [Source:VGNC Symbol;Acc:VGNC:50258]
ENSBTAG00000018206	-1.75677	0.0140673	-1.87934	0.00014606	NIPAL2	NIPA like domain containing 2 [Source:VGNC Symbol;Acc:VGNC:32082]
ENSBTAG00000018229	-1.51795	0.00096587	-1.61941	1.88364e-06	NFIX	nuclear factor I X [Source:VGNC Symbol;Acc:VGNC:32042]
ENSBTAG00000018236	-1.10747	0.00540361	-1.10598	0.000322225	EPB41L5	erythrocyte membrane protein band 4.1 like 5 [Source:VGNC Symbol;Acc:VGNC:28525]
ENSBTAG00000018240	1.53363	0.00115122	1.64207	1.61269e-07	CYP2S1	cytochrome P450, family 2, subfamily S, polypeptide 1 [Source:NCBI gene (formerly Entrezgene);Acc:514971]
ENSBTAG00000018245	-1.54299	0.00336399	-1.44736	0.000390729	SLC1A3	solute carrier family 1 member 3 [Source:VGNC Symbol;Acc:VGNC:34713]
ENSBTAG00000018247	-0.355298	0.0230481	-0.325849	0.0119788	OCRL	OCRL inositol polyphosphate-5-phosphatase [Source:VGNC Symbol;Acc:VGNC:32398]
ENSBTAG00000018270	0.939321	0.0286457	0.86946	0.0144302	NFATC2	nuclear factor of activated T cells 2 [Source:VGNC Symbol;Acc:VGNC:32031]
ENSBTAG00000018272	0.451717	0.00973522	0.486473	0.000957811	RERE	arginine-glutamic acid dipeptide repeats [Source:VGNC Symbol;Acc:VGNC:33872]
ENSBTAG00000018294	2.2437	0.00474793	2.69281	2.20694e-06	DNASE1L3	deoxyribonuclease 1 like 3 [Source:VGNC Symbol;Acc:VGNC:28135]
ENSBTAG00000018316	-0.658951	0.00951947	-0.665662	0.00364173	ZMYND15	zinc finger MYND-type containing 15 [Source:VGNC Symbol;Acc:VGNC:37204]
ENSBTAG00000018349	0.585657	0.0121711	0.628689	0.00213845	IFI30	IFI30 lysosomal thiol reductase [Source:VGNC Symbol;Acc:VGNC:30043]
ENSBTAG00000018364	-0.518967	0.00407891	-0.470439	0.00480172	TMEM132A	transmembrane protein 132A [Source:VGNC Symbol;Acc:VGNC:35965]
ENSBTAG00000018413	-0.790638	0.0173243	-0.756509	0.00870074	TENT5B	terminal nucleotidyltransferase 5B [Source:VGNC Symbol;Acc:VGNC:28816]
ENSBTAG00000018419	0.630834	0.0199378	0.755084	0.00330579	ADCY4	adenylate cyclase 4 [Source:VGNC Symbol;Acc:VGNC:25645]
ENSBTAG00000018451	0.786914	0.00255052	0.806455	0.000274345	PTMS	parathymosin [Source:VGNC Symbol;Acc:VGNC:106429]
ENSBTAG00000018454	-0.381839	0.0124759	-0.34867	0.0187343	UFSP2	UFM1 specific peptidase 2 [Source:VGNC Symbol;Acc:VGNC:107014]
ENSBTAG00000018464	0.771088	0.00426929	0.831363	0.000477718	ZDHHC14	zinc finger DHHC-type palmitoyltransferase 14 [Source:VGNC Symbol;Acc:VGNC:37129]
ENSBTAG00000018513	0.995832	0.0172694	1.14566	0.000791058	FHL1	four and a half LIM domains 1 [Source:VGNC Symbol;Acc:VGNC:28999]
ENSBTAG00000018517	-0.490534	0.00994343	-0.453145	0.00266109	VLDLR	very low density lipoprotein receptor [Source:VGNC Symbol;Acc:VGNC:36803]
ENSBTAG00000018523	0.538358	0.00402321	0.60768	0.000101075	TRIM38	tripartite motif containing 38 [Source:VGNC Symbol;Acc:VGNC:36333]
ENSBTAG00000018531	3.29144	0.00142867	3.00788	4.79822e-05	JCHAIN	joining chain of multimeric IgA and IgM [Source:VGNC Symbol;Acc:VGNC:30373]
ENSBTAG00000018577	0.440497	0.0167551	0.470798	0.00916328	SLC7A1	solute carrier family 7 member 1 [Source:VGNC Symbol;Acc:VGNC:34924]
ENSBTAG00000018588	-0.306088	0.0071217	-0.265169	0.00319417	TMBIM6	transmembrane BAX inhibitor motif containing 6 [Source:VGNC Symbol;Acc:VGNC:35916]
ENSBTAG00000018596	-0.925416	0.00477193	-0.815309	0.00396398	PTPN21	protein tyrosine phosphatase non-receptor type 21 [Source:VGNC Symbol;Acc:VGNC:33535]
ENSBTAG00000018607	1.37476	0.034855	1.33606	0.0149826	TSPEAR	thrombospondin type laminin G domain and EAR repeats [Source:VGNC Symbol;Acc:VGNC:36444]
ENSBTAG00000018633	-0.504695	0.0163568	-0.469828	0.00483206	RABAC1	Rab acceptor 1 [Source:VGNC Symbol;Acc:VGNC:33666]
ENSBTAG00000018663	-2.28486	0.00124611	-1.49417	0.025097	GPRC5C	G protein-coupled receptor class C group 5 member C [Source:NCBI gene (formerly Entrezgene);Acc:535664]
ENSBTAG00000018694	-0.623622	0.0140996	-0.59066	0.00364671	ACSS3	acyl-CoA synthetase short chain family member 3 [Source:VGNC Symbol;Acc:VGNC:25572]
ENSBTAG00000018747	-2.58518	0.0021754	-2.81114	5.60223e-05	PRKAA2	protein kinase AMP-activated catalytic subunit alpha 2 [Source:VGNC Symbol;Acc:VGNC:50249]
ENSBTAG00000018774	0.990496	0.00684768	1.16222	8.58043e-05
ENSBTAG00000018777	-0.924321	0.0102723	-0.841066	0.0184131	ADCY5	adenylate cyclase 5 [Source:VGNC Symbol;Acc:VGNC:25646]
ENSBTAG00000018785	-0.73528	0.00284477	-0.731427	0.00127745	TUBB1	tubulin beta 1 class VI [Source:VGNC Symbol;Acc:VGNC:36506]
ENSBTAG00000018812	0.439522	0.0373663	0.484567	0.000429305	NOP56	NOP56 ribonucleoprotein [Source:VGNC Symbol;Acc:VGNC:32169]
ENSBTAG00000018825	0.341588	0.0484169	0.382606	0.0178513	SSH1	slingshot protein phosphatase 1 [Source:VGNC Symbol;Acc:VGNC:35312]
ENSBTAG00000018841	-2.07583	0.00267636	-1.4517	0.0310256	PTPN3	protein tyrosine phosphatase non-receptor type 3 [Source:VGNC Symbol;Acc:VGNC:33538]
ENSBTAG00000018846	-0.400438	0.00635085	-0.365554	0.00191236	CLN5	CLN5 intracellular trafficking protein [Source:VGNC Symbol;Acc:VGNC:107252]
ENSBTAG00000018849	3.11196	0.0218694	3.48408	0.00153525	AICDA	activation induced cytidine deaminase [Source:VGNC Symbol;Acc:VGNC:25757]
ENSBTAG00000018894	-0.682954	0.00444817	-0.64932	0.000116253	PEX11G	peroxisomal biosis factor 11 gamma [Source:VGNC Symbol;Acc:VGNC:32753]
ENSBTAG00000018914	-1.88173	0.000994795	-1.55125	0.000977428	RAB25	RAB25, member RAS onco family [Source:VGNC Symbol;Acc:VGNC:33632]
ENSBTAG00000018936	-0.765708	0.000843545	-0.71236	1.79972e-05	LSS	lanosterol synthase [Source:VGNC Symbol;Acc:VGNC:31065]
ENSBTAG00000018937	-0.539081	0.00282553	-0.500868	0.00164535	HMOX2	heme oxygenase 2 [Source:VGNC Symbol;Acc:VGNC:29886]
ENSBTAG00000018946	-0.697234	0.0314832	-0.577835	0.045384	NIBAN3	niban apoptosis regulator 3 [Source:VGNC Symbol;Acc:VGNC:55221]
ENSBTAG00000018966	-1.6036	0.00249302	-1.32682	0.00533762	PLCE1	phospholipase C epsilon 1 [Source:VGNC Symbol;Acc:VGNC:32987]
ENSBTAG00000018993	0.8977	0.00475515	0.964473	0.000455853	ITGB7	integrin subunit beta 7 [Source:VGNC Symbol;Acc:VGNC:30332]
ENSBTAG00000019011	-0.467089	0.0114921	-0.417632	0.000791586	PGM1	phosphoglucomutase 1 [Source:VGNC Symbol;Acc:VGNC:32793]
ENSBTAG00000019013	-0.316864	0.0480083	-0.285765	0.0195237	HECTD3	HECT domain E3 ubiquitin protein ligase 3 [Source:VGNC Symbol;Acc:VGNC:29802]
ENSBTAG00000019040	-0.455127	0.00621291	-0.427275	0.0121942	PLBD2	phospholipase B domain containing 2 [Source:VGNC Symbol;Acc:VGNC:32979]
ENSBTAG00000019044	-0.491491	0.0194722	-0.45548	0.0125432	BAIAP2	BAR/IMD domain containing adaptor protein 2 [Source:VGNC Symbol;Acc:VGNC:26412]
ENSBTAG00000019054	0.918419	0.00679268	0.990832	0.000196597	EPSTI1	epithelial stromal interaction 1 [Source:VGNC Symbol;Acc:VGNC:28557]
ENSBTAG00000019062	0.463508	0.0386245	0.522322	0.00316122	FCHSD2	FCH and double SH3 domains 2 [Source:VGNC Symbol;Acc:VGNC:28937]
ENSBTAG00000019066	1.32941	0.0082039	1.26352	0.00349987	FAM167A	family with sequence similarity 167 member A [Source:VGNC Symbol;Acc:VGNC:28750]
ENSBTAG00000019069	0.724052	0.00015588	0.783002	1.02167e-07	SYNGR2	synaptogyrin 2 [Source:VGNC Symbol;Acc:VGNC:107278]
ENSBTAG00000019076	-0.734281	0.040134	-0.613424	0.0258451	PAK6	p21 (RAC1) activated kinase 6 [Source:NCBI gene (formerly Entrezgene);Acc:539224]
ENSBTAG00000019095	1.28673	0.0351839	1.64637	0.0010398	CCR10	C-C motif chemokine receptor 10 [Source:VGNC Symbol;Acc:VGNC:26983]
ENSBTAG00000019107	-0.405826	0.0321153	-0.38259	0.0365782	GAS7	growth arrest specific 7 [Source:VGNC Symbol;Acc:VGNC:29262]
ENSBTAG00000019132	1.98668	0.00915832	2.17054	7.42681e-06	DMP1	dentin matrix acidic phosphoprotein 1 [Source:VGNC Symbol;Acc:VGNC:28108]
ENSBTAG00000019150	-0.796852	0.0104387	-0.750804	0.00121065	PLD3	phospholipase D family member 3 [Source:VGNC Symbol;Acc:VGNC:32997]
ENSBTAG00000019157	-0.665127	0.0350248	-0.609554	0.0201387	LRRC10	leucine rich repeat containing 10 [Source:VGNC Symbol;Acc:VGNC:52796]
ENSBTAG00000019166	0.472701	0.0403483	0.500153	0.00130566	NSMCE4A	NSE4 homolog A, SMC5-SMC6 complex component [Source:VGNC Symbol;Acc:VGNC:32282]
ENSBTAG00000019211	0.440696	0.0381279	0.484498	0.00349018	BRIX1	biosis of ribosomes BRX1 [Source:VGNC Symbol;Acc:VGNC:26569]
ENSBTAG00000019217	-0.41874	0.0482421	-0.392027	0.0271732	KIF13A	kinesin family member 13A [Source:VGNC Symbol;Acc:VGNC:54226]
ENSBTAG00000019218	-0.424035	0.0218234	-0.39825	0.0153586	ATP6V0A1	ATPase H+ transporting V0 subunit a1 [Source:VGNC Symbol;Acc:VGNC:26307]
ENSBTAG00000019252	-1.77985	0.0127705	-1.48795	0.0214002	KDF1	keratinocyte differentiation factor 1 [Source:VGNC Symbol;Acc:VGNC:30521]
ENSBTAG00000019253	0.64493	0.0106248	0.690071	0.000685163	RPL36A	ribosomal protein L36a-like [Source:NCBI gene (formerly Entrezgene);Acc:508165]
ENSBTAG00000019272	0.930215	0.000339755	1.03955	3.45482e-07	LPCAT2	lysophosphatidylcholine acyltransferase 2 [Source:VGNC Symbol;Acc:VGNC:30962]
ENSBTAG00000019297	3.35627	0.00951947	4.69469	4.48638e-05	GFRA1	GDNF family receptor alpha 1 [Source:VGNC Symbol;Acc:VGNC:29332]
ENSBTAG00000019313	0.577488	0.0147489	0.536442	0.0410295	ZMIZ1	zinc finger MIZ-type containing 1 [Source:VGNC Symbol;Acc:VGNC:37195]
ENSBTAG00000019347	-1.58574	0.0134247	-1.97866	0.000253628	PLXDC1	plexin domain containing 1 [Source:VGNC Symbol;Acc:VGNC:33057]
ENSBTAG00000019353	0.54308	0.0342342	0.607031	0.0038774	STIM2	stromal interaction molecule 2 [Source:VGNC Symbol;Acc:VGNC:53776]
ENSBTAG00000019365	-0.586624	0.0493622	-0.523754	0.0225473	BACE1	beta-secretase 1 [Source:VGNC Symbol;Acc:VGNC:26400]
ENSBTAG00000019421	1.00202	0.0365011	1.2149	0.0017056	DACT1	dishevelled binding antagonist of beta catenin 1 [Source:VGNC Symbol;Acc:VGNC:27867]
ENSBTAG00000019448	-1.73188	0.00333803	-1.27213	0.0218703	CLDN7	claudin 7 [Source:VGNC Symbol;Acc:VGNC:55796]
ENSBTAG00000019454	-0.548281	0.0163109	-0.542968	0.000878181	ANGEL1	angel homolog 1 [Source:VGNC Symbol;Acc:VGNC:25886]
ENSBTAG00000019455	-1.70925	0.00139917	-1.5432	0.000462307	MYO5B	myosin VB [Source:VGNC Symbol;Acc:VGNC:31827]
ENSBTAG00000019513	-0.748415	0.0224373	-0.707599	0.00273244	C11H9orf50	chromosome 11 C9orf50 homolog [Source:VGNC Symbol;Acc:VGNC:52622]
ENSBTAG00000019567	0.942266	0.0130126	1.02687	0.0018748	IL21R	interleukin 21 receptor [Source:VGNC Symbol;Acc:VGNC:30142]
ENSBTAG00000019574	-1.28176	0.023078	-1.13185	0.0237723	MAPK12	mitogen-activated protein kinase 12 [Source:VGNC Symbol;Acc:VGNC:31215]
ENSBTAG00000019581	0.698741	0.00225254	0.740276	4.38405e-05	PLEKHF2	pleckstrin homology and FYVE domain containing 2 [Source:VGNC Symbol;Acc:VGNC:33013]
ENSBTAG00000019588	1.26536	0.000119321	1.29874	5.23496e-08	BLA-DQB	MHC class II antigen [Source:NCBI gene (formerly Entrezgene);Acc:539241]
ENSBTAG00000019596	-1.70088	0.00129897	-1.84533	1.32674e-05	GPRC5B	G protein-coupled receptor class C group 5 member B [Source:VGNC Symbol;Acc:VGNC:29607]
ENSBTAG00000019603	-0.31656	0.0449495	-0.268597	0.0293736	LDHB	lactate dehydrogenase B [Source:VGNC Symbol;Acc:VGNC:30824]
ENSBTAG00000019612	-1.07646	0.000278095	-1.0428	4.23929e-07	RNASE4	ribonuclease A family member 4 [Source:VGNC Symbol;Acc:VGNC:33998]
ENSBTAG00000019617	1.05142	0.00164457	1.11634	9.72069e-06	PTPN22	protein tyrosine phosphatase non-receptor type 22 [Source:VGNC Symbol;Acc:VGNC:33536]
ENSBTAG00000019633	-1.86039	0.00235152	-1.2429	0.0348135	SHROOM3	shroom family member 3 [Source:VGNC Symbol;Acc:VGNC:34609]
ENSBTAG00000019669	-0.840713	0.00550541	-0.804651	0.00128146	CD163	CD163 molecule [Source:NCBI gene (formerly Entrezgene);Acc:533844]
ENSBTAG00000019697	0.459808	0.0227142	0.537079	0.00442241	NPAS2	neuronal PAS domain protein 2 [Source:VGNC Symbol;Acc:VGNC:32190]
ENSBTAG00000019708	-0.876483	0.0143352	-0.89622	0.0141417	ACSL6	acyl-CoA synthetase long chain family member 6 [Source:VGNC Symbol;Acc:VGNC:55153]
ENSBTAG00000019718	0.582351	0.00388513	0.64411	0.000314485	RPS15	ribosomal protein S15 [Source:VGNC Symbol;Acc:VGNC:34131]
ENSBTAG00000019755	-0.324166	0.0150241	-0.299473	0.00609158	REEP3	receptor accessory protein 3 [Source:VGNC Symbol;Acc:VGNC:33853]
ENSBTAG00000019794	-0.48656	0.00333363	-0.439071	0.0105145	SYPL1	synaptophysin like 1 [Source:VGNC Symbol;Acc:VGNC:53679]
ENSBTAG00000019796	2.26208	0.0172201	2.41524	0.000490406	FCMR	Fc fragment of IgM receptor [Source:VGNC Symbol;Acc:VGNC:28938]
ENSBTAG00000019798	-1.89598	0.0242143	-1.89281	0.00369758	PIGR	polymeric immunoglobulin receptor [Source:VGNC Symbol;Acc:VGNC:32876]
ENSBTAG00000019803	-0.349592	0.0358267	-0.306713	0.03584	POLR3K	RNA polymerase III subunit K [Source:VGNC Symbol;Acc:VGNC:33153]
ENSBTAG00000019838	-0.238267	0.0206741	-0.213895	0.0309659	SHC1	SHC adaptor protein 1 [Source:VGNC Symbol;Acc:VGNC:34590]
ENSBTAG00000019839	-1.15655	0.0131816	-1.0045	0.0222997	LTBP1	latent transforming growth factor beta binding protein 1 [Source:VGNC Symbol;Acc:VGNC:31071]
ENSBTAG00000019847	-0.444255	0.00343863	-0.423555	0.00128371	CPEB2	cytoplasmic polyadenylation element binding protein 2 [Source:VGNC Symbol;Acc:VGNC:107237]
ENSBTAG00000019866	-0.585751	0.046247	-0.495	0.0322538	NRP1	neuropilin 1 [Source:VGNC Symbol;Acc:VGNC:32266]
ENSBTAG00000019916	-2.94381	0.000309484	-3.23737	8.4408e-10	CLMN	calmin [Source:VGNC Symbol;Acc:VGNC:27452]
ENSBTAG00000019929	0.640846	0.0186994	0.689682	0.00382569	ITGAV	integrin subunit alpha V [Source:VGNC Symbol;Acc:VGNC:30323]
ENSBTAG00000019964	-1.20451	0.00012784	-1.12859	7.68675e-07	GAS6	growth arrest specific 6 [Source:VGNC Symbol;Acc:VGNC:29261]
ENSBTAG00000019966	-0.372305	0.0112596	-0.343908	0.0236027	TICAM1	toll like receptor adaptor molecule 1 [Source:VGNC Symbol;Acc:VGNC:52887]
ENSBTAG00000019975	0.669732	0.00586977	0.715493	0.000980936	IL7R	interleukin 7 receptor [Source:VGNC Symbol;Acc:VGNC:30170]
ENSBTAG00000019995	-0.326901	0.0475018	-0.282815	0.0153909	HIKESHI	heat shock protein nuclear import factor hikeshi [Source:VGNC Symbol;Acc:VGNC:29853]
ENSBTAG00000020012	0.241811	0.0361284	0.262254	0.0317583	CDC5L	cell division cycle 5 like [Source:VGNC Symbol;Acc:VGNC:27080]
ENSBTAG00000020018	-2.28543	0.00443561	-1.95133	0.00563239	FRK	fyn related Src family tyrosine kinase [Source:VGNC Symbol;Acc:VGNC:29112]
ENSBTAG00000020040	0.532821	0.0308033	0.557975	0.00134839	LPCAT4	lysophosphatidylcholine acyltransferase 4 [Source:VGNC Symbol;Acc:VGNC:30964]
ENSBTAG00000020043	0.340245	0.0435804	0.379139	0.00065901	ARHGAP17	Rho GTPase activating protein 17 [Source:VGNC Symbol;Acc:VGNC:26077]
ENSBTAG00000020080	0.850949	0.0264398	1.10101	0.00208639	MYBPC2	myosin binding protein C2 [Source:VGNC Symbol;Acc:VGNC:57354]
ENSBTAG00000020090	-0.472122	0.0405719	-0.435146	0.00770006	EPHX3	epoxide hydrolase 3 [Source:VGNC Symbol;Acc:VGNC:28543]
ENSBTAG00000020106	-0.372725	0.0292139	-0.332936	0.00559823	AP2M1	adaptor related protein complex 2 subunit mu 1 [Source:VGNC Symbol;Acc:VGNC:25985]
ENSBTAG00000020119	-0.506942	0.0399999	-0.444966	0.0152041	RNF43	ring finger protein 43 [Source:VGNC Symbol;Acc:VGNC:34068]
ENSBTAG00000020148	-1.49655	0.00521366	-1.74067	0.000259141	TEK	TEK receptor tyrosine kinase [Source:VGNC Symbol;Acc:VGNC:35735]
ENSBTAG00000020153	-0.266712	0.034855	-0.227744	0.0155106	NIT1	nitrilase 1 [Source:VGNC Symbol;Acc:VGNC:32089]
ENSBTAG00000020173	0.361161	0.0289646	0.404201	0.00163712	INPP5D	inositol polyphosphate-5-phosphatase D [Source:VGNC Symbol;Acc:VGNC:30212]
ENSBTAG00000020178	-1.09074	0.0211571	-1.14437	0.00170205	ARSK	arylsulfatase family member K [Source:VGNC Symbol;Acc:VGNC:26179]
ENSBTAG00000020244	-1.11914	0.0160476	-0.9751	0.0199934	EFNA1	ephrin A1 [Source:VGNC Symbol;Acc:VGNC:28355]
ENSBTAG00000020250	-1.88485	0.0224244	-2.27111	0.00203088	SLC28A1	solute carrier family 28 member 1 [Source:VGNC Symbol;Acc:VGNC:34791]
ENSBTAG00000020253	-1.17383	0.00418102	-1.09897	0.00245061	SPEM1	spermatid maturation 1 [Source:VGNC Symbol;Acc:VGNC:35203]
ENSBTAG00000020272	-0.581033	0.00324523	-0.542702	1.95159e-05	SIK2	salt inducible kinase 2 [Source:VGNC Symbol;Acc:VGNC:50078]
ENSBTAG00000020273	-0.595854	0.000788818	-0.543287	0.000502577	YOD1	YOD1 deubiquitinase [Source:VGNC Symbol;Acc:VGNC:37033]
ENSBTAG00000020277	-0.473646	0.0193329	-0.45537	0.000298753	PPP2R1B	protein phosphatase 2 scaffold subunit Abeta [Source:VGNC Symbol;Acc:VGNC:33254]
ENSBTAG00000020286	-1.29944	0.00518804	-1.21149	0.00454815	GAREM1	GRB2 associated regulator of MAPK1 subtype 1 [Source:VGNC Symbol;Acc:VGNC:29252]
ENSBTAG00000020313	0.532823	0.025448	0.54898	0.0112819	FNBP1	formin binding protein 1 [Source:VGNC Symbol;Acc:VGNC:29059]
ENSBTAG00000020315	0.991487	0.00231534	1.08246	5.31555e-05	DENND5B	DENN domain containing 5B [Source:VGNC Symbol;Acc:VGNC:28002]
ENSBTAG00000020321	-0.364822	0.0292893	-0.322819	0.0199652	SNX11	sorting nexin 11 [Source:VGNC Symbol;Acc:VGNC:35092]
ENSBTAG00000020332	-0.271583	0.046247	-0.257046	0.0438661	OSBP	oxysterol binding protein [Source:VGNC Symbol;Acc:VGNC:32456]
ENSBTAG00000020345	-0.521496	0.0373682	-0.480722	0.0113254	CNN3	calponin 3 [Source:NCBI gene (formerly Entrezgene);Acc:538975]
ENSBTAG00000020455	0.855228	0.0331674	1.05058	0.00181774	ITPR1	inositol 1,4,5-trisphosphate receptor type 1 [Source:VGNC Symbol;Acc:VGNC:30346]
ENSBTAG00000020490	-0.577376	0.0331113	-0.588243	0.031838	NACC2	NACC family member 2 [Source:VGNC Symbol;Acc:VGNC:31862]
ENSBTAG00000020520	-1.93418	0.00194619	-1.67065	0.000857531	RASD1	ras related dexamethasone induced 1 [Source:VGNC Symbol;Acc:VGNC:33740]
ENSBTAG00000020527	-0.746442	0.0118314	-0.670018	0.00136171	IDH1	isocitrate dehydrogenase (NADP(+)) 1 [Source:NCBI gene (formerly Entrezgene);Acc:281235]
ENSBTAG00000020554	0.660008	0.00871692	0.694368	0.000286299	AIF1	allograft inflammatory factor 1 [Source:VGNC Symbol;Acc:VGNC:25759]
ENSBTAG00000020569	-1.18548	0.0353754	-1.09128	0.0323061	CACNA2D1	calcium voltage-gated channel auxiliary subunit alpha2delta 1 [Source:VGNC Symbol;Acc:VGNC:26679]
ENSBTAG00000020589	0.592066	0.00327752	0.612102	0.000361851	ENTPD1	ectonucleoside triphosphate diphosphohydrolase 1 [Source:VGNC Symbol;Acc:VGNC:97269]
ENSBTAG00000020602	1.77571	0.0324527	2.02785	0.00266514	IDO1	indoleamine 2,3-dioxygenase 1 [Source:VGNC Symbol;Acc:VGNC:30035]
ENSBTAG00000020608	-0.442262	0.00403968	-0.411005	0.00134371	ATG9A	autophagy related 9A [Source:VGNC Symbol;Acc:VGNC:26262]
ENSBTAG00000020649	2.04909	1.8e-05	2.171	2.90065e-15	CIITA	class II major histocompatibility complex transactivator [Source:VGNC Symbol;Acc:VGNC:27366]
ENSBTAG00000020698	-0.463859	0.00499764	-0.434037	0.00117019	MTHFR	methylenetetrahydrofolate reductase [Source:VGNC Symbol;Acc:VGNC:31731]
ENSBTAG00000020701	0.772662	0.00826948	0.833544	0.000369948	MEF2C	myocyte enhancer factor 2C [Source:VGNC Symbol;Acc:VGNC:31373]
ENSBTAG00000020707	1.50026	0.00129671	1.55538	3.42916e-06	ADGRG6	adhesion G protein-coupled receptor G6 [Source:VGNC Symbol;Acc:VGNC:25669]
ENSBTAG00000020729	-0.640799	0.00879859	-0.571635	0.00298128	DHRS7	dehydrogenase/reductase 7 [Source:VGNC Symbol;Acc:VGNC:28043]
ENSBTAG00000020733	0.662427	0.00781917	0.669294	0.000798386	RPS15A	ribosomal protein S15a [Source:NCBI gene (formerly Entrezgene);Acc:337888]
ENSBTAG00000020745	0.670955	0.00697262	0.646523	0.0215422	HIVEP3	HIVEP zinc finger 3 [Source:VGNC Symbol;Acc:VGNC:96544]
ENSBTAG00000020747	-0.824352	0.0017647	-0.774085	0.000857531	ASS1	argininosuccinate synthase 1 [Source:VGNC Symbol;Acc:VGNC:26224]
ENSBTAG00000020750	1.20655	0.0226282	1.32141	0.00520021	AFF2	AF4/FMR2 family member 2 [Source:VGNC Symbol;Acc:VGNC:25711]
ENSBTAG00000020795	0.701219	0.00332549	0.742179	0.000402087	RPS21	ribosomal protein S21 [Source:VGNC Symbol;Acc:VGNC:34134]
ENSBTAG00000020800	-1.41988	0.000166164	-1.19799	9.85132e-06	BEND7	BEN domain containing 7 [Source:VGNC Symbol;Acc:VGNC:26470]
ENSBTAG00000020837	-2.08832	0.000296907	-2.11008	7.8263e-07	ARHGEF16	Rho guanine nucleotide exchange factor 16 [Source:VGNC Symbol;Acc:VGNC:26108]
ENSBTAG00000020843	-0.924053	0.0163775	-0.934686	0.0183591	PCSK1	proprotein convertase subtilisin/kexin type 1 [Source:VGNC Symbol;Acc:VGNC:32646]
ENSBTAG00000020848	0.343175	0.0326978	0.376857	0.00100475	PIK3CG	phosphatidylinositol-4,5-bisphosphate 3-kinase catalytic subunit gamma [Source:VGNC Symbol;Acc:VGNC:32892]
ENSBTAG00000020880	-1.13639	0.00136519	-1.03008	0.000149069	ARMH4	armadillo like helical domain containing 4 [Source:VGNC Symbol;Acc:VGNC:55104]
ENSBTAG00000020894	-0.618742	0.000774186	-0.590955	0.000196632	LAPTM4A	lysosomal protein transmembrane 4 alpha [Source:VGNC Symbol;Acc:VGNC:30787]
ENSBTAG00000020904	0.889732	0.0325792	0.995196	0.00549611	JAK3	Janus kinase 3 [Source:VGNC Symbol;Acc:VGNC:30366]
ENSBTAG00000020921	0.933782	0.00592907	1.05182	0.000113714	PRKCB	protein kinase C beta [Source:VGNC Symbol;Acc:VGNC:33328]
ENSBTAG00000020922	-0.27946	0.0327959	-0.24653	0.0154922	UPF1	UPF1 RNA helicase and ATPase [Source:VGNC Symbol;Acc:VGNC:36680]
ENSBTAG00000020940	-0.328298	0.0111746	-0.291243	0.00397124	ANXA11	annexin A11 [Source:VGNC Symbol;Acc:VGNC:25964]
ENSBTAG00000020954	-0.72544	0.0167762	-0.694011	0.00667366	TRIM7	tripartite motif containing 7 [Source:VGNC Symbol;Acc:VGNC:36351]
ENSBTAG00000020968	-0.407256	0.0325311	-0.388397	0.00891594	MPC2	mitochondrial pyruvate carrier 2 [Source:VGNC Symbol;Acc:VGNC:31570]
ENSBTAG00000020999	0.343032	0.0271059	0.386027	0.000435067	DDB2	damage specific DNA binding protein 2 [Source:VGNC Symbol;Acc:VGNC:27942]
ENSBTAG00000021008	-0.641379	0.0394639	-0.580799	0.0268456	ZNF219	zinc finger protein 219 [Source:VGNC Symbol;Acc:VGNC:37229]
ENSBTAG00000021036	-0.475021	0.0134066	-0.43896	0.000788611	MARCHF2	membrane associated ring-CH-type finger 2 [Source:VGNC Symbol;Acc:VGNC:31238]
ENSBTAG00000021072	0.335021	0.0471989	0.385627	0.0066176	DTNB	dystrobrevin beta [Source:VGNC Symbol;Acc:VGNC:28232]
ENSBTAG00000021082	-2.04855	0.00943712	-2.1022	0.00110208	TMEM125	transmembrane protein 125 [Source:VGNC Symbol;Acc:VGNC:35958]
ENSBTAG00000021093	0.41536	0.0156791	0.439899	0.00313359	RPS16	ribosomal protein S16 [Source:NCBI gene (formerly Entrezgene);Acc:506297]
ENSBTAG00000021097	-0.727236	0.0124557	-0.655647	0.0218898	PELI3	pellino E3 ubiquitin protein ligase family member 3 [Source:VGNC Symbol;Acc:VGNC:32742]
ENSBTAG00000021100	-0.916597	0.00159408	-0.853962	0.000758821	PPP1R3F	protein phosphatase 1 regulatory subunit 3F [Source:VGNC Symbol;Acc:VGNC:33247]
ENSBTAG00000021102	-0.534682	0.0447605	-0.476828	0.0140133	GALM	galactose mutarotase [Source:VGNC Symbol;Acc:VGNC:29221]
ENSBTAG00000021103	-0.417583	0.0184696	-0.385146	0.00435625	SLC35F5	solute carrier family 35 member F5 [Source:VGNC Symbol;Acc:VGNC:34835]
ENSBTAG00000021145	0.743232	0.00467219	0.784953	5.65847e-05	MAP4K1	mitogen-activated protein kinase kinase kinase kinase 1 [Source:VGNC Symbol;Acc:VGNC:31204]
ENSBTAG00000021160	-1.29973	0.00524273	-1.10192	0.00857054	AP1M2	adaptor related protein complex 1 subunit mu 2 [Source:VGNC Symbol;Acc:VGNC:25980]
ENSBTAG00000021183	-0.751503	0.00418102	-0.739261	0.000359012	MAP3K21	mitogen-activated protein kinase kinase kinase 21 [Source:VGNC Symbol;Acc:VGNC:55989]
ENSBTAG00000021187	0.448549	0.0238239	0.485853	0.0433	ID2	inhibitor of DNA binding 2 [Source:VGNC Symbol;Acc:VGNC:59229]
ENSBTAG00000021201	-0.272948	0.0470746	-0.245715	0.00963799	FAM126B	family with sequence similarity 126 member B [Source:VGNC Symbol;Acc:VGNC:28725]
ENSBTAG00000021210	-1.62631	0.000431688	-1.43044	5.52946e-05	HES2	hes family bHLH transcription factor 2 [Source:VGNC Symbol;Acc:VGNC:29819]
ENSBTAG00000021215	-1.56024	0.00485269	-1.38227	0.00220497	VWA5A	von Willebrand factor A domain containing 5A [Source:VGNC Symbol;Acc:VGNC:36853]
ENSBTAG00000021223	-0.579477	0.00303135	-0.576488	0.000905358	CRY2	cryptochrome circadian regulator 2 [Source:VGNC Symbol;Acc:VGNC:27731]
ENSBTAG00000021231	-0.47339	0.0169803	-0.416924	0.013983	KCTD2	potassium channel tetramerization domain containing 2 [Source:VGNC Symbol;Acc:VGNC:30509]
ENSBTAG00000021232	-0.286979	0.0320808	-0.256572	0.00315312	TPD52L2	TPD52 like 2 [Source:VGNC Symbol;Acc:VGNC:36246]
ENSBTAG00000021251	-2.00405	0.00479925	-1.43107	0.0249958	RIPK4	receptor interacting serine/threonine kinase 4 [Source:VGNC Symbol;Acc:VGNC:33983]
ENSBTAG00000021275	-0.484031	0.00534814	-0.452308	9.73942e-05	CIB1	calcium and integrin binding 1 [Source:VGNC Symbol;Acc:VGNC:27359]
ENSBTAG00000021276	-2.84556	0.00305312	-3.18139	6.27211e-06	TFF3	trefoil factor 3 [Source:VGNC Symbol;Acc:VGNC:35792]
ENSBTAG00000021287	0.767894	0.0325638	0.810223	0.0106088	SLC16A7	solute carrier family 16 member 7 [Source:VGNC Symbol;Acc:VGNC:34693]
ENSBTAG00000021291	-1.11494	0.00268451	-1.181	6.04512e-05	STXBP6	syntaxin binding protein 6 [Source:VGNC Symbol;Acc:VGNC:35450]
ENSBTAG00000021308	-1.03831	0.0154653	-1.03202	0.00256187	IRS1	insulin receptor substrate 1 [Source:VGNC Symbol;Acc:VGNC:30283]
ENSBTAG00000021318	-0.842396	0.0125698	-0.748198	0.00344788	SCAMP5	secretory carrier membrane protein 5 [Source:VGNC Symbol;Acc:VGNC:34319]
ENSBTAG00000021323	-0.509744	0.000723277	-0.474769	6.29281e-06	AGFG1	ArfGAP with FG repeats 1 [Source:VGNC Symbol;Acc:VGNC:25725]
ENSBTAG00000021358	0.567948	0.0316925	0.574633	0.00287506	BLNK	B cell linker [Source:VGNC Symbol;Acc:VGNC:26506]
ENSBTAG00000021372	0.910727	0.00690063	0.984761	0.000142522	SEPTIN11	septin 11 [Source:VGNC Symbol;Acc:VGNC:34451]
ENSBTAG00000021395	0.634307	0.00160724	0.690689	1.25333e-05	PSME1	proteasome activator subunit 1 [Source:VGNC Symbol;Acc:VGNC:33473]
ENSBTAG00000021428	-1.64023	0.00154228	-1.52129	0.000102865	CNDP1	carnosine dipeptidase 1 [Source:VGNC Symbol;Acc:VGNC:27493]
ENSBTAG00000021438	-0.568975	0.0316925	-0.53011	0.0372684	ZNF821	zinc finger protein 821 [Source:VGNC Symbol;Acc:VGNC:37353]
ENSBTAG00000021464	-0.352412	0.00343863	-0.333128	0.0121955	SPRYD3	SPRY domain containing 3 [Source:VGNC Symbol;Acc:VGNC:35245]
ENSBTAG00000021485	0.989288	0.00762572	1.0384	0.000714507	C3H1orf54	chromosome 3 C1orf54 homolog [Source:VGNC Symbol;Acc:VGNC:52714]
ENSBTAG00000021487	0.97253	0.0447439	1.21197	0.00811676	CIART	circadian associated repressor of transcription [Source:VGNC Symbol;Acc:VGNC:27358]
ENSBTAG00000021499	-0.475403	0.00926564	-0.42992	0.0013028	PSAP	prosaposin [Source:VGNC Symbol;Acc:VGNC:33431]
ENSBTAG00000021504	-0.625373	0.00706984	-0.658209	0.00878895	TIRAP	TIR domain containing adaptor protein [Source:VGNC Symbol;Acc:VGNC:35879]
ENSBTAG00000021506	-0.444056	0.0473154	-0.392091	0.0215422	ARL6IP5	ADP ribosylation factor like GTPase 6 interacting protein 5 [Source:VGNC Symbol;Acc:VGNC:26151]
ENSBTAG00000021527	-0.522657	0.00592907	-0.502259	0.00751799	IGF1R	insulin like growth factor 1 receptor [Source:VGNC Symbol;Acc:VGNC:30077]
ENSBTAG00000021580	0.643064	0.0220214	0.728069	0.00287506	HNRNPA3	heteroous nuclear ribonucleoprotein A3 [Source:VGNC Symbol;Acc:VGNC:50100]
ENSBTAG00000021601	-1.06323	0.0249291	-0.861935	0.0482681	PARD6B	par-6 family cell polarity regulator beta [Source:VGNC Symbol;Acc:VGNC:32584]
ENSBTAG00000021609	-2.38354	0.00139917	-2.3549	0.00014606	ADGRF1	adhesion G protein-coupled receptor F1 [Source:VGNC Symbol;Acc:VGNC:25661]
ENSBTAG00000021620	-0.56467	0.00750819	-0.534328	0.000340445	PITHD1	PITH domain containing 1 [Source:VGNC Symbol;Acc:VGNC:32918]
ENSBTAG00000021632	-0.432383	0.00931694	-0.393492	9.34402e-05	MSRA	methionine sulfoxide reductase A [Source:VGNC Symbol;Acc:VGNC:31705]
ENSBTAG00000021639	-2.04629	0.00083627	-1.85508	3.70278e-05	ARC	activity regulated cytoskeleton associated protein [Source:VGNC Symbol;Acc:VGNC:26056]
ENSBTAG00000021664	-0.549694	0.010732	-0.509056	0.000490406	TACR2	tachykinin receptor 2 [Source:VGNC Symbol;Acc:VGNC:35561]
ENSBTAG00000021672	1.01026	0.000656193	0.995023	7.77552e-06	RGS1	regulator of G protein signaling 1 [Source:VGNC Symbol;Acc:VGNC:33910]
ENSBTAG00000021678	-0.547528	0.0139314	-0.490364	0.0138523	SLC31A1	solute carrier family 31 member 1 [Source:VGNC Symbol;Acc:VGNC:34813]
ENSBTAG00000021685	-1.39175	0.023467	-1.35222	0.0126547	EEF1A2	eukaryotic translation elongation factor 1 alpha 2 [Source:VGNC Symbol;Acc:VGNC:50164]
ENSBTAG00000021695	-0.465065	0.036077	-0.449788	0.00927434	GLYCTK	glycerate kinase [Source:VGNC Symbol;Acc:VGNC:29429]
ENSBTAG00000021706	-1.96371	0.00141172	-1.31536	0.0301034	TBX3	T-box transcription factor 3 [Source:VGNC Symbol;Acc:VGNC:53924]
ENSBTAG00000021713	-0.980982	0.00871692	-0.958534	0.00343622	MAMLD1	mastermind like domain containing 1 [Source:VGNC Symbol;Acc:VGNC:56928]
ENSBTAG00000021726	0.330011	0.0214788	0.359435	0.00132796	CWC22	CWC22 spliceosome associated protein homolog [Source:VGNC Symbol;Acc:VGNC:27841]
ENSBTAG00000021751	-3.16119	0.000565963	-3.30813	1.14681e-07	RASEF	RAS and EF-hand domain containing [Source:VGNC Symbol;Acc:VGNC:33742]
ENSBTAG00000021771	-0.450891	0.00699163	-0.408466	0.000206857	PTTG1IP	PTTG1 interacting protein [Source:VGNC Symbol;Acc:VGNC:33565]
ENSBTAG00000021791	0.619265	0.0030911	0.664728	0.000277103	PARP9	poly(ADP-ribose) polymerase family member 9 [Source:VGNC Symbol;Acc:VGNC:53596]
ENSBTAG00000021830	-1.09751	0.0166783	-0.944103	0.00530883	ENPP1	ectonucleotide pyrophosphatase/phosphodiesterase 1 [Source:VGNC Symbol;Acc:VGNC:28504]
ENSBTAG00000021832	-0.435646	0.00814019	-0.391582	0.00152239	HMGCL	3-hydroxy-3-methylglutaryl-CoA lyase [Source:VGNC Symbol;Acc:VGNC:29877]
ENSBTAG00000021836	-0.599187	0.0467484	-0.657689	0.0116106	TCEA2	transcription elongation factor A2 [Source:VGNC Symbol;Acc:VGNC:35680]
ENSBTAG00000021838	-1.80988	0.00180896	-1.3064	0.0153377	ESRP1	epithelial splicing regulatory protein 1 [Source:VGNC Symbol;Acc:VGNC:28606]
ENSBTAG00000021841	0.328587	0.0440193	0.369752	0.000575557	CHD7	chromodomain helicase DNA binding protein 7 [Source:VGNC Symbol;Acc:VGNC:27282]
ENSBTAG00000021846	-0.914188	0.00483394	-0.828304	0.00118802	CELSR3	cadherin EGF LAG seven-pass G-type receptor 3 [Source:VGNC Symbol;Acc:VGNC:27171]
ENSBTAG00000021922	0.424842	0.0229787	0.492613	0.017681	SMAP2	small ArfGAP2 [Source:VGNC Symbol;Acc:VGNC:34984]
ENSBTAG00000021931	0.524491	0.0140673	0.544102	0.0022535	C19H17orf49	chromosome 19 C17orf49 homolog [Source:VGNC Symbol;Acc:VGNC:107267]
ENSBTAG00000021935	-0.479249	0.0108219	-0.43748	0.000105951	ELMOD3	ELMO domain containing 3 [Source:VGNC Symbol;Acc:VGNC:28443]
ENSBTAG00000021943	0.357947	0.00539089	0.390061	1.26052e-06	NFYC	nuclear transcription factor Y subunit gamma [Source:VGNC Symbol;Acc:VGNC:32057]
ENSBTAG00000021953	-0.900996	0.00104431	-0.895779	7.73663e-06	LARGE1	LARGE xylosyl- and glucuronyltransferase 1 [Source:VGNC Symbol;Acc:VGNC:54444]
ENSBTAG00000021957	-1.09523	0.0185134	-1.00326	0.00736507	LTBP2	latent transforming growth factor beta binding protein 2 [Source:VGNC Symbol;Acc:VGNC:31072]
ENSBTAG00000021958	2.25555	0.0124557	2.68444	6.71133e-05	GZMA	granzyme A [Source:NCBI gene (formerly Entrezgene);Acc:539093]
ENSBTAG00000021975	-2.13155	0.000278095	-1.76853	0.000229789	PATJ	PATJ crumbs cell polarity complex component [Source:VGNC Symbol;Acc:VGNC:32592]
ENSBTAG00000021980	-0.939403	0.0265362	-0.868003	0.0165658	RASSF8	Ras association domain family member 8 [Source:VGNC Symbol;Acc:VGNC:33764]
ENSBTAG00000021986	0.365123	0.0173243	0.40227	0.0147969	MAPK1IP1L	mitogen-activated protein kinase 1 interacting protein 1 like [Source:VGNC Symbol;Acc:VGNC:31218]
ENSBTAG00000021997	-0.522631	0.019127	-0.484273	0.00237033	ITSN1	intersectin 1 [Source:VGNC Symbol;Acc:VGNC:30352]
ENSBTAG00000022000	-0.876392	0.0207098	-0.865284	0.00505662	CACNB2	calcium voltage-gated channel auxiliary subunit beta 2 [Source:VGNC Symbol;Acc:VGNC:26684]
ENSBTAG00000022004	-0.37178	0.0220863	-0.35087	0.0132366	FLNB	filamin B [Source:VGNC Symbol;Acc:VGNC:29034]
ENSBTAG00000022013	-0.437399	0.0219026	-0.431568	0.000782817	CBR4	carbonyl reductase 4 [Source:VGNC Symbol;Acc:VGNC:26815]
ENSBTAG00000022028	1.43013	0.000898467	1.50977	1.17714e-06	DERL3	derlin 3 [Source:VGNC Symbol;Acc:VGNC:28012]
ENSBTAG00000022039	-0.569285	0.0460436	-0.525218	0.0208665	CMKLR1	chemerin chemokine-like receptor 1 [Source:VGNC Symbol;Acc:VGNC:52753]
ENSBTAG00000022084	-0.649482	0.014334	-0.616355	0.00212822
ENSBTAG00000022278	0.838406	0.0071217	0.899687	0.000312138
ENSBTAG00000022489	0.584936	0.0202576	0.682981	0.00336769
ENSBTAG00000022509	-1.52022	0.00644021	-1.61964	0.00020649	DNAH9	dynein axonemal heavy chain 9 [Source:VGNC Symbol;Acc:VGNC:28128]
ENSBTAG00000022632	-0.406545	0.0283461	-0.385756	0.0103873	TCTA	T cell leukemia translocation altered [Source:NCBI gene (formerly Entrezgene);Acc:616169]
ENSBTAG00000022733	-0.401634	0.0126989	-0.349736	0.00767235	EPM2AIP1	EPM2A interacting protein 1 [Source:VGNC Symbol;Acc:VGNC:28545]
ENSBTAG00000022847	-0.466537	0.0112697	-0.436423	0.000102865	HEATR5A	HEAT repeat containing 5A [Source:VGNC Symbol;Acc:VGNC:29794]
ENSBTAG00000023073	-1.17466	0.00692448	-1.1834	0.000374449	FAM89A	family with sequence similarity 89 member A [Source:VGNC Symbol;Acc:VGNC:28842]
ENSBTAG00000023259	-0.496404	0.0166378	-0.447559	0.00336599	OSBPL1A	oxysterol binding protein like 1A [Source:VGNC Symbol;Acc:VGNC:32460]
ENSBTAG00000023343	0.491675	0.0122574	0.496656	0.00522546	RPL28	ribosomal protein L28 [Source:VGNC Symbol;Acc:VGNC:34114]
ENSBTAG00000023377	-0.972451	0.00108918	-0.953383	0.000413873	SH3BP5	SH3 domain binding protein 5 [Source:VGNC Symbol;Acc:VGNC:34568]
ENSBTAG00000023407	2.25271	0.0286838	2.53113	0.00205749	B3GALT5	beta-1,3-galactosyltransferase 5 [Source:VGNC Symbol;Acc:VGNC:56202]
ENSBTAG00000023426	0.807278	0.0476688	0.942467	0.0119361	FAIM	Fas apoptotic inhibitory molecule [Source:VGNC Symbol;Acc:VGNC:28709]
ENSBTAG00000023471	0.694575	0.0265933	0.671042	0.00768831
ENSBTAG00000023472	0.9413	0.0309374	1.02166	0.00856924	PPP1R14A	protein phosphatase 1 regulatory inhibitor subunit 14A [Source:VGNC Symbol;Acc:VGNC:33226]
ENSBTAG00000023610	0.482494	0.0292893	0.517154	0.00443694	U2AF1L4	U2 small nuclear RNA auxiliary factor 1 like 4 [Source:VGNC Symbol;Acc:VGNC:53043]
ENSBTAG00000023611	1.90346	0.000855765	2.16308	1.41163e-08	ZBTB32	zinc finger and BTB domain containing 32 [Source:VGNC Symbol;Acc:VGNC:37072]
ENSBTAG00000023806	-2.00925	0.00563019	-1.66204	0.00720336	COBL	cordon-bleu WH2 repeat protein [Source:VGNC Symbol;Acc:VGNC:106697]
ENSBTAG00000023832	-0.678143	0.0119036	-0.648231	0.025453	ADAM8	ADAM metallopeptidase domain 8 [Source:VGNC Symbol;Acc:VGNC:25612]
ENSBTAG00000023963	0.442352	0.0272246	0.512441	0.0229834	RHBDD1	rhomboid domain containing 1 [Source:VGNC Symbol;Acc:VGNC:33930]
ENSBTAG00000024081	1.22371	0.0451002	1.4245	0.00395776	ECM2	extracellular matrix protein 2 [Source:VGNC Symbol;Acc:VGNC:28312]
ENSBTAG00000024091	-1.88376	0.00871692	-1.43249	0.0367784	MALL	mal, T cell differentiation protein like [Source:VGNC Symbol;Acc:VGNC:31154]
ENSBTAG00000024162	0.741027	0.0131816	0.66982	0.00681033	SLC19A1	solute carrier family 19 member 1 [Source:VGNC Symbol;Acc:VGNC:34709]
ENSBTAG00000024269	-0.974703	0.00763023	-0.944211	0.0018748	TGFBR3	transforming growth factor beta receptor 3 [Source:VGNC Symbol;Acc:VGNC:49979]
ENSBTAG00000024539	0.596816	0.00452534	0.670928	9.87358e-05	SPSB1	splA/ryanodine receptor domain and SOCS box containing 1 [Source:NCBI gene (formerly Entrezgene);Acc:504407]
ENSBTAG00000024633	1.09071	0.0135305	1.38032	0.000101441	PIK3C2B	phosphatidylinositol-4-phosphate 3-kinase catalytic subunit type 2 beta [Source:VGNC Symbol;Acc:VGNC:32886]
ENSBTAG00000024663	-2.11442	0.00104431	-1.56016	0.00537323	LAD1	ladinin 1 [Source:VGNC Symbol;Acc:VGNC:30766]
ENSBTAG00000024675	2.05128	0.0133777	2.32871	5.31555e-05	CYSLTR1	cysteinyl leukotriene receptor 1 [Source:VGNC Symbol;Acc:VGNC:106703]
ENSBTAG00000024803	-0.468304	0.0122205	-0.428818	0.000387731	ENDOD1	endonuclease domain containing 1 [Source:VGNC Symbol;Acc:VGNC:28490]
ENSBTAG00000024901	1.66044	0.00852747	1.91386	7.62161e-06
ENSBTAG00000024979	-1.08033	0.0205829	-1.04356	0.0136718	HSPB9	heat shock protein family B (small) member 9 [Source:VGNC Symbol;Acc:VGNC:55839]
ENSBTAG00000025078	-0.936577	0.00265672	-0.822006	0.00171157	LRRC75A	leucine rich repeat containing 75A [Source:VGNC Symbol;Acc:VGNC:31028]
ENSBTAG00000025129	0.421681	0.0230037	0.434489	0.0471144	MNT	MAX network transcriptional repressor [Source:VGNC Symbol;Acc:VGNC:31540]
ENSBTAG00000025140	-0.89247	0.0265933	-0.815032	0.0112707	DOC2B	double C2 domain beta [Source:VGNC Symbol;Acc:VGNC:57140]
ENSBTAG00000025181	-0.792872	0.0103901	-0.723066	0.00700614	CCDC85C	coiled-coil domain containing 85C [Source:VGNC Symbol;Acc:VGNC:26925]
ENSBTAG00000025182	-1.38097	0.00372602	-1.45348	2.57902e-05	FBXL21	F-box and leucine rich repeat protein 21 [Source:NCBI gene (formerly Entrezgene);Acc:505624]
ENSBTAG00000025210	-1.71077	0.00585238	-1.61968	0.00246741	COL4A2	collagen type IV alpha 2 chain [Source:VGNC Symbol;Acc:VGNC:50082]
ENSBTAG00000025219	0.748153	0.0219026	0.803663	0.00395771
ENSBTAG00000025263	-1.70943	0.000278095	-1.62356	2.93847e-06	FHIP1A	FHF complex subunit HOOK interacting protein 1A [Source:VGNC Symbol;Acc:VGNC:28739]
ENSBTAG00000025398	1.95349	0.0158029	2.21053	4.34816e-05
ENSBTAG00000025405	0.755684	0.0458635	0.917381	0.0154096	BATF	basic leucine zipper ATF-like transcription factor [Source:VGNC Symbol;Acc:VGNC:26425]
ENSBTAG00000026114	-0.323702	0.00629583	-0.293927	0.00806996	UBE2F	ubiquitin conjugating enzyme E2 F (putative) [Source:VGNC Symbol;Acc:VGNC:55693]
ENSBTAG00000026236	-1.90456	0.0114662	-2.00812	0.000140638	AZGP1	alpha-2-glycoprotein 1, zinc-binding [Source:VGNC Symbol;Acc:VGNC:26367]
ENSBTAG00000026278	-1.6616	0.00282553	-1.11831	0.0355064	CLDN4	claudin 4 [Source:VGNC Symbol;Acc:VGNC:27416]
ENSBTAG00000026489	3.07452	0.00964178	3.3109	2.02695e-06	TNFRSF13C	TNF receptor superfamily member 13C [Source:VGNC Symbol;Acc:VGNC:57365]
ENSBTAG00000026497	1.78993	0.0405441	2.15312	0.000687017	A4GALT	alpha 1,4-galactosyltransferase [Source:VGNC Symbol;Acc:VGNC:49133]
ENSBTAG00000026523	0.362151	0.0144178	0.403512	0.000141809	PLAGL1	PLAG1 like zinc finger 1 [Source:VGNC Symbol;Acc:VGNC:32972]
ENSBTAG00000026676	0.91474	0.000309484	0.990411	1.97074e-09	SDC3	syndecan 3 [Source:VGNC Symbol;Acc:VGNC:34380]
ENSBTAG00000026825	-1.86094	0.00239233	-1.56103	0.00560169	TMEM37	transmembrane protein 37 [Source:VGNC Symbol;Acc:VGNC:36079]
ENSBTAG00000026919	0.442056	0.00809729	0.468282	0.00390279	PXDC1	PX domain containing 1 [Source:VGNC Symbol;Acc:VGNC:33582]
ENSBTAG00000027126	-3.47548	0.000774186	-3.42164	7.68675e-07	MUC15	mucin 15, cell surface associated [Source:VGNC Symbol;Acc:VGNC:31759]
ENSBTAG00000027151	-0.35708	0.00692448	-0.317806	0.00473791	ARHGAP26	Rho GTPase activating protein 26 [Source:VGNC Symbol;Acc:VGNC:26084]
ENSBTAG00000027182	-3.57311	0.000208114	-3.07278	1.24051e-06	NR3C2	nuclear receptor subfamily 3 group C member 2 [Source:VGNC Symbol;Acc:VGNC:32244]
ENSBTAG00000027205	-0.82645	0.0350756	-0.785221	0.0352691	PGBD5	piggyBac transposable element derived 5 [Source:VGNC Symbol;Acc:VGNC:32784]
ENSBTAG00000027442	-2.3609	0.00141137	-2.17772	6.23207e-05	NFIB	nuclear factor I B [Source:VGNC Symbol;Acc:VGNC:32039]
ENSBTAG00000027444	-0.641385	0.0131816	-0.620604	0.0135955	SVIL	supervillin [Source:VGNC Symbol;Acc:VGNC:103722]
ENSBTAG00000027534	-1.11293	0.0388522	-1.29159	0.0134335
ENSBTAG00000027610	0.827818	0.0154653	0.908669	0.00155138
ENSBTAG00000027684	-0.98651	0.0360598	-0.851679	0.0104811	FOLR2	folate receptor 2 (fetal) [Source:NCBI gene (formerly Entrezgene);Acc:507672]
ENSBTAG00000027766	-0.948898	0.013802	-0.845446	0.0177996	C1QTNF5	C1q and TNF related 5 [Source:VGNC Symbol;Acc:VGNC:26625]
ENSBTAG00000027865	3.42549	0.00849008	4.18031	2.26038e-07	gzmA	granzyme A [Source:NCBI gene (formerly Entrezgene);Acc:407178]
ENSBTAG00000027875	-2.50854	0.0440193	-2.34627	0.00545975	CCDC141	coiled-coil domain containing 141 [Source:VGNC Symbol;Acc:VGNC:26852]
ENSBTAG00000030164	0.575683	0.0118395	0.615163	0.000952395	RPL38	ribosomal protein L38 [Source:VGNC Symbol;Acc:VGNC:107276]
ENSBTAG00000030258	-1.23547	0.00586977	-1.10458	0.00369233	CDC42EP1	CDC42 effector protein 1 [Source:VGNC Symbol;Acc:VGNC:27072]
ENSBTAG00000030281	0.548989	0.0367587	0.59928	0.00499243
ENSBTAG00000030322	-2.26708	0.00142867	-2.48018	1.26052e-06	KLHDC7A	kelch domain containing 7A [Source:VGNC Symbol;Acc:VGNC:30637]
ENSBTAG00000030334	-0.575705	0.0143754	-0.534435	0.0263158	AOC2	amine oxidase copper containing 2 [Source:VGNC Symbol;Acc:VGNC:25973]
ENSBTAG00000030575	1.14333	0.00243368	1.17131	0.000122412	BHLHE41	basic helix-loop-helix family member e41 [Source:VGNC Symbol;Acc:VGNC:26487]
ENSBTAG00000030593	0.742261	0.00343863	0.77212	6.57066e-05
ENSBTAG00000030646	1.25708	0.00398594	1.29759	7.59428e-05	KCTD17	potassium channel tetramerization domain containing 17 [Source:VGNC Symbol;Acc:VGNC:30506]
ENSBTAG00000030671	-0.75571	0.0374817	-0.751181	0.027733	HOOK1	hook microtubule tethering protein 1 [Source:VGNC Symbol;Acc:VGNC:29905]
ENSBTAG00000030749	1.03556	0.00640924	1.0996	0.000205962	DNAJC6	DnaJ heat shock protein family (Hsp40) member C6 [Source:VGNC Symbol;Acc:VGNC:55167]
ENSBTAG00000030977	-0.685736	0.0016985	-0.646412	9.55535e-06	ULK2	unc-51 like autophagy activating kinase 2 [Source:VGNC Symbol;Acc:VGNC:36659]
ENSBTAG00000031069	-0.548661	0.0160058	-0.524264	0.0102986	SNX24	sorting nexin 24 [Source:VGNC Symbol;Acc:VGNC:35103]
ENSBTAG00000031160	4.53346	0.00289986	4.12392	6.05919e-05
ENSBTAG00000031231	1.50073	0.00568268	1.39214	0.00422573	IRF1	interferon regulatory factor 1 [Source:VGNC Symbol;Acc:VGNC:30270]
ENSBTAG00000031267	1.87634	0.0260426	2.38373	4.55454e-05	SERPINB9	serpin family B member 9 [Source:VGNC Symbol;Acc:VGNC:54235]
ENSBTAG00000031287	0.909047	0.0492094	1.13442	0.0034597	TMEM158	transmembrane protein 158 [Source:VGNC Symbol;Acc:VGNC:99741]
ENSBTAG00000031355	0.923517	0.00372033	0.953303	0.000105951
ENSBTAG00000031402	0.264601	0.0418075	0.299105	0.0065116	ASXL1	ASXL transcriptional regulator 1 [Source:VGNC Symbol;Acc:VGNC:26228]
ENSBTAG00000031444	0.937149	0.00120754	1.00982	3.75527e-06	LY86	lymphocyte antigen 86 [Source:VGNC Symbol;Acc:VGNC:31093]
ENSBTAG00000031497	-2.92586	0.00377044	-2.46558	0.00185318	FGFBP1	fibroblast growth factor binding protein 1 [Source:NCBI gene (formerly Entrezgene);Acc:281812]
ENSBTAG00000031551	-0.639931	0.0450287	-0.59429	0.0367479	PRSS53	serine protease 53 [Source:VGNC Symbol;Acc:VGNC:33423]
ENSBTAG00000031569	-0.629874	0.0184266	-0.617971	0.022688	GOLM1	golgi membrane protein 1 [Source:VGNC Symbol;Acc:VGNC:29491]
ENSBTAG00000031696	0.587967	0.0130255	0.621769	0.00070217	ANKRD44	ankyrin repeat domain 44 [Source:VGNC Symbol;Acc:VGNC:55324]
ENSBTAG00000031750	1.12774	0.00272455	1.23755	2.01181e-05	PLAC8B	placenta specific 8 B [Source:VGNC Symbol;Acc:VGNC:56782]
ENSBTAG00000031753	-4.30865	0.000542554	-3.93964	4.54683e-06	BTN1A1	butyrophilin subfamily 1 member A1 [Source:VGNC Symbol;Acc:VGNC:107283]
ENSBTAG00000031851	0.652535	0.00108918	0.654355	0.000862165	SELPLG	selectin P ligand [Source:VGNC Symbol;Acc:VGNC:34425]
ENSBTAG00000031890	-0.450689	0.0176147	-0.399934	0.0058189	DOCK1	dedicator of cytokinesis 1 [Source:VGNC Symbol;Acc:VGNC:28154]
ENSBTAG00000032003	2.34776	0.0176675	2.58131	0.000350141	ZCCHC13	zinc finger CCHC-type containing 13 [Source:VGNC Symbol;Acc:VGNC:37117]
ENSBTAG00000032068	-0.700752	0.00524273	-0.650824	0.00667366	PLA2G4F	phospholipase A2 group IVF [Source:VGNC Symbol;Acc:VGNC:32962]
ENSBTAG00000032084	0.682279	0.029555	0.672426	0.0189874	GPR183	G protein-coupled receptor 183 [Source:VGNC Symbol;Acc:VGNC:29577]
ENSBTAG00000032122	2.90614	0.00108918	2.95816	4.42338e-09	CD19	CD19 molecule [Source:VGNC Symbol;Acc:VGNC:27007]
ENSBTAG00000032265	1.03105	0.0265933	1.15059	0.00186706	RTP4	receptor transporter protein 4 [Source:VGNC Symbol;Acc:VGNC:53603]
ENSBTAG00000032277	0.770487	0.0102723	0.820509	0.00327187	KYNU	kynureninase [Source:VGNC Symbol;Acc:VGNC:30759]
ENSBTAG00000032288	-3.28651	0.000242732	-3.37829	3.37383e-09	GCK	glucokinase [Source:VGNC Symbol;Acc:VGNC:29288]
ENSBTAG00000032289	0.858673	0.0122426	0.965384	0.000666672	ARHGAP15	Rho GTPase activating protein 15 [Source:VGNC Symbol;Acc:VGNC:26076]
ENSBTAG00000032331	-0.747215	0.00524273	-0.711092	0.000634962	SLC48A1	solute carrier family 48 member 1 [Source:VGNC Symbol;Acc:VGNC:34889]
ENSBTAG00000032360	0.589294	0.0196395	0.620886	0.00187514	NAP1L1	nucleosome assembly protein 1 like 1 [Source:NCBI gene (formerly Entrezgene);Acc:790872]
ENSBTAG00000032366	-0.325074	0.0290382	-0.317027	0.0346876	SLC23A2	solute carrier family 23 member 2 [Source:VGNC Symbol;Acc:VGNC:34734]
ENSBTAG00000032369	0.765612	0.000723277	0.813302	2.96494e-05	NMI	N-myc and STAT interactor [Source:VGNC Symbol;Acc:VGNC:56132]
ENSBTAG00000032372	0.666152	0.0475018	0.71418	0.00196456	HASPIN	histone H3 associated protein kinase [Source:VGNC Symbol;Acc:VGNC:55834]
ENSBTAG00000032427	0.395703	0.0325638	0.437905	0.000172904	FHOD1	formin homology 2 domain containing 1 [Source:VGNC Symbol;Acc:VGNC:29003]
ENSBTAG00000032521	1.7408	0.0290409	2.3736	6.07128e-05	PLEKHH2	pleckstrin homology, MyTH4 and FERM domain containing H2 [Source:VGNC Symbol;Acc:VGNC:33021]
ENSBTAG00000032657	-1.55035	0.0020978	-1.20384	0.00975279	TEAD1	TEA domain transcription factor 1 [Source:VGNC Symbol;Acc:VGNC:35724]
ENSBTAG00000032680	-0.554796	0.00121017	-0.529579	0.000131989	TMEM63B	transmembrane protein 63B [Source:VGNC Symbol;Acc:VGNC:36104]
ENSBTAG00000032819	-1.73263	0.033294	-1.49576	0.0427711	MUC20	mucin 20, cell surface associated [Source:VGNC Symbol;Acc:VGNC:54458]
ENSBTAG00000032829	-0.334121	0.0473154	-0.309481	0.0190476	GHITM	growth hormone inducible transmembrane protein [Source:VGNC Symbol;Acc:VGNC:29348]
ENSBTAG00000032881	1.31331	0.0463537	1.75288	0.000296603	SLCO5A1	solute carrier organic anion transporter family member 5A1 [Source:VGNC Symbol;Acc:VGNC:34956]
ENSBTAG00000032914	-0.503498	0.00995497	-0.525646	0.0204574	SLC11A2	solute carrier family 11 member 2 [Source:NCBI gene (formerly Entrezgene);Acc:521189]
ENSBTAG00000033041	-0.440107	0.0225346	-0.415769	0.0464692	YIPF4	Yip1 domain family member 4 [Source:VGNC Symbol;Acc:VGNC:58427]
ENSBTAG00000033076	-1.24073	0.00615651	-1.09897	0.00774526	TRPM6	transient receptor potential cation channel subfamily M member 6 [Source:VGNC Symbol;Acc:VGNC:36392]
ENSBTAG00000033137	-1.05533	0.000659089	-1.03711	8.82491e-05	PSD3	pleckstrin and Sec7 domain containing 3 [Source:VGNC Symbol;Acc:VGNC:57317]
ENSBTAG00000033160	-0.573555	0.00503072	-0.55784	0.000227352	FAM114A1	family with sequence similarity 114 member A1 [Source:VGNC Symbol;Acc:VGNC:53713]
ENSBTAG00000033182	-0.482002	0.00313975	-0.438768	8.80297e-05	HGSNAT	heparan-alpha-glucosaminide N-acetyltransferase [Source:VGNC Symbol;Acc:VGNC:29837]
ENSBTAG00000033197	-1.01244	0.0260924	-0.962635	0.00678217	EPDR1	ependymin related 1 [Source:VGNC Symbol;Acc:VGNC:28530]
ENSBTAG00000033304	-1.78941	0.0161639	-1.53584	0.0193011	TCIM	transcriptional and immune response regulator [Source:VGNC Symbol;Acc:VGNC:49157]
ENSBTAG00000033316	0.989877	0.00108918	1.11599	2.19005e-05	PDCD1LG2	programmed cell death 1 ligand 2 [Source:VGNC Symbol;Acc:VGNC:56980]
ENSBTAG00000033412	-0.968182	0.00407891	-0.88487	0.000264754	B3GLCT	beta 3-glucosyltransferase [Source:HGNC Symbol;Acc:HGNC:20207]
ENSBTAG00000033662	-1.12092	0.00506667	-0.910369	0.0132914	NCKAP1	NCK associated protein 1 [Source:VGNC Symbol;Acc:VGNC:31915]
ENSBTAG00000033699	-0.979695	0.0498546	-0.883056	0.0480502	CHRM4	cholinergic receptor muscarinic 4 [Source:VGNC Symbol;Acc:VGNC:54862]
ENSBTAG00000033727	-0.561907	0.0284921	-0.516009	0.046009	RBPMS	RNA binding protein, mRNA processing factor [Source:VGNC Symbol;Acc:VGNC:52815]
ENSBTAG00000033961	-0.376151	0.0404076	-0.347615	0.0238167	RNF217	ring finger protein 217 [Source:VGNC Symbol;Acc:VGNC:53802]
ENSBTAG00000033983	-0.302541	0.0130418	-0.264444	0.00203648	MAP2K1	mitogen-activated protein kinase kinase 1 [Source:VGNC Symbol;Acc:VGNC:31183]
ENSBTAG00000034069	0.927756	0.0391428	1.05493	0.00127745	MAB21L1	mab-21 like 1 [Source:VGNC Symbol;Acc:VGNC:31127]
ENSBTAG00000034159	3.35828	0.00690364	3.30942	2.34792e-06	FCRLA	Fc receptor like A [Source:VGNC Symbol;Acc:VGNC:28939]
ENSBTAG00000034192	-1.12797	0.0096633	-1.14019	0.00283141	KIAA2012	KIAA2012 [Source:VGNC Symbol;Acc:VGNC:30578]
ENSBTAG00000034220	1.6173	0.00162811	1.73143	2.46537e-06
ENSBTAG00000034501	1.20598	0.0335696	1.27272	0.00483033	CFI	complement factor I [Source:VGNC Symbol;Acc:VGNC:27252]
ENSBTAG00000034529	0.564256	0.00763023	0.57631	0.00154236	HMGA1	high mobility group AT-hook 1 [Source:VGNC Symbol;Acc:VGNC:29874]
ENSBTAG00000034776	-2.77213	0.000404066	-2.94238	3.45192e-08	DDAH1	dimethylarginine dimethylaminohydrolase 1 [Source:VGNC Symbol;Acc:VGNC:27939]
ENSBTAG00000034827	1.17704	0.0476688	1.39177	0.00194537	PDGFD	platelet derived growth factor D [Source:VGNC Symbol;Acc:VGNC:32691]
ENSBTAG00000034973	0.764085	0.0124557	0.844559	0.00213845
ENSBTAG00000035005	-1.26904	0.0183915	-1.22367	0.0101948
ENSBTAG00000035744	0.43003	0.00938186	0.455872	7.13541e-06	TRIM26	tripartite motif containing 26 [Source:HGNC Symbol;Acc:HGNC:12962]
ENSBTAG00000035945	1.7546	0.0199707	2.0832	0.000343347
ENSBTAG00000035995	0.8136	0.00877862	0.811308	0.00673692	TNFAIP2	TNF alpha induced protein 2 [Source:VGNC Symbol;Acc:VGNC:53955]
ENSBTAG00000036154	1.63146	0.0346845	1.70245	0.00394258	TARP	TCR gamma alternate reading frame protein [Source:NCBI gene (formerly Entrezgene);Acc:100335800]
ENSBTAG00000037465	0.686458	0.0371185	0.771957	0.00319417	TRIM34	tripartite motif containing 34 [Source:NCBI gene (formerly Entrezgene);Acc:539820]
ENSBTAG00000037508	3.43918	0.00479925	3.72005	1.296e-07	EBF1	EBF transcription factor 1 [Source:VGNC Symbol;Acc:VGNC:50162]
ENSBTAG00000037526	-2.27379	0.00483394	-2.10536	0.000129349	FABP4	fatty acid binding protein 4, adipocyte [Source:NCBI gene (formerly Entrezgene);Acc:281759]
ENSBTAG00000037634	1.6144	0.00172615	1.82965	2.56898e-06
ENSBTAG00000037726	-0.755354	0.00474793	-0.719293	0.000495941	PLCD1	phospholipase C delta 1 [Source:VGNC Symbol;Acc:VGNC:32984]
ENSBTAG00000037756	0.757061	0.0240829	0.845787	0.000970202	TET1	tet methylcytosine dioxygenase 1 [Source:VGNC Symbol;Acc:VGNC:55994]
ENSBTAG00000037819	-0.617435	0.0113874	-0.587007	0.00237033	SFT2D2	SFT2 domain containing 2 [Source:VGNC Symbol;Acc:VGNC:34525]
ENSBTAG00000037888	-0.831591	0.0189065	-0.684474	0.0241377	LYPD5	LY6/PLAUR domain containing 5 [Source:VGNC Symbol;Acc:VGNC:57050]
ENSBTAG00000037937	2.14898	0.000855765	2.25079	5.31066e-07
ENSBTAG00000037996	-0.417885	0.00474793	-0.383906	0.00598499	ARMCX3	armadillo repeat containing X-linked 3 [Source:VGNC Symbol;Acc:VGNC:50548]
ENSBTAG00000038011	-1.37248	0.00204559	-1.21772	0.000369127	SH3RF3	SH3 domain containing ring finger 3 [Source:VGNC Symbol;Acc:VGNC:34581]
ENSBTAG00000038048	-0.904853	0.0355311	-0.892966	0.0121963	MRC1	mannose receptor C-type 1 [Source:VGNC Symbol;Acc:VGNC:31598]
ENSBTAG00000038088	-0.400342	0.0384854	-0.348548	0.0193617
ENSBTAG00000038148	-2.01851	0.00295637	-1.94367	0.000403108	SOWAHB	sosondowah ankyrin repeat domain family member B [Source:VGNC Symbol;Acc:VGNC:35138]
ENSBTAG00000038233	1.81676	0.00206038	2.04822	1.12737e-06
ENSBTAG00000038316	0.210715	0.0421949	0.246014	0.0233231	GPATCH8	G-patch domain containing 8 [Source:VGNC Symbol;Acc:VGNC:29520]
ENSBTAG00000038337	4.0754	0.0057152	2.76664	0.0261911	MZB1	marginal zone B and B1 cell specific protein [Source:VGNC Symbol;Acc:VGNC:31849]
ENSBTAG00000038381	-0.366572	0.0240829	-0.344888	0.026069	SLC26A6	solute carrier family 26 member 6 [Source:VGNC Symbol;Acc:VGNC:34781]
ENSBTAG00000038415	-1.99714	0.000855765	-1.79664	0.000462787	SLC6A12	solute carrier family 6 member 12 [Source:VGNC Symbol;Acc:VGNC:34915]
ENSBTAG00000038477	-0.357646	0.0426466	-0.323773	0.00586293	GGCX	gamma-glutamyl carboxylase [Source:VGNC Symbol;Acc:VGNC:29339]
ENSBTAG00000038532	-2.54964	0.00372028	-3.03776	4.38924e-05	FOLR3	folate receptor 3 [Source:NCBI gene (formerly Entrezgene);Acc:516067]
ENSBTAG00000038540	-0.654813	0.046247	-0.631685	0.0240048
ENSBTAG00000038625	1.29745	0.00806585	1.40042	0.00013983
ENSBTAG00000038650	0.748877	0.0175348	0.752803	0.0113254	MS4A7	membrane-spanning 4-domains, subfamily A, member 7 [Source:NCBI gene (formerly Entrezgene);Acc:767975]
ENSBTAG00000038737	2.29639	1.8e-05	2.44059	5.2236e-16	P2RY6	pyrimidinergic receptor P2Y6 [Source:VGNC Symbol;Acc:VGNC:32530]
ENSBTAG00000038889	-0.687928	0.0130255	-0.6595	0.00199409	RILP	Rab interacting lysosomal protein [Source:VGNC Symbol;Acc:VGNC:33966]
ENSBTAG00000038896	0.41865	0.0188629	0.454325	0.00145929	RPS26	ribosomal protein S26 [Source:NCBI gene (formerly Entrezgene);Acc:509426]
ENSBTAG00000038938	1.91387	0.00294549	2.22725	3.48138e-06	GBP2	guanylate binding protein 2 [Source:HGNC Symbol;Acc:HGNC:4183]
ENSBTAG00000039012	1.4509	0.0266512	1.71208	0.000461441	MFSD6L	major facilitator superfamily domain containing 6 like [Source:VGNC Symbol;Acc:VGNC:55846]
ENSBTAG00000039046	-1.26547	0.0071217	-1.12378	0.00285979	CD24	CD24 molecule [Source:VGNC Symbol;Acc:VGNC:27014]
ENSBTAG00000039122	1.67665	0.0157201	1.64043	0.00341425	PLA2G5	phospholipase A2 group V [Source:VGNC Symbol;Acc:VGNC:32963]
ENSBTAG00000039190	1.30084	0.00114648	1.42717	3.09693e-07	SLC9A5	solute carrier family 9 member A5 [Source:VGNC Symbol;Acc:VGNC:34944]
ENSBTAG00000039260	-2.54675	0.00136519	-2.46003	7.13541e-06	RPTN	repetin [Source:VGNC Symbol;Acc:VGNC:55674]
ENSBTAG00000039275	0.432729	0.0493622	0.461245	0.0204574	ERAP2	endoplasmic reticulum aminopeptidase 2 [Source:VGNC Symbol;Acc:VGNC:28561]
ENSBTAG00000039307	-1.67814	0.00621291	-1.33988	0.0162955	YAP1	Yes1 associated transcriptional regulator [Source:VGNC Symbol;Acc:VGNC:57367]
ENSBTAG00000039343	-0.409244	0.0295888	-0.383884	0.00246309	ZBTB34	zinc finger and BTB domain containing 34 [Source:VGNC Symbol;Acc:VGNC:37074]
ENSBTAG00000039347	-0.790445	0.00157243	-0.771894	0.000161269	CLEC4D	C-type lectin domain family 4 member D [Source:VGNC Symbol;Acc:VGNC:27431]
ENSBTAG00000039466	-0.544674	0.0391428	-0.454864	0.0277592	CDR2L	cerebellar deration related protein 2 like [Source:VGNC Symbol;Acc:VGNC:27154]
ENSBTAG00000039520	-0.695256	0.00679909	-0.653835	0.00430288	SIRPB1	signal-regulatory protein beta 1 [Source:NCBI gene (formerly Entrezgene);Acc:529990]
ENSBTAG00000039530	-2.61685	0.00108918	-2.24011	0.000198687	NEFM	neurofilament medium chain [Source:VGNC Symbol;Acc:VGNC:31987]
ENSBTAG00000039618	-1.83883	0.00344047	-1.85281	0.00041179	ARL14EPL	ADP ribosylation factor like GTPase 14 effector protein like [Source:VGNC Symbol;Acc:VGNC:103054]
ENSBTAG00000039702	3.24607	0.00312322	3.68067	4.88125e-08	FCRL3	Fc receptor like 3 [Source:VGNC Symbol;Acc:VGNC:50048]
ENSBTAG00000039787	-3.22225	0.0021754	-2.63112	0.00132998	CSN3	casein kappa [Source:VGNC Symbol;Acc:VGNC:27765]
ENSBTAG00000039820	-2.04583	0.00849008	-2.08296	0.00121923	CLDN8	claudin 8 [Source:VGNC Symbol;Acc:VGNC:27419]
ENSBTAG00000039823	-0.603444	0.0119881	-0.541209	0.0108767	KBTBD7	kelch repeat and BTB domain containing 7 [Source:VGNC Symbol;Acc:VGNC:53820]
ENSBTAG00000039855	-0.396293	0.0395316	-0.357021	0.00397585	SUMF1	sulfatase modifying factor 1 [Source:VGNC Symbol;Acc:VGNC:35471]
ENSBTAG00000039967	-3.83988	0.000601195	-4.03793	3.47592e-06	KRT78	keratin 78 [Source:VGNC Symbol;Acc:VGNC:30740]
ENSBTAG00000040055	-0.39702	0.0278518	-0.365367	0.00728541	CAB39	calcium binding protein 39 [Source:VGNC Symbol;Acc:VGNC:26661]
ENSBTAG00000040067	-0.862928	0.0108359	-0.842999	0.00754287	HIPK4	homeodomain interacting protein kinase 4 [Source:VGNC Symbol;Acc:VGNC:29861]
ENSBTAG00000040070	-3.29759	0.00640649	-2.82868	0.00855365	SCGB1D	secretoglobin, family 1D, member 2 [Source:NCBI gene (formerly Entrezgene);Acc:338419]
ENSBTAG00000040088	0.875776	0.00237527	0.924736	2.67026e-05	SLC9B2	solute carrier family 9 member B2 [Source:VGNC Symbol;Acc:VGNC:34948]
ENSBTAG00000040244	1.12167	0.000855765	1.19184	2.2391e-07	APOL3	apolipoprotein L, 3 [Source:NCBI gene (formerly Entrezgene);Acc:505078]
ENSBTAG00000040338	-0.691925	0.0487897	-0.667582	0.0325444	OBSL1	obscurin like cytoskeletal adaptor 1 [Source:VGNC Symbol;Acc:VGNC:32395]
ENSBTAG00000040356	-0.56846	0.0203481	-0.510762	0.0119118	SPIRE2	spire type actin nucleation factor 2 [Source:VGNC Symbol;Acc:VGNC:35223]
ENSBTAG00000040399	-0.833623	0.0443726	-0.793584	0.0355064	VWA5B2	von Willebrand factor A domain containing 5B2 [Source:VGNC Symbol;Acc:VGNC:36854]
ENSBTAG00000040432	-1.91974	0.00267546	-1.35382	0.0188826	CLDN3	claudin 3 [Source:VGNC Symbol;Acc:VGNC:27414]
ENSBTAG00000040442	-0.434874	0.0178855	-0.391595	0.00531501
ENSBTAG00000042649	1.07177	0.0444623	1.23558	0.00581319	SNORD15	Small nucleolar RNA SNORD15 [Source:RFAM;Acc:RF00067]
ENSBTAG00000043570	1.72931	0.04986	1.94004	0.00802031
ENSBTAG00000043953	3.01758	0.00239233	3.34829	1.34536e-07	SPIB	Spi-B transcription factor [Source:NCBI gene (formerly Entrezgene);Acc:784460]
ENSBTAG00000043960	-0.888872	0.00296725	-0.855516	0.000320733	MTHFD2L	methylenetetrahydrofolate dehydrogenase (NADP+ dependent) 2 like [Source:NCBI gene (formerly Entrezgene);Acc:536269]
ENSBTAG00000043961	-0.920914	0.0307469	-0.869141	0.0126049	MPDZ	multiple PDZ domain crumbs cell polarity complex component [Source:VGNC Symbol;Acc:VGNC:31572]
ENSBTAG00000043963	-0.980519	0.010732	-0.867194	0.00537691	FHDC1	FH2 domain containing 1 [Source:VGNC Symbol;Acc:VGNC:28997]
ENSBTAG00000043974	-0.376541	0.0287316	-0.343321	0.00809528
ENSBTAG00000043981	-0.442582	0.0419693	-0.409718	0.0251923	SBF2	SET binding factor 2 [Source:VGNC Symbol;Acc:VGNC:34306]
ENSBTAG00000044004	-1.07643	0.00206526	-0.96937	0.000883016	SHOC1	shortage in chiasmata 1 [Source:VGNC Symbol;Acc:VGNC:52743]
ENSBTAG00000044006	0.541196	0.048018	0.555393	0.00733561	GINS2	GINS complex subunit 2 [Source:VGNC Symbol;Acc:VGNC:29361]
ENSBTAG00000044038	-0.549033	0.0151749	-0.481936	0.00989348	TEN1	TEN1 subunit of CST complex [Source:VGNC Symbol;Acc:VGNC:54498]
ENSBTAG00000044053	-0.528924	0.0456001	-0.504708	0.0157122	SLC17A5	solute carrier family 17 member 5 [Source:VGNC Symbol;Acc:VGNC:34700]
ENSBTAG00000044150	0.692003	0.016229	0.757784	0.000350141	UCK2	uridine-cytidine kinase 2 [Source:VGNC Symbol;Acc:VGNC:36635]
ENSBTAG00000044158	0.714533	0.0494237	0.805466	0.0162949	LDLRAD3	low density lipoprotein receptor class A domain containing 3 [Source:VGNC Symbol;Acc:VGNC:30828]
ENSBTAG00000044204	3.19398	0.0140673	3.39994	1.38624e-05	CD79B	CD79b molecule [Source:VGNC Symbol;Acc:VGNC:27047]
ENSBTAG00000045275	0.829155	0.0211319	0.920568	0.00467203	SCARNA7	small Cajal body-specific RNA 7 [Source:HGNC Symbol;Acc:HGNC:32563]
ENSBTAG00000045509	0.598419	0.0102568	0.642855	0.00235448	FAM217B	family with sequence similarity 217 member B [Source:VGNC Symbol;Acc:VGNC:28797]
ENSBTAG00000045610	1.75027	0.024329	2.39368	0.00014566	CACNA1I	calcium voltage-gated channel subunit alpha1 I [Source:VGNC Symbol;Acc:VGNC:55869]
ENSBTAG00000045703	-0.435142	0.0148554	-0.403704	0.00107289	COX15	cytochrome c oxidase assembly homolog COX15 [Source:VGNC Symbol;Acc:VGNC:27629]
ENSBTAG00000045727	-0.703783	0.0167762	-0.643298	0.00390279	EPPK1	epiplakin 1 [Source:VGNC Symbol;Acc:VGNC:106726]
ENSBTAG00000045806	2.5196	0.0195339	3.27001	4.64223e-05	FFAR1	free fatty acid receptor 1 [Source:VGNC Symbol;Acc:VGNC:28961]
ENSBTAG00000045828	0.253733	0.0250795	0.285592	0.00293853	PTBP1	polypyrimidine tract binding protein 1 [Source:VGNC Symbol;Acc:VGNC:52809]
ENSBTAG00000045934	1.87728	0.011049	2.37559	4.33289e-06	GPR82	G protein-coupled receptor 82 [Source:VGNC Symbol;Acc:VGNC:29599]
ENSBTAG00000045955	-1.41108	0.000542554	-1.3525	2.73853e-06	TSSK1B	testis specific serine kinase 1B [Source:VGNC Symbol;Acc:VGNC:50014]
ENSBTAG00000046076	4.36523	0.000898467	3.30278	0.0030074
ENSBTAG00000046172	-0.461611	0.0289646	-0.421208	0.00752094
ENSBTAG00000046255	-0.334302	0.0140221	-0.296894	6.14295e-05	ATXN1L	ataxin 1 like [Source:VGNC Symbol;Acc:VGNC:26339]
ENSBTAG00000046320	1.77208	0.0298102	2.49982	3.02859e-05	CXCR5	C-X-C motif chemokine receptor 5 [Source:VGNC Symbol;Acc:VGNC:27857]
ENSBTAG00000046394	0.517406	0.0140673	0.558811	0.0013358	RPL23A	ribosomal protein L23a [Source:NCBI gene (formerly Entrezgene);Acc:507168]
ENSBTAG00000046467	1.49739	0.00270621	1.57162	0.000206857	PTP4A3	protein tyrosine phosphatase 4A3 [Source:VGNC Symbol;Acc:VGNC:33525]
ENSBTAG00000046499	2.26021	0.00692448	2.81256	6.5935e-05
ENSBTAG00000046544	4.14292	0.00201094	3.54293	2.742e-06	SLC7A10	solute carrier family 7 member 10 [Source:VGNC Symbol;Acc:VGNC:34925]
ENSBTAG00000046547	-1.63353	0.000296907	-1.78446	3.29964e-08	CIDEA	cell death inducing DFFA like effector a [Source:VGNC Symbol;Acc:VGNC:106691]
ENSBTAG00000046668	-1.3577	0.00172347	-1.37104	7.07518e-05	ANG2	angiogenin 2 [Source:NCBI gene (formerly Entrezgene);Acc:783907]
ENSBTAG00000046814	-1.26486	0.00689846	-1.28418	0.000395938	ACOT2	acyl-CoA thioesterase 2 [Source:NCBI gene (formerly Entrezgene);Acc:511033]
ENSBTAG00000046900	-1.78577	0.00506667	-2.11121	1.80029e-05	GGT1	gamma-glutamyltransferase 1 [Source:NCBI gene (formerly Entrezgene);Acc:615582]
ENSBTAG00000046977	3.22285	0.016554	3.16382	1.8831e-05	PLA2G2D4	calcium-dependent phospholipase A2 PLA2G2D4 [Source:NCBI gene (formerly Entrezgene);Acc:503625]
ENSBTAG00000047004	0.424813	0.0118077	0.459419	0.000192574	UMAD1	UBAP1-MVB12-associated (UMA) domain containing 1 [Source:VGNC Symbol;Acc:VGNC:107233]
ENSBTAG00000047121	5.06402	0.00272455	3.80609	0.000101178
ENSBTAG00000047138	-1.33352	0.00219593	-1.40503	4.23998e-05	AVPR2	arginine vasopressin receptor 2 [Source:VGNC Symbol;Acc:VGNC:26360]
ENSBTAG00000047158	-0.643152	0.0314893	-0.636664	0.0322121	LRFN1	leucine rich repeat and fibronectin type III domain containing 1 [Source:VGNC Symbol;Acc:VGNC:30975]
ENSBTAG00000047206	0.489986	0.0210973	0.555299	0.00865297	H1-4	H1.4 linker histone, cluster member [Source:VGNC Symbol;Acc:VGNC:83559]
ENSBTAG00000047229	0.819781	0.00332549	0.832808	0.000331888	CRIP1	cysteine rich protein 1 [Source:NCBI gene (formerly Entrezgene);Acc:574093]
ENSBTAG00000047238	-0.736446	0.00327752	-0.674082	0.00105483	ITGAM	integrin subunit alpha M [Source:VGNC Symbol;Acc:VGNC:55056]
ENSBTAG00000047302	-0.851881	0.0196127	-0.726396	0.0137063
ENSBTAG00000047339	0.356242	0.00835035	0.396699	0.00114516	BCOR	BCL6 corepressor [Source:VGNC Symbol;Acc:VGNC:56520]
ENSBTAG00000047499	-2.74448	0.00100184	-2.37146	0.000247375	IRX2	iroquois homeobox 2 [Source:VGNC Symbol;Acc:VGNC:54439]
ENSBTAG00000047621	-1.83481	0.00168079	-1.61088	0.000343102
ENSBTAG00000047632	3.70441	0.000997662	4.27093	1.02167e-07
ENSBTAG00000047658	-0.52388	0.0435804	-0.507928	0.0329125	PHF7	PHD finger protein 7 [Source:VGNC Symbol;Acc:VGNC:32827]
ENSBTAG00000047680	0.707634	0.035764	0.747167	0.0340477	IRF7	interferon regulatory factor 7 [Source:VGNC Symbol;Acc:VGNC:30278]
ENSBTAG00000047700	4.70267	0.00099647	2.34563	0.033053
ENSBTAG00000047702	0.38095	0.0308823	0.417934	0.000198747	NAA10	N-alpha-acetyltransferase 10, NatA catalytic subunit [Source:VGNC Symbol;Acc:VGNC:106831]
ENSBTAG00000047707	2.19042	0.00168079	2.5444	2.81356e-08	BOLA-DOB	major histocompatibility complex, class II, DO beta [Source:NCBI gene (formerly Entrezgene);Acc:282493]
ENSBTAG00000047715	-0.619633	0.0144372	-0.607031	0.00315863	TPRN	taperin [Source:VGNC Symbol;Acc:VGNC:106995]
ENSBTAG00000047747	-0.418157	0.0316366	-0.342487	0.0364881	NDFIP1	Nedd4 family interacting protein 1 [Source:VGNC Symbol;Acc:VGNC:31934]
ENSBTAG00000047930	0.794509	0.0025113	0.846462	0.000303885	UBE2E2	ubiquitin conjugating enzyme E2 E2 [Source:VGNC Symbol;Acc:VGNC:107010]
ENSBTAG00000048030	4.77127	0.00563924	3.00851	0.0049645
ENSBTAG00000048048	5.56153	0.00483394	3.13907	0.00595536
ENSBTAG00000048049	1.10371	0.035363	1.23125	0.00509363
ENSBTAG00000048098	-2.13031	0.00124611	-1.72095	0.00154644	PKP3	plakophilin 3 [Source:VGNC Symbol;Acc:VGNC:32951]
ENSBTAG00000048123	-0.56872	0.0182214	-0.540882	0.00561616	TSSK2	testis specific serine kinase 2 [Source:VGNC Symbol;Acc:VGNC:49975]
ENSBTAG00000048135	5.55991	0.00418102	4.07978	2.83482e-05
ENSBTAG00000048250	-4.06245	0.000296907	-3.59571	8.28627e-07	HSTN	histatherin [Source:NCBI gene (formerly Entrezgene);Acc:100302500]
ENSBTAG00000048268	4.52874	0.00295637	3.00206	0.00293853
ENSBTAG00000048353	1.21963	0.00151276	1.22811	4.39231e-05
ENSBTAG00000048470	1.69583	0.016103	1.94426	0.000581291	IFITM1	interferon induced transmembrane protein 1 (9-27) [Source:NCBI gene (formerly Entrezgene);Acc:353510]
ENSBTAG00000048493	-1.93774	0.0101076	-1.53672	0.0481671	NAALADL2	N-acetylated alpha-linked acidic dipeptidase like 2 [Source:VGNC Symbol;Acc:VGNC:106832]
ENSBTAG00000048550	1.26998	0.046468	1.46834	0.000657181	GCSAM	germinal center associated signaling and motility [Source:VGNC Symbol;Acc:VGNC:29293]
ENSBTAG00000048660	-1.1153	0.019015	-1.13253	0.0106853	C19H17orf113	chromosome 19 C17orf113 homolog [Source:VGNC Symbol;Acc:VGNC:106659]
ENSBTAG00000048664	-0.479985	0.00871692	-0.428693	0.00193251	CDK14	cyclin dependent kinase 14 [Source:VGNC Symbol;Acc:VGNC:106680]
ENSBTAG00000048672	-0.733474	0.046542	-0.798181	0.0118862
ENSBTAG00000048682	-0.491201	0.0409056	-0.481565	0.0100606	ZNF548	zinc finger protein 548 [Source:NCBI gene (formerly Entrezgene);Acc:504913]
ENSBTAG00000048778	4.11311	1.82e-05	4.97776	6.33241e-09
ENSBTAG00000048791	-1.08328	0.00925495	-1.07475	0.000690107
ENSBTAG00000048804	-1.25453	0.00368235	-1.31892	1.43085e-05	CUPIN1	cupin superfamily member 1 [Source:NCBI gene (formerly Entrezgene);Acc:112441476]
ENSBTAG00000048832	1.89768	0.0335906	1.62462	0.0183755
ENSBTAG00000048900	-2.29793	0.000774186	-2.06342	9.55535e-06	MDFIC2	MyoD family inhibitor domain containing 2 [Source:HGNC Symbol;Acc:HGNC:53442]
ENSBTAG00000048931	0.316405	0.048627	0.336865	0.00573827
ENSBTAG00000048959	1.56866	0.016679	1.69914	0.000391687
ENSBTAG00000048965	-0.373903	0.0250015	-0.327428	0.0353879	TVP23B	trans-golgi network vesicle B [Source:NCBI gene (formerly Entrezgene);Acc:513550]
ENSBTAG00000049091	-1.89886	0.0275742	-1.55409	0.039633	SIX4	SIX homeobox 4 [Source:HGNC Symbol;Acc:HGNC:10890]
ENSBTAG00000049204	-1.07644	0.0355311	-1.05096	0.0160341
ENSBTAG00000049287	0.941036	0.0175348	1.01831	0.000945531
ENSBTAG00000049296	0.744579	0.0321153	0.815413	0.0109043
ENSBTAG00000049467	-1.38379	0.000598174	-1.34197	2.64164e-05
ENSBTAG00000049661	-0.577831	0.0132043	-0.539775	0.00089757
ENSBTAG00000049783	0.786748	0.00981638	0.887818	0.000312138
ENSBTAG00000049808	1.28588	0.00852747	1.42157	0.000497164	IL3RA	interleukin 3 receptor subunit alpha [Source:VGNC Symbol;Acc:VGNC:106780]
ENSBTAG00000049838	-0.941518	0.00194619	-0.971783	2.11233e-05
ENSBTAG00000050003	1.99092	0.0219026	2.62121	1.1092e-05
ENSBTAG00000050008	0.84103	0.0436692	0.772126	0.0227635
ENSBTAG00000050037	3.25458	0.00498099	3.38401	0.00171157
ENSBTAG00000050046	0.774235	0.0230361	0.802045	0.00404862
ENSBTAG00000050056	-1.06659	0.00316906	-1.0517	0.000202583
ENSBTAG00000050062	5.25214	0.00104384	5.03244	2.90112e-09
ENSBTAG00000050065	-2.84115	0.00124611	-3.21519	4.44094e-06
ENSBTAG00000050067	-1.22564	0.0091812	-1.06759	0.00161944
ENSBTAG00000050078	-0.625958	0.0274346	-0.571348	0.0104596	SFXN5	sideroflexin 5 [Source:VGNC Symbol;Acc:VGNC:34534]
ENSBTAG00000050088	5.49806	0.00384648	3.90552	0.000154645
ENSBTAG00000050108	-0.91002	0.00754577	-0.895508	0.00100219
ENSBTAG00000050136	5.32159	0.00288544	2.65973	0.0388028
ENSBTAG00000050205	-1.43617	0.0272456	-1.65703	0.00108022
ENSBTAG00000050273	-0.693832	0.00785068	-0.663839	0.00284755
ENSBTAG00000050333	1.24539	0.0345514	1.55073	0.00107872	PROKR1	prokineticin receptor 1 [Source:NCBI gene (formerly Entrezgene);Acc:281800]
ENSBTAG00000050373	5.07635	0.00714091	3.18278	0.00533621
ENSBTAG00000050474	0.820501	0.008918	0.779438	0.00307779	RUNX3	RUNX family transcription factor 3 [Source:VGNC Symbol;Acc:VGNC:34221]
ENSBTAG00000050485	5.55356	0.000811426	3.10021	0.00481439
ENSBTAG00000050515	5.66269	0.00849008	4.73626	6.59617e-07
ENSBTAG00000050559	-1.6113	0.00342211	-1.46492	0.00075403
ENSBTAG00000050586	5.06835	0.00553792	2.70047	0.0261124
ENSBTAG00000050597	0.411772	0.0207527	0.456148	0.0079869
ENSBTAG00000050618	-1.03858	0.048627	-0.99689	0.0293736
ENSBTAG00000050713	0.680262	0.0396665	0.787349	0.0058189
ENSBTAG00000050719	2.57413	0.0120471	2.63089	1.95159e-05	PLA2G2D1	calcium-dependent phospholipase A2 PLA2G2D1 [Source:NCBI gene (formerly Entrezgene);Acc:494318]
ENSBTAG00000050723	4.94021	0.00398106	4.45583	5.64859e-07
ENSBTAG00000050757	1.25747	0.0232099	1.22544	0.0157122	DSB	MHC class II antigen DS beta [Source:NCBI gene (formerly Entrezgene);Acc:618722]
ENSBTAG00000050763	-0.735587	0.00780116	-0.747079	0.00272668	PXYLP1	2-phosphoxylose phosphatase 1 [Source:VGNC Symbol;Acc:VGNC:52811]
ENSBTAG00000050786	1.42117	0.0112076	1.66453	0.000140122
ENSBTAG00000050797	-1.04882	0.010345	-0.96088	0.0129534
ENSBTAG00000050814	-1.0872	0.00407891	-1.07235	0.0032197	CFAP70	cilia and flagella associated protein 70 [Source:VGNC Symbol;Acc:VGNC:106688]
ENSBTAG00000050852	3.17144	0.00104431	3.45955	6.18447e-07	CXCL9	C-X-C motif chemokine ligand 9 [Source:VGNC Symbol;Acc:VGNC:27854]
ENSBTAG00000050875	-1.40433	0.0489007	-1.26937	0.0386316
ENSBTAG00000050933	-0.829307	0.0134325	-0.71626	0.0222177	SHISA4	shisa family member 4 [Source:VGNC Symbol;Acc:VGNC:34600]
ENSBTAG00000050968	-1.21699	0.0308823	-1.23842	0.0204574
ENSBTAG00000050986	-1.02931	0.0396666	-0.955193	0.0407426	PXDN	peroxidasin [Source:VGNC Symbol;Acc:VGNC:106885]
ENSBTAG00000051134	3.04083	0.00383453	3.19589	6.52364e-06	VPREB3	V-set pre-B cell surrogate light chain 3 [Source:VGNC Symbol;Acc:VGNC:53929]
ENSBTAG00000051218	-2.00931	0.00784545	-1.52299	0.0381648
ENSBTAG00000051230	-1.5185	0.00181483	-1.23359	0.00373822	SLC43A1	solute carrier family 43 member 1 [Source:VGNC Symbol;Acc:VGNC:106933]
ENSBTAG00000051305	-0.840482	0.0294543	-0.818445	0.0075182	INAFM2	InaF motif containing 2 [Source:VGNC Symbol;Acc:VGNC:106782]
ENSBTAG00000051316	0.795701	0.00754577	0.895942	0.00667366
ENSBTAG00000051317	-1.65407	0.00769195	-1.67654	0.00177041
ENSBTAG00000051318	0.490774	0.0396117	0.51433	0.0051171
ENSBTAG00000051343	-0.813145	0.0016985	-0.710825	0.000312138	C8H9orf131	chromosome 8 C9orf131 homolog [Source:VGNC Symbol;Acc:VGNC:106667]
ENSBTAG00000051410	-1.18568	0.00758756	-1.03273	0.000575557	TAS1R3	taste 1 receptor member 3 [Source:VGNC Symbol;Acc:VGNC:106965]
ENSBTAG00000051438	1.62851	0.0370078	1.51417	0.0138871
ENSBTAG00000051491	-0.709723	0.0176675	-0.691	0.00545975
ENSBTAG00000051504	-1.45762	0.00395533	-1.40512	0.000509436
ENSBTAG00000051540	-1.34272	0.00295834	-1.30134	0.000281224	FNDC5	fibronectin type III domain containing 5 [Source:VGNC Symbol;Acc:VGNC:56109]
ENSBTAG00000051609	-0.874872	0.00553117	-0.815509	0.00465822	PLPPR3	phospholipid phosphatase related 3 [Source:HGNC Symbol;Acc:HGNC:23497]
ENSBTAG00000051611	3.23901	0.0110638	4.54467	0.000350435
ENSBTAG00000051621	-0.354627	0.0456928	-0.314273	0.00516461	SLX4IP	SLX4 interacting protein [Source:VGNC Symbol;Acc:VGNC:57024]
ENSBTAG00000051752	0.782432	0.00404086	0.831803	2.32641e-05
ENSBTAG00000051760	-1.01064	0.000474693	-0.953742	2.31001e-05
ENSBTAG00000051765	-0.830079	0.00385424	-0.783797	0.00102098
ENSBTAG00000051782	0.684614	0.0288914	0.717692	0.00190823	ATAD2	ATPase family AAA domain containing 2 [Source:NCBI gene (formerly Entrezgene);Acc:522920]
ENSBTAG00000051832	-0.808039	0.0385879	-0.732449	0.0263194
ENSBTAG00000051902	-1.94781	0.00686968	-1.74278	0.00282488
ENSBTAG00000051913	-0.553925	0.00902641	-0.506113	0.00283778	UST	uronyl 2-sulfotransferase [Source:VGNC Symbol;Acc:VGNC:107018]
ENSBTAG00000051969	0.79076	0.0373599	0.807517	0.00853048	H2AC14	H2A clustered histone 14 [Source:VGNC Symbol;Acc:VGNC:83584]
ENSBTAG00000052040	-0.3857	0.0484853	-0.357923	0.0379285
ENSBTAG00000052047	0.963189	0.0441885	0.996138	0.0146195
ENSBTAG00000052058	-0.677073	0.00964178	-0.669031	0.00158852
ENSBTAG00000052084	2.93186	0.0176675	3.58138	1.35479e-06
ENSBTAG00000052092	-1.24996	0.0265933	-1.01839	0.0443027
ENSBTAG00000052140	-1.44771	0.0345798	-1.39066	0.0186679	AIF1L	allograft inflammatory factor 1 like [Source:VGNC Symbol;Acc:VGNC:25760]
ENSBTAG00000052276	1.70471	0.0238244	1.81202	0.00284439
ENSBTAG00000052465	-1.28722	0.0163109	-1.24673	0.00454815
ENSBTAG00000052481	-0.502948	0.00855347	-0.457212	0.000780306	IRGQ	immunity related GTPase Q [Source:VGNC Symbol;Acc:VGNC:30282]
ENSBTAG00000052491	1.92694	0.0326161	1.9589	0.00161944
ENSBTAG00000052499	-1.507	0.00294549	-1.03625	0.0409378	RNF39	ring finger protein 39 [Source:VGNC Symbol;Acc:VGNC:106899]
ENSBTAG00000052560	-0.87692	0.016575	-0.814973	0.0120629
ENSBTAG00000052606	0.548393	0.017429	0.580938	0.00107289	TRIM5	tripartite motif containing 5 [Source:NCBI gene (formerly Entrezgene);Acc:505265]
ENSBTAG00000052635	0.768242	0.0214214	0.759938	0.00782511
ENSBTAG00000052736	-1.11012	0.00692448	-1.11044	0.0049717
ENSBTAG00000052878	1.67788	0.0159168	1.81705	0.000205962
ENSBTAG00000052902	1.54306	0.0255086	1.37732	0.0120825
ENSBTAG00000052912	-1.12672	0.000598174	-1.0555	4.8129e-06
ENSBTAG00000052989	-1.24078	0.00181483	-1.28877	0.000102789	FZD8	frizzled class receptor 8 [Source:VGNC Symbol;Acc:VGNC:57008]
ENSBTAG00000053003	-0.422529	0.0291194	-0.375052	0.0258602	GPX4	glutathione peroxidase 4 [Source:VGNC Symbol;Acc:VGNC:106759]
ENSBTAG00000053044	-0.787349	0.014004	-0.798649	0.0149826	CDC42EP4	CDC42 effector protein 4 [Source:VGNC Symbol;Acc:VGNC:27075]
ENSBTAG00000053050	0.943547	0.00108918	0.933358	0.000201118	SAMD9	sterile alpha motif domain containing 9 [Source:NCBI gene (formerly Entrezgene);Acc:514205]
ENSBTAG00000053135	-0.927289	0.0154653	-0.860046	0.00979025	TMEM236	transmembrane protein 236 [Source:VGNC Symbol;Acc:VGNC:36049]
ENSBTAG00000053156	-0.383224	0.0233547	-0.357774	0.00517318	ISCA1	iron-sulfur cluster assembly 1 [Source:NCBI gene (formerly Entrezgene);Acc:514652]
ENSBTAG00000053244	-0.315326	0.0416842	-0.276288	0.00550161	POLR2D	RNA polymerase II subunit D [Source:VGNC Symbol;Acc:VGNC:33138]
ENSBTAG00000053476	0.446817	0.00666995	0.481977	5.77247e-06
ENSBTAG00000053488	-0.507777	0.0494237	-0.475441	0.0310718
ENSBTAG00000053508	4.52367	0.0360511	3.46898	0.00454815
ENSBTAG00000053581	-1.45208	0.00324523	-1.0392	0.0309659	SUCNR1	succinate receptor 1 [Source:VGNC Symbol;Acc:VGNC:35458]
ENSBTAG00000053588	-0.304128	0.0157059	-0.277812	0.0255682	WDTC1	WD and tetratricopeptide repeats 1 [Source:VGNC Symbol;Acc:VGNC:107027]
ENSBTAG00000053621	0.892172	0.0320124	0.875389	0.00545975	H2AC17	H2A clustered histone 17 [Source:VGNC Symbol;Acc:VGNC:83586]
ENSBTAG00000053645	-0.989224	0.0463794	-1.15932	0.0117616	CYP3A5	cytochrome P450, family 3, subfamily A, polypeptide 5 [Source:NCBI gene (formerly Entrezgene);Acc:526682]
ENSBTAG00000053807	1.09583	0.0272456	1.03114	0.0225257	OAS1X	2',5'-oligoadenylate synthetase 1, 40/46kDa [Source:NCBI gene (formerly Entrezgene);Acc:347699]
ENSBTAG00000053850	2.92471	0.000723277	3.25595	7.27184e-08
ENSBTAG00000053874	1.10574	0.0444456	1.14505	0.0175833
ENSBTAG00000053928	1.89595	0.00596798	2.04401	2.07235e-05	GPR25	G protein-coupled receptor 25 [Source:VGNC Symbol;Acc:VGNC:106757]
ENSBTAG00000053970	-0.883347	0.0480738	-0.910354	0.0433288	SOST	sclerostin [Source:NCBI gene (formerly Entrezgene);Acc:282880]
ENSBTAG00000053980	4.94982	0.00239233	3.60307	0.00297313
ENSBTAG00000053984	-2.30639	0.00194619	-1.56512	0.0257791
ENSBTAG00000053998	-0.56512	0.0082039	-0.53773	0.00586864
ENSBTAG00000054003	-0.700338	0.0364447	-0.664164	0.0483932
ENSBTAG00000054057	-1.14472	0.033776	-1.03389	0.0264909	NRG1	neuregulin 1 [Source:NCBI gene (formerly Entrezgene);Acc:281361]
ENSBTAG00000054069	-3.12727	0.0139695	-2.22533	0.0317361	CRNN	cornulin [Source:NCBI gene (formerly Entrezgene);Acc:100141268]
ENSBTAG00000054095	-0.368908	0.0257928	-0.332775	0.00573827	GMFB	glia maturation factor beta [Source:VGNC Symbol;Acc:VGNC:29434]
ENSBTAG00000054195	0.397875	0.0233381	0.41552	0.0120382	GPX1	glutathione peroxidase 1 [Source:NCBI gene (formerly Entrezgene);Acc:281209]
ENSBTAG00000054306	0.742006	0.0274346	0.774793	0.0140133
ENSBTAG00000054434	-0.765538	0.0338986	-0.756764	0.0313586
ENSBTAG00000054548	1.04041	0.0289319	1.13338	0.000828981	H2AC12	H2A clustered histone 12 [Source:VGNC Symbol;Acc:VGNC:83580]
ENSBTAG00000054562	-1.3185	0.0493622	-1.2718	0.024625
ENSBTAG00000054572	-2.44288	0.00124611	-2.3938	6.59014e-06	PEG3	paternally expressed 3 [Source:NCBI gene (formerly Entrezgene);Acc:444864]
ENSBTAG00000054601	-1.23306	0.0320808	-1.02109	0.0153107
ENSBTAG00000054628	0.888661	0.00074527	0.927805	1.00393e-08	PMEPA1	prostate transmembrane protein, androgen induced 1 [Source:VGNC Symbol;Acc:VGNC:33070]
ENSBTAG00000054656	-0.718724	0.00189254	-0.674275	3.94091e-06	PAIP2B	poly(A) binding protein interacting protein 2B [Source:NCBI gene (formerly Entrezgene);Acc:789468]
ENSBTAG00000054697	-0.535264	0.0466897	-0.503093	0.0202889
ENSBTAG00000054808	-2.28051	0.00837058	-2.4453	0.000153047	MT1A	metallothionein-1A [Source:NCBI gene (formerly Entrezgene);Acc:404071]
ENSBTAG00000054839	-0.773517	0.0421949	-0.721056	0.0103923
ENSBTAG00000054976	1.00613	0.00629583	1.16147	0.000275777	MCTP1	multiple C2 and transmembrane domain containing 1 [Source:VGNC Symbol;Acc:VGNC:106816]
ENSBTAG00000055014	-2.37534	0.000292421	-2.3242	1.17729e-06	SH3BGRL2	SH3 domain binding glutamate rich protein like 2 [Source:VGNC Symbol;Acc:VGNC:106923]
ENSBTAG00000055026	-1.21289	0.0159634	-0.931357	0.0447462
ENSBTAG00000055107	-0.583113	0.0327235	-0.525869	0.0140025	PIGP	phosphatidylinositol glycan anchor biosynthesis class P [Source:NCBI gene (formerly Entrezgene);Acc:767951]
ENSBTAG00000055120	-0.548199	0.0247237	-0.488521	0.00645559	OPHN1	oligophrenin 1 [Source:VGNC Symbol;Acc:VGNC:106854]
ENSBTAG00000055140	1.21615	0.0390371	1.24145	0.00510312
ENSBTAG00000055141	-1.35231	0.035363	-1.25253	0.00701003
ENSBTAG00000055197	1.52001	0.00255008	1.7641	2.33488e-06
ENSBTAG00000055198	-2.88563	0.018535	-2.96174	0.00774526
ENSBTAG00000055200	-0.585763	0.0207433	-0.541667	0.0153377
ENSBTAG00000055207	-1.08074	0.00286011	-1.18995	5.65847e-05	SCD	stearoyl-CoA desaturase [Source:VGNC Symbol;Acc:VGNC:106916]
ENSBTAG00000055240	5.36914	4.55e-05	4.10398	5.97366e-07
ENSBTAG00000055296	-0.9822	0.000505833	-0.954095	3.23703e-06	LGALSL	galectin like [Source:VGNC Symbol;Acc:VGNC:30856]

## Sheet: S. agalactiae vs healthy
GENE_ID_ENSEMBL	logFC_edgeR	adjPval_edgeR	logFC_deseq2	adjPval_deseq2	gene_symbol	description
ENSBTAG00000015919	1.38578	0.000546296	1.48157	1.70338e-07	PARM1	prostate androgen-regulated mucin-like protein 1 [Source:VGNC Symbol;Acc:VGNC:32587]
ENSBTAG00000031851	0.863909	0.000546296	0.991201	6.01252e-07	SELPLG	selectin P ligand [Source:VGNC Symbol;Acc:VGNC:34425]
ENSBTAG00000006566	3.359	0.000546296	3.21509	3.23055e-07	FFAR2	free fatty acid receptor 2 [Source:NCBI gene (formerly Entrezgene);Acc:522431]
ENSBTAG00000019272	1.03565	0.000612884	1.1908	4.51812e-08	LPCAT2	lysophosphatidylcholine acyltransferase 2 [Source:VGNC Symbol;Acc:VGNC:30962]
ENSBTAG00000020745	1.06913	0.000612884	1.17312	1.28287e-05	HIVEP3	HIVEP zinc finger 3 [Source:VGNC Symbol;Acc:VGNC:96544]
ENSBTAG00000003882	-0.683245	0.000612884	-0.561193	1.99309e-06	EMC3	ER membrane protein complex subunit 3 [Source:VGNC Symbol;Acc:VGNC:28464]
ENSBTAG00000018419	1.15793	0.000612884	1.392	4.54089e-08	ADCY4	adenylate cyclase 4 [Source:VGNC Symbol;Acc:VGNC:25645]
ENSBTAG00000052492	1.09445	0.000612884	1.30239	1.21013e-06
ENSBTAG00000053050	1.1555	0.000612884	1.22021	1.99309e-06	SAMD9	sterile alpha motif domain containing 9 [Source:NCBI gene (formerly Entrezgene);Acc:514205]
ENSBTAG00000055296	-1.1401	0.000612884	-0.982346	5.89555e-06	LGALSL	galectin like [Source:VGNC Symbol;Acc:VGNC:30856]
ENSBTAG00000006790	-1.52994	0.000612884	-1.34402	4.90722e-05	SPTBN5	spectrin beta, non-erythrocytic 5 [Source:VGNC Symbol;Acc:VGNC:35255]
ENSBTAG00000030977	-0.895638	0.000816582	-0.76253	7.65569e-07	ULK2	unc-51 like autophagy activating kinase 2 [Source:VGNC Symbol;Acc:VGNC:36659]
ENSBTAG00000010932	-2.26516	0.000773507	-1.97026	1.61766e-05	DNAJC12	DnaJ heat shock protein family (Hsp40) member C12 [Source:VGNC Symbol;Acc:VGNC:55984]
ENSBTAG00000037702	1.1488	0.000869072	1.30843	8.87823e-06	SP140L	SP140 nuclear body protein-like [Source:NCBI gene (formerly Entrezgene);Acc:100139208]
ENSBTAG00000000898	-1.01214	0.000869072	-0.909719	7.1083e-09	F2RL2	coagulation factor II thrombin receptor like 2 [Source:VGNC Symbol;Acc:VGNC:28685]
ENSBTAG00000025129	0.754913	0.000882287	0.8572	3.06345e-05	MNT	MAX network transcriptional repressor [Source:VGNC Symbol;Acc:VGNC:31540]
ENSBTAG00000015254	-0.664765	0.000891291	-0.542641	4.11224e-07	GLB1	galactosidase beta 1 [Source:VGNC Symbol;Acc:VGNC:29391]
ENSBTAG00000003836	1.91803	0.000891291	1.92322	1.18669e-05	ADAM19	ADAM metallopeptidase domain 19 [Source:VGNC Symbol;Acc:VGNC:25608]
ENSBTAG00000000501	-1.16659	0.000968456	-0.935597	0.000133032	KLHL13	kelch like family member 13 [Source:VGNC Symbol;Acc:VGNC:30643]
ENSBTAG00000019847	-0.602713	0.000969974	-0.484879	0.000266549	CPEB2	cytoplasmic polyadenylation element binding protein 2 [Source:VGNC Symbol;Acc:VGNC:107237]
ENSBTAG00000016819	-1.71604	0.0010182	-1.6296	1.05221e-05	FABP3	fatty acid binding protein 3 [Source:VGNC Symbol;Acc:VGNC:28697]
ENSBTAG00000021323	-0.547167	0.0010182	-0.421353	0.000130832	AGFG1	ArfGAP with FG repeats 1 [Source:VGNC Symbol;Acc:VGNC:25725]
ENSBTAG00000001941	0.874013	0.00118847	1.03181	1.59756e-05	SEMA4D	semaphorin 4D [Source:VGNC Symbol;Acc:VGNC:34436]
ENSBTAG00000015806	-0.502949	0.00118847	-0.376896	0.000117895	OAZ2	ornithine decarboxylase antizyme 2 [Source:VGNC Symbol;Acc:VGNC:32393]
ENSBTAG00000003496	-0.929979	0.00118847	-0.746763	9.32364e-05	AIG1	androgen induced 1 [Source:VGNC Symbol;Acc:VGNC:25764]
ENSBTAG00000021215	-2.22938	0.00118847	-1.965	1.28287e-05	VWA5A	von Willebrand factor A domain containing 5A [Source:VGNC Symbol;Acc:VGNC:36853]
ENSBTAG00000000532	-1.26674	0.00118847	-1.08982	9.72787e-06	EXO5	exonuclease 5 [Source:VGNC Symbol;Acc:VGNC:59180]
ENSBTAG00000003162	-1.10865	0.00118847	-0.942812	1.19267e-05	CRYZ	crystallin zeta [Source:VGNC Symbol;Acc:VGNC:27746]
ENSBTAG00000011917	-1.43546	0.00118847	-1.31847	1.71693e-05	GPAM	glycerol-3-phosphate acyltransferase, mitochondrial [Source:VGNC Symbol;Acc:VGNC:29510]
ENSBTAG00000017704	-1.69617	0.00118847	-1.63678	6.30951e-06	ABCG2	ATP binding cassette subfamily G member 2 [Source:VGNC Symbol;Acc:VGNC:53683]
ENSBTAG00000054306	1.27459	0.00118847	1.42273	2.99494e-06
ENSBTAG00000012683	0.470425	0.00118847	0.603203	1.18669e-05	SRRM2	serine/arginine repetitive matrix 2 [Source:VGNC Symbol;Acc:VGNC:58613]
ENSBTAG00000033137	-1.11232	0.00118847	-0.95217	0.000493795	PSD3	pleckstrin and Sec7 domain containing 3 [Source:VGNC Symbol;Acc:VGNC:57317]
ENSBTAG00000052912	-1.19172	0.00118847	-1.06556	1.30386e-05
ENSBTAG00000020968	-0.767364	0.00119547	-0.651148	9.55011e-06	MPC2	mitochondrial pyruvate carrier 2 [Source:VGNC Symbol;Acc:VGNC:31570]
ENSBTAG00000015318	0.818081	0.00119665	0.989759	1.63513e-05	NECTIN2	nectin cell adhesion molecule 2 [Source:VGNC Symbol;Acc:VGNC:52209]
ENSBTAG00000012181	-0.734462	0.00121078	-0.592522	0.0010054	GNA11	G protein subunit alpha 11 [Source:VGNC Symbol;Acc:VGNC:29444]
ENSBTAG00000009933	0.716826	0.00122397	0.865437	5.92645e-06	DTX3L	deltex E3 ubiquitin ligase 3L [Source:VGNC Symbol;Acc:VGNC:28239]
ENSBTAG00000019371	1.69213	0.00118847	1.95919	3.23055e-07	CNR2	cannabinoid receptor 2 [Source:VGNC Symbol;Acc:VGNC:27530]
ENSBTAG00000018133	-1.59219	0.00132777	-1.24217	0.000216949	SEMA3A	semaphorin 3A [Source:VGNC Symbol;Acc:VGNC:34426]
ENSBTAG00000014393	0.521563	0.00132777	0.685649	0.000166811	CLK2	CDC like kinase 2 [Source:VGNC Symbol;Acc:VGNC:27449]
ENSBTAG00000015637	-0.620118	0.00132777	-0.491138	5.50073e-05	BPNT2	3'(2'), 5'-bisphosphate nucleotidase 2 [Source:VGNC Symbol;Acc:VGNC:30187]
ENSBTAG00000003422	-0.582102	0.00135724	-0.459808	2.72824e-05	SNX5	sorting nexin 5 [Source:NCBI gene (formerly Entrezgene);Acc:514423]
ENSBTAG00000018883	-0.624849	0.00144044	-0.505316	2.89304e-06	DCTN3	dynactin subunit 3 [Source:VGNC Symbol;Acc:VGNC:27930]
ENSBTAG00000008592	-0.951379	0.00144044	-0.799063	3.93601e-05	FCGR1A	Fc fragment of IgG receptor Ia [Source:NCBI gene (formerly Entrezgene);Acc:282227]
ENSBTAG00000013419	-0.743946	0.00144044	-0.641358	1.98706e-06	HTATIP2	HIV-1 Tat interactive protein 2 [Source:VGNC Symbol;Acc:VGNC:29989]
ENSBTAG00000010956	-0.857728	0.00144044	-0.714141	3.24e-05	SCARB2	scavenger receptor class B member 2 [Source:VGNC Symbol;Acc:VGNC:34325]
ENSBTAG00000001051	1.60361	0.00144044	1.84246	5.28041e-06	OSCAR	osteoclast associated Ig-like receptor [Source:VGNC Symbol;Acc:VGNC:55068]
ENSBTAG00000001036	-0.860959	0.00144044	-0.744336	2.11399e-06	HIBADH	3-hydroxyisobutyrate dehydrogenase [Source:VGNC Symbol;Acc:VGNC:29844]
ENSBTAG00000012496	-1.61145	0.00121078	-1.2212	0.00110837	MTMR11	myotubularin related protein 11 [Source:VGNC Symbol;Acc:VGNC:31738]
ENSBTAG00000003887	-0.698084	0.00144044	-0.57755	4.54356e-06	ECHDC1	ethylmalonyl-CoA decarboxylase 1 [Source:VGNC Symbol;Acc:VGNC:28306]
ENSBTAG00000005828	-0.798227	0.00144044	-0.670526	1.59756e-05	MERTK	MER proto-onco, tyrosine kinase [Source:VGNC Symbol;Acc:VGNC:31391]
ENSBTAG00000020649	1.37523	0.00144044	1.58909	1.82567e-07	CIITA	class II major histocompatibility complex transactivator [Source:VGNC Symbol;Acc:VGNC:27366]
ENSBTAG00000008441	2.30389	0.00144044	2.3833	3.27475e-05	SOCS3	suppressor of cytokine signaling 3 [Source:VGNC Symbol;Acc:VGNC:35121]
ENSBTAG00000003636	-1.0614	0.00144044	-0.934477	4.97007e-06	LIPA	lipase A, lysosomal acid type [Source:VGNC Symbol;Acc:VGNC:30904]
ENSBTAG00000039347	-0.893647	0.00144791	-0.801055	0.00013659	CLEC4D	C-type lectin domain family 4 member D [Source:VGNC Symbol;Acc:VGNC:27431]
ENSBTAG00000015314	-1.01437	0.00147623	-0.798511	0.000400599	ASL	argininosuccinate lyase [Source:NCBI gene (formerly Entrezgene);Acc:512771]
ENSBTAG00000048470	2.54457	0.00147937	2.61112	4.76114e-06	IFITM1	interferon induced transmembrane protein 1 (9-27) [Source:NCBI gene (formerly Entrezgene);Acc:353510]
ENSBTAG00000021632	-0.616456	0.00147937	-0.48595	3.51226e-06	MSRA	methionine sulfoxide reductase A [Source:VGNC Symbol;Acc:VGNC:31705]
ENSBTAG00000003305	1.4596	0.00147937	1.58711	7.32879e-05	NCF1	neutrophil cytosolic factor 1 [Source:NCBI gene (formerly Entrezgene);Acc:281345]
ENSBTAG00000005816	1.09496	0.00147937	1.26364	5.52048e-05	IRF9	interferon regulatory factor 9 [Source:VGNC Symbol;Acc:VGNC:30280]
ENSBTAG00000005917	-1.29682	0.00144791	-1.1458	2.72824e-05	PARD6G	par-6 family cell polarity regulator gamma [Source:VGNC Symbol;Acc:VGNC:32585]
ENSBTAG00000002049	-0.937566	0.00147937	-0.794827	1.29056e-05	HADH	hydroxyacyl-CoA dehydrogenase [Source:VGNC Symbol;Acc:VGNC:29741]
ENSBTAG00000037526	-2.89853	0.00147937	-2.2653	5.50073e-05	FABP4	fatty acid binding protein 4, adipocyte [Source:NCBI gene (formerly Entrezgene);Acc:281759]
ENSBTAG00000012460	-2.90917	0.00159083	-2.29147	0.00157518	ELF5	E74 like ETS transcription factor 5 [Source:VGNC Symbol;Acc:VGNC:28430]
ENSBTAG00000000842	-0.73517	0.00159083	-0.594543	5.32986e-05	UBASH3B	ubiquitin associated and SH3 domain containing B [Source:VGNC Symbol;Acc:VGNC:36575]
ENSBTAG00000005709	-0.739996	0.00174314	-0.614985	5.50073e-05	ABHD3	abhydrolase domain containing 3, phospholipase [Source:VGNC Symbol;Acc:VGNC:58350]
ENSBTAG00000030432	-1.06327	0.00174314	-0.931331	5.89555e-06	TTC8	tetratricopeptide repeat domain 8 [Source:VGNC Symbol;Acc:VGNC:55152]
ENSBTAG00000005978	1.0616	0.00174314	1.02769	0.00112186	PIK3R5	phosphoinositide-3-kinase regulatory subunit 5 [Source:VGNC Symbol;Acc:VGNC:32896]
ENSBTAG00000013524	0.4778	0.00174314	0.612349	0.000411761	CMIP	c-Maf inducing protein [Source:VGNC Symbol;Acc:VGNC:52187]
ENSBTAG00000020911	0.683168	0.00177224	0.80555	0.00063439	FNBP4	formin binding protein 4 [Source:VGNC Symbol;Acc:VGNC:54870]
ENSBTAG00000007705	-2.60806	0.00144044	-1.97226	0.000696859	COLEC12	collectin subfamily member 12 [Source:VGNC Symbol;Acc:VGNC:27579]
ENSBTAG00000006978	-0.58095	0.00179198	-0.46088	1.44223e-06	HSD17B4	hydroxysteroid 17-beta dehydrogenase 4 [Source:VGNC Symbol;Acc:VGNC:29975]
ENSBTAG00000055240	3.87454	0.00189324	2.97165	0.000621224
ENSBTAG00000021275	-0.616326	0.00186584	-0.501662	2.72824e-05	CIB1	calcium and integrin binding 1 [Source:VGNC Symbol;Acc:VGNC:27359]
ENSBTAG00000049808	1.70677	0.00189803	1.88671	4.76114e-06	IL3RA	interleukin 3 receptor subunit alpha [Source:VGNC Symbol;Acc:VGNC:106780]
ENSBTAG00000019011	-0.656722	0.00189324	-0.526709	2.72824e-05	PGM1	phosphoglucomutase 1 [Source:VGNC Symbol;Acc:VGNC:32793]
ENSBTAG00000048250	-3.25737	0.00186584	-2.49776	0.00110587	HSTN	histatherin [Source:NCBI gene (formerly Entrezgene);Acc:100302500]
ENSBTAG00000017771	-0.929527	0.00200049	-0.732323	0.00118207	EPN2	epsin 2 [Source:VGNC Symbol;Acc:VGNC:28547]
ENSBTAG00000013303	-0.900477	0.00192047	-0.781452	0.000435956	ACSS2	acyl-CoA synthetase short chain family member 2 [Source:VGNC Symbol;Acc:VGNC:25571]
ENSBTAG00000017765	-1.90509	0.00201378	-1.73117	9.62464e-06	GSTM1	glutathione S-transferase M1 [Source:NCBI gene (formerly Entrezgene);Acc:327709]
ENSBTAG00000016260	0.86918	0.00189803	0.977854	6.35954e-05	LRRK2	leucine rich repeat kinase 2 [Source:VGNC Symbol;Acc:VGNC:31038]
ENSBTAG00000002495	0.509126	0.00189803	0.659072	0.000224604	BRD4	bromodomain containing 4 [Source:VGNC Symbol;Acc:VGNC:26559]
ENSBTAG00000014353	-0.503717	0.00201571	-0.39039	5.52048e-05	SRP14	signal recognition particle 14 [Source:VGNC Symbol;Acc:VGNC:35284]
ENSBTAG00000007898	-0.898599	0.00201571	-0.763113	5.06073e-05	CYBRD1	cytochrome b reductase 1 [Source:VGNC Symbol;Acc:VGNC:49050]
ENSBTAG00000003450	-0.582149	0.00201571	-0.45102	0.000184886	ATP6V1H	ATPase H+ transporting V1 subunit H [Source:VGNC Symbol;Acc:VGNC:26326]
ENSBTAG00000019612	-0.915218	0.00204129	-0.830991	0.000139551	RNASE4	ribonuclease A family member 4 [Source:VGNC Symbol;Acc:VGNC:33998]
ENSBTAG00000004413	-0.902446	0.00205962	-0.800758	0.000117112	RHOBTB3	Rho related BTB domain containing 3 [Source:VGNC Symbol;Acc:VGNC:33946]
ENSBTAG00000011883	-0.52597	0.00205962	-0.408066	0.00011713	ARL1	ADP ribosylation factor like GTPase 1 [Source:VGNC Symbol;Acc:VGNC:26135]
ENSBTAG00000020527	-1.04246	0.00204129	-0.903547	1.61205e-05	IDH1	isocitrate dehydrogenase (NADP(+)) 1 [Source:NCBI gene (formerly Entrezgene);Acc:281235]
ENSBTAG00000055014	-1.99569	0.00205962	-1.66134	0.000937914	SH3BGRL2	SH3 domain binding glutamate rich protein like 2 [Source:VGNC Symbol;Acc:VGNC:106923]
ENSBTAG00000010508	-0.902183	0.00205423	-0.753136	0.000315376	BLVRB	biliverdin reductase B [Source:VGNC Symbol;Acc:VGNC:26511]
ENSBTAG00000007519	0.672686	0.00205423	0.830684	8.26979e-05	ADAR	adenosine deaminase RNA specific [Source:VGNC Symbol;Acc:VGNC:25635]
ENSBTAG00000009493	1.57504	0.00205962	1.68416	0.000233621	BCL3	BCL3 transcription coactivator [Source:VGNC Symbol;Acc:VGNC:58663]
ENSBTAG00000015769	-1.20139	0.00205962	-1.02869	4.90722e-05	VSIG4	V-set and immunoglobulin domain containing 4 [Source:VGNC Symbol;Acc:VGNC:36840]
ENSBTAG00000004337	-0.95082	0.00218695	-0.806864	0.00085637	PDE1B	phosphodiesterase 1B [Source:VGNC Symbol;Acc:VGNC:32672]
ENSBTAG00000008220	-0.793104	0.00211676	-0.690702	0.00056702	C15H11orf71	chromosome 15 C11orf71 homolog [Source:VGNC Symbol;Acc:VGNC:54858]
ENSBTAG00000021620	-0.737096	0.00217119	-0.573478	0.000171209	PITHD1	PITH domain containing 1 [Source:VGNC Symbol;Acc:VGNC:32918]
ENSBTAG00000020277	-0.70268	0.00214616	-0.598485	3.07815e-06	PPP2R1B	protein phosphatase 2 scaffold subunit Abeta [Source:VGNC Symbol;Acc:VGNC:33254]
ENSBTAG00000001842	-2.14492	0.00147937	-2.16648	4.76114e-06	GSTM3	glutathione S-transferase mu 3 [Source:VGNC Symbol;Acc:VGNC:29686]
ENSBTAG00000005482	-0.699843	0.00218964	-0.594661	8.61066e-05	TMEM135	transmembrane protein 135 [Source:VGNC Symbol;Acc:VGNC:56288]
ENSBTAG00000017616	-1.03687	0.00205962	-0.961482	2.56926e-05	ADSS1	adenylosuccinate synthase 1 [Source:VGNC Symbol;Acc:VGNC:25701]
ENSBTAG00000002566	-0.524511	0.00217119	-0.405875	4.51989e-05	PGPEP1	pyroglutamyl-peptidase I [Source:VGNC Symbol;Acc:VGNC:32799]
ENSBTAG00000004367	-0.744091	0.00229693	-0.625834	2.72824e-05	COQ10A	coenzyme Q10A [Source:VGNC Symbol;Acc:VGNC:27609]
ENSBTAG00000020954	-1.11533	0.00229693	-0.975318	0.000132892	TRIM7	tripartite motif containing 7 [Source:VGNC Symbol;Acc:VGNC:36351]
ENSBTAG00000006531	-0.746959	0.00218695	-0.609363	0.00011713	DIP2C	disco interacting C [Source:VGNC Symbol;Acc:VGNC:28068]
ENSBTAG00000008434	-1.59435	0.00218646	-1.40073	0.000428476	GCAT	glycine C-acetyltransferase [Source:VGNC Symbol;Acc:VGNC:29279]
ENSBTAG00000048960	-0.935012	0.00240577	-0.852477	1.10989e-05	MZT1	mitotic spindle organizing protein 1 [Source:VGNC Symbol;Acc:VGNC:31851]
ENSBTAG00000017764	0.688893	0.0023539	0.800455	0.000458128	HDAC4	histone deacetylase 4 [Source:VGNC Symbol;Acc:VGNC:50611]
ENSBTAG00000009863	1.18055	0.00229874	1.30459	0.000396787	BHLHE40	basic helix-loop-helix family member e40 [Source:VGNC Symbol;Acc:VGNC:26486]
ENSBTAG00000005408	0.933006	0.00236339	1.12635	2.26451e-05	CLK1	CDC like kinase 1 [Source:VGNC Symbol;Acc:VGNC:27448]
ENSBTAG00000000517	-1.34476	0.00244457	-1.02418	0.00119602	ANKRD29	ankyrin repeat domain 29 [Source:VGNC Symbol;Acc:VGNC:25921]
ENSBTAG00000001576	1.48439	0.00238493	1.84688	2.12167e-05	TMEM140	transmembrane protein 140 [Source:VGNC Symbol;Acc:VGNC:35973]
ENSBTAG00000051760	-0.894794	0.00250284	-0.71656	0.00242859
ENSBTAG00000038540	-1.20023	0.00250284	-0.974125	0.000348848
ENSBTAG00000019588	0.941771	0.00240577	1.12435	8.87823e-06	BLA-DQB	MHC class II antigen [Source:NCBI gene (formerly Entrezgene);Acc:539241]
ENSBTAG00000017085	-0.72869	0.00250284	-0.622925	1.80339e-05	AGA	aspartylglucosaminidase [Source:VGNC Symbol;Acc:VGNC:25719]
ENSBTAG00000019204	-0.541648	0.00244086	-0.431183	4.90722e-05	RTN3	reticulon 3 [Source:NCBI gene (formerly Entrezgene);Acc:359721]
ENSBTAG00000051295	1.01695	0.00250284	1.10706	0.00035146	FXYD4	FXYD domain containing ion transport regulator 4 [Source:VGNC Symbol;Acc:VGNC:106749]
ENSBTAG00000017281	-0.960832	0.00253873	-0.835083	0.000289784	OPLAH	5-oxoprolinase, ATP-hydrolysing [Source:VGNC Symbol;Acc:VGNC:53869]
ENSBTAG00000017626	-0.555118	0.00250284	-0.44433	7.0753e-05	GFPT1	glutamine--fructose-6-phosphate transaminase 1 [Source:VGNC Symbol;Acc:VGNC:29330]
ENSBTAG00000049729	1.16946	0.00253873	1.3883	0.000139551
ENSBTAG00000008310	-0.4832	0.00250284	-0.367291	3.05765e-06	TMEM9B	TMEM9 domain family member B [Source:VGNC Symbol;Acc:VGNC:36131]
ENSBTAG00000015212	0.80375	0.00250284	0.918393	0.00101096	IFNAR2	interferon alpha and beta receptor subunit 2 [Source:VGNC Symbol;Acc:VGNC:30055]
ENSBTAG00000007584	1.47774	0.00253873	1.57301	5.29776e-05	INPP1	inositol polyphosphate-1-phosphatase [Source:VGNC Symbol;Acc:VGNC:30208]
ENSBTAG00000003815	-0.607009	0.00250284	-0.476268	5.76974e-05	EDEM2	ER degradation enhancing alpha-mannosidase like protein 2 [Source:VGNC Symbol;Acc:VGNC:28323]
ENSBTAG00000005260	-1.2562	0.00250784	-1.06843	0.000479658	SPP1	secreted phosphoprotein 1 [Source:VGNC Symbol;Acc:VGNC:35232]
ENSBTAG00000019025	-0.664667	0.00253873	-0.532355	5.29776e-05	NDUFA11	NADH:ubiquinone oxidoreductase subunit A11 [Source:NCBI gene (formerly Entrezgene);Acc:326346]
ENSBTAG00000002490	-0.695698	0.00250284	-0.576163	2.72824e-05	CHPT1	choline phosphotransferase 1 [Source:VGNC Symbol;Acc:VGNC:27314]
ENSBTAG00000020780	1.19831	0.00250284	1.42178	0.000120922	SBNO2	strawberry notch homolog 2 [Source:VGNC Symbol;Acc:VGNC:34309]
ENSBTAG00000021036	-0.668318	0.00260076	-0.519459	0.000117895	MARCHF2	membrane associated ring-CH-type finger 2 [Source:VGNC Symbol;Acc:VGNC:31238]
ENSBTAG00000009569	-1.05805	0.00260076	-0.871837	0.00112186	DOCK6	dedicator of cytokinesis 6 [Source:VGNC Symbol;Acc:VGNC:28160]
ENSBTAG00000048791	-1.49345	0.00256276	-1.3067	5.52048e-05
ENSBTAG00000009036	0.341222	0.00253652	0.465383	0.000268512	SUPT6H	SPT6 homolog, histone chaperone and transcription elongation factor [Source:VGNC Symbol;Acc:VGNC:50619]
ENSBTAG00000021540	-0.601539	0.00253873	-0.492324	1.59756e-05	WDR11	WD repeat domain 11 [Source:VGNC Symbol;Acc:VGNC:36881]
ENSBTAG00000014784	-0.816496	0.00256276	-0.662443	0.000275007	NT5DC2	5'-nucleotidase domain containing 2 [Source:VGNC Symbol;Acc:VGNC:32295]
ENSBTAG00000046547	-1.31491	0.00265754	-1.23832	0.000312834	CIDEA	cell death inducing DFFA like effector a [Source:VGNC Symbol;Acc:VGNC:106691]
ENSBTAG00000046499	2.98584	0.00147773	3.35388	3.74283e-06
ENSBTAG00000045948	0.763987	0.00257779	0.876692	0.00069324	CSF2RA	colony stimulating factor 2 receptor subunit alpha [Source:VGNC Symbol;Acc:VGNC:55042]
ENSBTAG00000035907	0.665279	0.00256276	0.821381	0.000507741	DDX3X	DEAD-box helicase 3 X-linked [Source:VGNC Symbol;Acc:VGNC:56526]
ENSBTAG00000054998	0.667099	0.00265754	0.842519	6.02234e-05
ENSBTAG00000010835	-0.601549	0.00265754	-0.453412	0.00188677	CRELD1	cysteine rich with EGF like domains 1 [Source:VGNC Symbol;Acc:VGNC:27704]
ENSBTAG00000054656	-0.753882	0.00265754	-0.611022	7.37279e-05	PAIP2B	poly(A) binding protein interacting protein 2B [Source:NCBI gene (formerly Entrezgene);Acc:789468]
ENSBTAG00000009050	-0.569612	0.00265754	-0.44229	0.000832477	ADIPOR2	adiponectin receptor 2 [Source:VGNC Symbol;Acc:VGNC:25679]
ENSBTAG00000019916	-2.28408	0.00265754	-2.00836	0.000337991	CLMN	calmin [Source:VGNC Symbol;Acc:VGNC:27452]
ENSBTAG00000009611	0.588144	0.00265754	0.742485	5.29776e-05	PHF21A	PHD finger protein 21A [Source:VGNC Symbol;Acc:VGNC:32821]
ENSBTAG00000007147	-1.14232	0.00265754	-0.947361	0.001385	CUEDC1	CUE domain containing 1 [Source:VGNC Symbol;Acc:VGNC:27829]
ENSBTAG00000001654	-0.42859	0.00265754	-0.316257	0.000944985	SNTB2	syntrophin beta 2 [Source:VGNC Symbol;Acc:VGNC:35084]
ENSBTAG00000051139	1.22099	0.00265754	1.36905	0.000184886
ENSBTAG00000019964	-0.88716	0.00265754	-0.73867	0.00220568	GAS6	growth arrest specific 6 [Source:VGNC Symbol;Acc:VGNC:29261]
ENSBTAG00000048516	1.93633	0.00265754	2.14879	2.01169e-05
ENSBTAG00000055120	-0.843686	0.00265754	-0.69796	8.52556e-05	OPHN1	oligophrenin 1 [Source:VGNC Symbol;Acc:VGNC:106854]
ENSBTAG00000016615	-0.792855	0.00265754	-0.661224	0.000807395	ABHD6	abhydrolase domain containing 6, acylglycerol lipase [Source:VGNC Symbol;Acc:VGNC:25503]
ENSBTAG00000009984	-0.568803	0.00265754	-0.446253	0.00127181	SGPL1	sphingosine-1-phosphate lyase 1 [Source:VGNC Symbol;Acc:VGNC:34547]
ENSBTAG00000016221	-0.911001	0.00267737	-0.752178	0.000900694	AMOT	angiomotin [Source:VGNC Symbol;Acc:VGNC:25870]
ENSBTAG00000021535	-0.956817	0.00267737	-0.859896	1.30386e-05	CROT	carnitine O-octanoyltransferase [Source:VGNC Symbol;Acc:VGNC:27723]
ENSBTAG00000021523	0.729648	0.00265754	0.882032	0.000550028	STAT3	signal transducer and activator of transcription 3 [Source:VGNC Symbol;Acc:VGNC:35371]
ENSBTAG00000021846	-1.10889	0.00265754	-0.924494	0.00046695	CELSR3	cadherin EGF LAG seven-pass G-type receptor 3 [Source:VGNC Symbol;Acc:VGNC:27171]
ENSBTAG00000047855	0.372614	0.00265754	0.522691	0.000183433	MECP2	methyl-CpG binding protein 2 [Source:VGNC Symbol;Acc:VGNC:31344]
ENSBTAG00000050172	1.816	0.00267737	2.18726	3.74283e-06
ENSBTAG00000003955	-2.31593	0.0023146	-1.85168	0.00256921	MYO7A	myosin VIIA [Source:VGNC Symbol;Acc:VGNC:31830]
ENSBTAG00000015888	-1.17815	0.00267737	-1.11339	0.000286054	PDE7B	phosphodiesterase 7B [Source:VGNC Symbol;Acc:VGNC:32686]
ENSBTAG00000019150	-1.01992	0.00265754	-0.857448	0.000244358	PLD3	phospholipase D family member 3 [Source:VGNC Symbol;Acc:VGNC:32997]
ENSBTAG00000053135	-1.3455	0.00269068	-1.13358	0.000546815	TMEM236	transmembrane protein 236 [Source:VGNC Symbol;Acc:VGNC:36049]
ENSBTAG00000046814	-1.63425	0.00269068	-1.45047	9.32364e-05	ACOT2	acyl-CoA thioesterase 2 [Source:NCBI gene (formerly Entrezgene);Acc:511033]
ENSBTAG00000012849	-2.10619	0.00270477	-1.48443	0.00640549	COL4A1	collagen type IV alpha 1 chain [Source:VGNC Symbol;Acc:VGNC:50081]
ENSBTAG00000013244	-0.548565	0.00265754	-0.41708	0.000894418	HDAC6	histone deacetylase 6 [Source:VGNC Symbol;Acc:VGNC:50613]
ENSBTAG00000021651	-0.571003	0.00265754	-0.456429	4.924e-05	UQCRC2	ubiquinol-cytochrome c reductase core protein 2 [Source:VGNC Symbol;Acc:VGNC:36696]
ENSBTAG00000014252	-2.78485	0.00267358	-2.01028	0.00422793	SPTLC3	serine palmitoyltransferase long chain base subunit 3 [Source:VGNC Symbol;Acc:VGNC:35258]
ENSBTAG00000021820	0.54084	0.00265754	0.668623	0.000548449	DDX39A	DExD-box helicase 39A [Source:VGNC Symbol;Acc:VGNC:27964]
ENSBTAG00000010785	1.55287	0.00267737	1.69662	0.000152115	FAS	Fas cell surface death receptor [Source:VGNC Symbol;Acc:VGNC:28869]
ENSBTAG00000004746	0.445018	0.00265754	0.587389	3.96323e-05	HELZ	helicase with zinc finger [Source:VGNC Symbol;Acc:VGNC:57142]
ENSBTAG00000049416	1.26433	0.00267737	1.55567	4.924e-05	RAB20	RAB20, member RAS onco family [Source:VGNC Symbol;Acc:VGNC:33627]
ENSBTAG00000047488	1.46247	0.00269068	1.3312	0.00134156	KCNK9	potassium two pore domain channel subfamily K member 9 [Source:VGNC Symbol;Acc:VGNC:30478]
ENSBTAG00000012676	-1.85293	0.00265754	-1.63023	0.000279656	KRT79	keratin 79 [Source:VGNC Symbol;Acc:VGNC:30741]
ENSBTAG00000000936	-1.15609	0.00281634	-0.931991	0.00067733	SLC39A2	solute carrier family 39 member 2 [Source:VGNC Symbol;Acc:VGNC:34863]
ENSBTAG00000038889	-0.942802	0.00291045	-0.753766	0.00049433	RILP	Rab interacting lysosomal protein [Source:VGNC Symbol;Acc:VGNC:33966]
ENSBTAG00000012441	0.670989	0.00274965	0.793921	6.01252e-07	SMAD7	SMAD family member 7 [Source:VGNC Symbol;Acc:VGNC:34980]
ENSBTAG00000021779	-0.714518	0.00291045	-0.583125	9.15314e-05	MGST2	microsomal glutathione S-transferase 2 [Source:VGNC Symbol;Acc:VGNC:31452]
ENSBTAG00000020166	0.911543	0.00270698	1.02299	0.000473758	ZNFX1	zinc finger NFX1-type containing 1 [Source:VGNC Symbol;Acc:VGNC:37357]
ENSBTAG00000020892	1.6508	0.00288689	1.57785	0.0002989	IL2RA	interleukin 2 receptor subunit alpha [Source:VGNC Symbol;Acc:VGNC:56188]
ENSBTAG00000009904	-2.24436	0.00288689	-1.7126	0.00742318	SPIC	Spi-C transcription factor [Source:VGNC Symbol;Acc:VGNC:35214]
ENSBTAG00000012972	-1.18632	0.00292216	-1.08644	1.58585e-05	CYP2U1	cytochrome P450, family 2, subfamily U, polypeptide 1 [Source:NCBI gene (formerly Entrezgene);Acc:535227]
ENSBTAG00000018269	-0.60873	0.00291045	-0.4899	9.22859e-05	MPV17	mitochondrial inner membrane protein MPV17 [Source:VGNC Symbol;Acc:VGNC:50219]
ENSBTAG00000000342	-0.534528	0.00284307	-0.411152	0.000371326	PLOD3	procollagen-lysine,2-oxoglutarate 5-dioxygenase 3 [Source:VGNC Symbol;Acc:VGNC:33041]
ENSBTAG00000012377	-0.694278	0.00295015	-0.523094	0.00341767	ECHDC3	enoyl-CoA hydratase domain containing 3 [Source:VGNC Symbol;Acc:VGNC:28307]
ENSBTAG00000051385	1.64871	0.00292216	2.29215	1.84196e-06
ENSBTAG00000011754	-0.611746	0.00291045	-0.486607	0.000807395	LAMTOR2	late endosomal/lysosomal adaptor, MAPK and MTOR activator 2 [Source:VGNC Symbol;Acc:VGNC:30780]
ENSBTAG00000016287	0.397262	0.00291045	0.509665	4.76114e-06	UNK	unk zinc finger [Source:VGNC Symbol;Acc:VGNC:36678]
ENSBTAG00000000781	-0.713854	0.00288689	-0.576621	0.000418991	HIP1	huntingtin interacting protein 1 [Source:VGNC Symbol;Acc:VGNC:29857]
ENSBTAG00000013007	-0.794876	0.00288689	-0.675238	0.000117112	FAM210B	family with sequence similarity 210 member B [Source:VGNC Symbol;Acc:VGNC:28789]
ENSBTAG00000021713	-1.264	0.0031163	-1.10197	0.000774719	MAMLD1	mastermind like domain containing 1 [Source:VGNC Symbol;Acc:VGNC:56928]
ENSBTAG00000007399	-0.471553	0.00291045	-0.358186	0.00522549	LAMP2	lysosomal associated membrane protein 2 [Source:VGNC Symbol;Acc:VGNC:30776]
ENSBTAG00000013879	-0.904591	0.0031163	-0.859337	7.37279e-05	DGKH	diacylglycerol kinase eta [Source:VGNC Symbol;Acc:VGNC:28029]
ENSBTAG00000003746	-0.645546	0.00292216	-0.542642	5.32192e-05	SCP2	sterol carrier protein 2 [Source:VGNC Symbol;Acc:VGNC:34361]
ENSBTAG00000000539	-0.636983	0.0031163	-0.522289	2.13696e-05	LRRC28	leucine rich repeat containing 28 [Source:VGNC Symbol;Acc:VGNC:31007]
ENSBTAG00000014953	1.7963	0.00301377	1.9061	8.73962e-05
ENSBTAG00000011104	-0.480975	0.00292216	-0.356215	0.00611254	RTN4	reticulon 4 [Source:VGNC Symbol;Acc:VGNC:106907]
ENSBTAG00000009639	-1.13594	0.00294524	-0.918006	0.00257224	SMPD3	sphingomyelin phosphodiesterase 3 [Source:VGNC Symbol;Acc:VGNC:35031]
ENSBTAG00000016048	-1.09195	0.0031163	-0.94189	0.00042108	CPT1B	carnitine palmitoyltransferase 1B [Source:VGNC Symbol;Acc:VGNC:27677]
ENSBTAG00000044053	-0.878549	0.0031163	-0.72016	0.000394911	SLC17A5	solute carrier family 17 member 5 [Source:VGNC Symbol;Acc:VGNC:34700]
ENSBTAG00000008747	-0.912724	0.00313965	-0.818993	2.72824e-05	DCXR	dicarbonyl/L-xylulose reductase [Source:NCBI gene (formerly Entrezgene);Acc:526937]
ENSBTAG00000015160	1.14253	0.00308951	1.13255	8.61066e-05	PLD4	phospholipase D family member 4 [Source:VGNC Symbol;Acc:VGNC:32998]
ENSBTAG00000014744	-0.582758	0.00318852	-0.44964	1.44029e-05	TXNDC15	thioredoxin domain containing 15 [Source:VGNC Symbol;Acc:VGNC:36536]
ENSBTAG00000016559	-0.653689	0.0032155	-0.531626	0.000268512	NUDT22	nudix hydrolase 22 [Source:VGNC Symbol;Acc:VGNC:32337]
ENSBTAG00000017845	-0.47243	0.00310077	-0.359423	2.70345e-05	BAG1	BAG cochaperone 1 [Source:VGNC Symbol;Acc:VGNC:26405]
ENSBTAG00000006478	-0.6376	0.0032155	-0.523138	1.10823e-05	C8H9orf64	chromosome 8 C9orf64 homolog [Source:VGNC Symbol;Acc:VGNC:56937]
ENSBTAG00000002610	-0.690253	0.00320659	-0.567799	1.59756e-05	FKBP3	FKBP prolyl isomerase 3 [Source:VGNC Symbol;Acc:VGNC:29022]
ENSBTAG00000012335	1.14738	0.0031163	1.35575	4.21615e-05	UBA7	ubiquitin like modifier activating enzyme 7 [Source:VGNC Symbol;Acc:VGNC:36566]
ENSBTAG00000013726	-0.744789	0.0031163	-0.609523	0.000237249	RNPEP	arginyl aminopeptidase [Source:VGNC Symbol;Acc:VGNC:58406]
ENSBTAG00000017942	0.538051	0.0031163	0.679767	0.000963859	CRTC2	CREB regulated transcription coactivator 2 [Source:VGNC Symbol;Acc:VGNC:97256]
ENSBTAG00000012760	-0.606653	0.00326638	-0.47372	0.00015566	NDUFB3	NADH:ubiquinone oxidoreductase subunit B3 [Source:VGNC Symbol;Acc:VGNC:31963]
ENSBTAG00000010023	0.780853	0.0031163	0.869239	0.000518447	FAM107B	family with sequence similarity 107 member B [Source:VGNC Symbol;Acc:VGNC:57007]
ENSBTAG00000013702	1.05929	0.00328217	1.10936	0.000193008	ZNF296	zinc finger protein 296 [Source:VGNC Symbol;Acc:VGNC:37240]
ENSBTAG00000013527	-0.588178	0.0031163	-0.465995	0.00267153	PGD	phosphogluconate dehydrogenase [Source:VGNC Symbol;Acc:VGNC:32786]
ENSBTAG00000020894	-0.538411	0.0031163	-0.413985	0.0118046	LAPTM4A	lysosomal protein transmembrane 4 alpha [Source:VGNC Symbol;Acc:VGNC:30787]
ENSBTAG00000037527	0.958961	0.0032155	1.09845	0.000106319	OAS1Z	2',5'-oligoadenylate synthetase 1, 40/46kDa [Source:NCBI gene (formerly Entrezgene);Acc:519922]
ENSBTAG00000009206	1.92985	0.00333825	1.79106	0.00065736	FOXS1	forkhead box S1 [Source:VGNC Symbol;Acc:VGNC:29108]
ENSBTAG00000021678	-0.705024	0.0031163	-0.563957	0.00361606	SLC31A1	solute carrier family 31 member 1 [Source:VGNC Symbol;Acc:VGNC:34813]
ENSBTAG00000051239	0.505014	0.0032155	0.648629	6.15559e-05
ENSBTAG00000012644	-0.608441	0.00333671	-0.489722	9.15314e-05	UROD	uroporphyrinogen decarboxylase [Source:VGNC Symbol;Acc:VGNC:36701]
ENSBTAG00000016006	0.571682	0.00313965	0.69129	0.0010054	ANKRD11	ankyrin repeat domain 11 [Source:VGNC Symbol;Acc:VGNC:25910]
ENSBTAG00000015853	-0.668412	0.00318852	-0.544879	0.000327499	SDHC	succinate dehydrogenase complex subunit C [Source:VGNC Symbol;Acc:VGNC:34392]
ENSBTAG00000018245	-1.67047	0.0032829	-1.27533	0.00219681	SLC1A3	solute carrier family 1 member 3 [Source:VGNC Symbol;Acc:VGNC:34713]
ENSBTAG00000009867	-1.29986	0.00267737	-1.23667	0.000525916	FAM71F1	family with sequence similarity 71 member F1 [Source:VGNC Symbol;Acc:VGNC:50157]
ENSBTAG00000034776	-2.16045	0.00292216	-1.8038	0.00104106	DDAH1	dimethylarginine dimethylaminohydrolase 1 [Source:VGNC Symbol;Acc:VGNC:27939]
ENSBTAG00000014881	0.532343	0.00326871	0.619934	1.59756e-05	PHF23	PHD finger protein 23 [Source:VGNC Symbol;Acc:VGNC:32823]
ENSBTAG00000018993	0.98566	0.00320659	1.15893	3.09545e-05	ITGB7	integrin subunit beta 7 [Source:VGNC Symbol;Acc:VGNC:30332]
ENSBTAG00000021751	-2.48224	0.0032155	-2.2923	0.000477834	RASEF	RAS and EF-hand domain containing [Source:VGNC Symbol;Acc:VGNC:33742]
ENSBTAG00000007304	0.477834	0.00326841	0.617693	0.00143704	CLK3	CDC like kinase 3 [Source:VGNC Symbol;Acc:VGNC:27450]
ENSBTAG00000020148	-1.8204	0.00294524	-1.86347	0.000184886	TEK	TEK receptor tyrosine kinase [Source:VGNC Symbol;Acc:VGNC:35735]
ENSBTAG00000021953	-0.822211	0.00340857	-0.737499	0.000458128	LARGE1	LARGE xylosyl- and glucuronyltransferase 1 [Source:VGNC Symbol;Acc:VGNC:54444]
ENSBTAG00000018633	-0.666966	0.00326841	-0.544203	0.000937914	RABAC1	Rab acceptor 1 [Source:VGNC Symbol;Acc:VGNC:33666]
ENSBTAG00000012338	-1.06105	0.00333825	-0.842376	0.00119602	FAH	fumarylacetoacetate hydrolase [Source:VGNC Symbol;Acc:VGNC:28707]
ENSBTAG00000010293	-1.39085	0.0031163	-1.31214	0.000229479	PARD3B	par-3 family cell polarity regulator beta [Source:VGNC Symbol;Acc:VGNC:106856]
ENSBTAG00000044112	-0.882986	0.00358837	-0.829354	4.90722e-05	MSRB2	methionine sulfoxide reductase B2 [Source:VGNC Symbol;Acc:VGNC:31706]
ENSBTAG00000012794	-2.90276	0.00321577	-2.31768	0.00243117	PAH	phenylalanine hydroxylase [Source:VGNC Symbol;Acc:VGNC:32554]
ENSBTAG00000012981	-0.661168	0.0032829	-0.491998	0.00970154	HEXA	hexosaminidase subunit alpha [Source:NCBI gene (formerly Entrezgene);Acc:504468]
ENSBTAG00000004801	-0.440033	0.00333825	-0.323477	2.79095e-05	PDXDC1	pyridoxal dependent decarboxylase domain containing 1 [Source:NCBI gene (formerly Entrezgene);Acc:505868]
ENSBTAG00000011798	0.792192	0.00357784	0.989893	0.000132165	STK38L	serine/threonine kinase 38 like [Source:VGNC Symbol;Acc:VGNC:35400]
ENSBTAG00000015228	0.788175	0.00338594	0.990875	2.94337e-05	CD74	CD74 molecule [Source:VGNC Symbol;Acc:VGNC:52227]
ENSBTAG00000015108	-1.16941	0.0036939	-0.928361	0.00262707	USHBP1	USH1 protein network component harmonin binding protein 1 [Source:VGNC Symbol;Acc:VGNC:36707]
ENSBTAG00000010458	-0.884916	0.00355327	-0.752394	0.000458128
ENSBTAG00000005685	1.03443	0.00373017	1.15	0.000957641	HSD11B2	hydroxysteroid 11-beta dehydrogenase 2 [Source:VGNC Symbol;Acc:VGNC:29967]
ENSBTAG00000031753	-3.04194	0.00373017	-2.30203	0.0114198	BTN1A1	butyrophilin subfamily 1 member A1 [Source:VGNC Symbol;Acc:VGNC:107283]
ENSBTAG00000047632	3.6433	0.00250284	3.89699	4.76114e-06
ENSBTAG00000021918	0.553229	0.00347368	0.699813	0.000278396	EZH1	enhancer of zeste 1 polycomb repressive complex 2 subunit [Source:VGNC Symbol;Acc:VGNC:28674]
ENSBTAG00000008908	0.590475	0.00362316	0.700882	0.00270921	GZF1	GDNF inducible zinc finger protein 1 [Source:VGNC Symbol;Acc:VGNC:29732]
ENSBTAG00000048195	-0.776956	0.00373017	-0.643664	0.000184886	PIGX	phosphatidylinositol glycan anchor biosynthesis class X [Source:VGNC Symbol;Acc:VGNC:53598]
ENSBTAG00000009886	-0.549201	0.00364671	-0.415567	0.00143383	KDELR3	KDEL endoplasmic reticulum protein retention receptor 3 [Source:VGNC Symbol;Acc:VGNC:30520]
ENSBTAG00000021961	-0.828774	0.00373017	-0.693693	0.000271091	SPR	sepiapterin reductase [Source:VGNC Symbol;Acc:VGNC:58612]
ENSBTAG00000003074	1.576	0.00368822	1.79187	0.000499547	SLC16A6	solute carrier family 16 member 6 [Source:VGNC Symbol;Acc:VGNC:34692]
ENSBTAG00000020860	0.530408	0.00352525	0.629664	0.000562337	CHD1	chromodomain helicase DNA binding protein 1 [Source:VGNC Symbol;Acc:VGNC:27276]
ENSBTAG00000046668	-1.32088	0.00373467	-1.2167	0.00069324	ANG2	angiogenin 2 [Source:NCBI gene (formerly Entrezgene);Acc:783907]
ENSBTAG00000014322	-0.879713	0.00364671	-0.71123	0.00101096	FAM234B	family with sequence similarity 234 member B [Source:VGNC Symbol;Acc:VGNC:28805]
ENSBTAG00000008417	-0.637154	0.00364671	-0.521937	0.000192367	VPS29	VPS29 retromer complex component [Source:VGNC Symbol;Acc:VGNC:36816]
ENSBTAG00000024803	-0.584216	0.00357969	-0.45859	0.000202056	ENDOD1	endonuclease domain containing 1 [Source:VGNC Symbol;Acc:VGNC:28490]
ENSBTAG00000004196	0.570065	0.00355558	0.673411	0.00243676	FMNL1	formin like 1 [Source:VGNC Symbol;Acc:VGNC:29046]
ENSBTAG00000013922	-0.780784	0.00379423	-0.680019	0.00015429	MOSPD1	motile sperm domain containing 1 [Source:VGNC Symbol;Acc:VGNC:31564]
ENSBTAG00000038415	-1.75303	0.00373017	-1.42428	0.00688894	SLC6A12	solute carrier family 6 member 12 [Source:VGNC Symbol;Acc:VGNC:34915]
ENSBTAG00000002767	-0.768934	0.00363602	-0.648156	0.000297628	GNB4	G protein subunit beta 4 [Source:VGNC Symbol;Acc:VGNC:29461]
ENSBTAG00000007421	-1.95206	0.00292216	-1.70478	0.00122238	CDH5	cadherin 5 [Source:VGNC Symbol;Acc:VGNC:97252]
ENSBTAG00000015049	-0.512842	0.00373017	-0.404254	0.000388027	ECSIT	ECSIT signaling integrator [Source:VGNC Symbol;Acc:VGNC:28313]
ENSBTAG00000018048	0.49932	0.00367242	0.626261	0.00107329	MED15	mediator complex subunit 15 [Source:VGNC Symbol;Acc:VGNC:31353]
ENSBTAG00000030425	0.964196	0.00389441	0.950304	0.00036932	ID3	inhibitor of DNA binding 3, HLH protein [Source:VGNC Symbol;Acc:VGNC:30032]
ENSBTAG00000008931	-0.929363	0.00364671	-0.874375	0.000175365	CREG1	cellular repressor of E1A stimulateds 1 [Source:VGNC Symbol;Acc:VGNC:27702]
ENSBTAG00000006223	1.44825	0.00364671	1.62774	0.00035937	THEMIS2	thymocyte selection associated family member 2 [Source:VGNC Symbol;Acc:VGNC:35836]
ENSBTAG00000018247	-0.492026	0.00373017	-0.355528	0.00522337	OCRL	OCRL inositol polyphosphate-5-phosphatase [Source:VGNC Symbol;Acc:VGNC:32398]
ENSBTAG00000051076	0.942769	0.00379423	1.10021	0.000400599
ENSBTAG00000050973	1.05096	0.00386942	1.03507	0.00204831
ENSBTAG00000001254	-0.479422	0.00373017	-0.367177	0.000249638	ANKRD46	ankyrin repeat domain 46 [Source:VGNC Symbol;Acc:VGNC:25932]
ENSBTAG00000021103	-0.555566	0.00373017	-0.437179	0.00110764	SLC35F5	solute carrier family 35 member F5 [Source:VGNC Symbol;Acc:VGNC:34835]
ENSBTAG00000021183	-0.815931	0.00397699	-0.680755	0.00149404	MAP3K21	mitogen-activated protein kinase kinase kinase 21 [Source:VGNC Symbol;Acc:VGNC:55989]
ENSBTAG00000007467	-0.45631	0.00372799	-0.337693	6.15137e-05	MIB1	MIB E3 ubiquitin protein ligase 1 [Source:VGNC Symbol;Acc:VGNC:31455]
ENSBTAG00000003708	-0.458154	0.00379423	-0.341539	8.483e-05	SEC23A	SEC23 homolog A, COPII coat complex component [Source:VGNC Symbol;Acc:VGNC:34410]
ENSBTAG00000017815	-0.426756	0.00397125	-0.306376	0.000358932	STX8	syntaxin 8 [Source:VGNC Symbol;Acc:VGNC:35444]
ENSBTAG00000012060	0.56727	0.00373017	0.648439	0.00298207	LPIN2	lipin 2 [Source:VGNC Symbol;Acc:VGNC:30967]
ENSBTAG00000015178	-0.935766	0.00407825	-0.837793	0.000143161	ECI2	enoyl-CoA delta isomerase 2 [Source:VGNC Symbol;Acc:VGNC:28310]
ENSBTAG00000018706	-0.714782	0.0039578	-0.599372	7.30311e-05	PCTP	phosphatidylcholine transfer protein [Source:NCBI gene (formerly Entrezgene);Acc:317656]
ENSBTAG00000010136	-0.552541	0.00379423	-0.440243	0.00012612	CMAS	cytidine monophosphate N-acetylneuraminic acid synthetase [Source:VGNC Symbol;Acc:VGNC:27476]
ENSBTAG00000018854	-0.606451	0.00379423	-0.490737	3.20699e-05	SOD1	superoxide dismutase 1 [Source:NCBI gene (formerly Entrezgene);Acc:281495]
ENSBTAG00000015580	0.824048	0.00373017	1.00694	0.000751329	TLE3	TLE family member 3, transcriptional corepressor [Source:VGNC Symbol;Acc:VGNC:35891]
ENSBTAG00000021452	1.30965	0.00373467	1.45265	0.000216308	TRANK1	tetratricopeptide repeat and ankyrin repeat containing 1 [Source:VGNC Symbol;Acc:VGNC:36282]
ENSBTAG00000019513	-1.08134	0.00386371	-0.88121	0.000380971	C11H9orf50	chromosome 11 C9orf50 homolog [Source:VGNC Symbol;Acc:VGNC:52622]
ENSBTAG00000038737	1.40062	0.00410971	1.6313	9.89275e-07	P2RY6	pyrimidinergic receptor P2Y6 [Source:VGNC Symbol;Acc:VGNC:32530]
ENSBTAG00000003495	0.534365	0.00379423	0.671747	0.000810017	KDM7A	lysine demethylase 7A [Source:VGNC Symbol;Acc:VGNC:30533]
ENSBTAG00000032331	-0.816208	0.00389441	-0.655234	0.00194423	SLC48A1	solute carrier family 48 member 1 [Source:VGNC Symbol;Acc:VGNC:34889]
ENSBTAG00000019015	2.45576	0.00389441	2.10658	0.00247791	IFITM3	interferon induced transmembrane protein 3 (1-8U) [Source:NCBI gene (formerly Entrezgene);Acc:282255]
ENSBTAG00000015375	1.18925	0.00389326	1.31554	0.000517862	SH2D3C	SH2 domain containing 3C [Source:VGNC Symbol;Acc:VGNC:34559]
ENSBTAG00000048809	0.739547	0.00389441	0.898086	0.000751329	VPS37B	VPS37B subunit of ESCRT-I [Source:VGNC Symbol;Acc:VGNC:107022]
ENSBTAG00000017710	-0.667278	0.00389441	-0.5376	0.000239769	ECHS1	enoyl-CoA hydratase, short chain 1 [Source:VGNC Symbol;Acc:VGNC:28308]
ENSBTAG00000031185	-0.589657	0.00405843	-0.470676	0.000467644	ATRAID	all-trans retinoic acid induced differentiation factor [Source:VGNC Symbol;Acc:VGNC:54408]
ENSBTAG00000011540	-0.688926	0.00389441	-0.561719	0.00084659	SPG21	SPG21 abhydrolase domain containing, maspardin [Source:VGNC Symbol;Acc:VGNC:35208]
ENSBTAG00000001068	-0.621292	0.00418342	-0.487313	0.0019587	ZCWPW1	zinc finger CW-type and PWWP domain containing 1 [Source:VGNC Symbol;Acc:VGNC:37125]
ENSBTAG00000003353	1.8533	0.00414519	2.03656	6.0182e-05	SLC6A2	solute carrier family 6 member 2 [Source:VGNC Symbol;Acc:VGNC:34920]
ENSBTAG00000008789	-0.566398	0.00397125	-0.425322	0.00842439	HMG20B	high mobility group 20B [Source:NCBI gene (formerly Entrezgene);Acc:507723]
ENSBTAG00000020178	-1.54767	0.00436626	-1.46756	6.62004e-05	ARSK	arylsulfatase family member K [Source:VGNC Symbol;Acc:VGNC:26179]
ENSBTAG00000054839	-1.26539	0.00417982	-1.09764	0.000113884
ENSBTAG00000032288	-2.097	0.00419436	-2.025	0.00069324	GCK	glucokinase [Source:VGNC Symbol;Acc:VGNC:29288]
ENSBTAG00000021830	-1.40385	0.00397125	-1.18122	0.000409259	ENPP1	ectonucleotide pyrophosphatase/phosphodiesterase 1 [Source:VGNC Symbol;Acc:VGNC:28504]
ENSBTAG00000022013	-0.592172	0.00407825	-0.506184	0.000102257	CBR4	carbonyl reductase 4 [Source:VGNC Symbol;Acc:VGNC:26815]
ENSBTAG00000021595	1.74816	0.00398246	2.0447	0.00011713	HIP1R	huntingtin interacting protein 1 related [Source:VGNC Symbol;Acc:VGNC:29858]
ENSBTAG00000020272	-0.587369	0.00402235	-0.478778	0.000315269	SIK2	salt inducible kinase 2 [Source:VGNC Symbol;Acc:VGNC:50078]
ENSBTAG00000002150	3.79877	0.002742	4.78822	1.78496e-06	IL17A	interleukin 17A [Source:VGNC Symbol;Acc:VGNC:30117]
ENSBTAG00000017451	-0.606687	0.00407825	-0.462032	0.00160808	TSPAN17	tetraspanin 17 [Source:VGNC Symbol;Acc:VGNC:36432]
ENSBTAG00000014007	-0.934621	0.00423451	-0.799818	0.000258077	ELMOD2	ELMO domain containing 2 [Source:VGNC Symbol;Acc:VGNC:28442]
ENSBTAG00000052058	-0.816566	0.00453325	-0.688641	0.00144656
ENSBTAG00000016959	-0.496416	0.00423451	-0.380591	0.00769569	LAPTM4B	lysosomal protein transmembrane 4 beta [Source:NCBI gene (formerly Entrezgene);Acc:404155]
ENSBTAG00000017994	0.602118	0.00414519	0.774335	0.000251975	MAX	MYC associated factor X [Source:VGNC Symbol;Acc:VGNC:31269]
ENSBTAG00000005958	0.984123	0.00405715	1.1814	0.000517862	PTK2B	protein tyrosine kinase 2 beta [Source:VGNC Symbol;Acc:VGNC:33519]
ENSBTAG00000008690	1.1617	0.00406071	1.23474	0.00197346	SLC6A9	solute carrier family 6 member 9 [Source:NCBI gene (formerly Entrezgene);Acc:282368]
ENSBTAG00000000274	-0.463852	0.00407825	-0.336018	0.00065804	YKT6	YKT6 v-SNARE homolog [Source:VGNC Symbol;Acc:VGNC:37030]
ENSBTAG00000017751	1.35878	0.00419436	1.91459	1.58585e-05	RGS9	regulator of G protein signaling 9 [Source:VGNC Symbol;Acc:VGNC:33926]
ENSBTAG00000027182	-2.10108	0.00453325	-1.57927	0.0186765	NR3C2	nuclear receptor subfamily 3 group C member 2 [Source:VGNC Symbol;Acc:VGNC:32244]
ENSBTAG00000011515	1.89236	0.00408907	2.01116	0.000205322	SELL	selectin L [Source:NCBI gene (formerly Entrezgene);Acc:281485]
ENSBTAG00000011400	0.405494	0.00411475	0.524281	0.000334885	DBN1	drebrin 1 [Source:VGNC Symbol;Acc:VGNC:27890]
ENSBTAG00000005219	-2.71136	0.00357969	-2.36264	0.000430421	KLHL4	kelch like family member 4 [Source:VGNC Symbol;Acc:VGNC:30664]
ENSBTAG00000005765	-1.05982	0.00453325	-0.830722	0.00429022	SYNGR1	synaptogyrin 1 [Source:VGNC Symbol;Acc:VGNC:35524]
ENSBTAG00000016739	-1.54816	0.00445402	-1.46048	0.000550028	RASAL1	RAS protein activator like 1 [Source:VGNC Symbol;Acc:VGNC:50255]
ENSBTAG00000048900	-1.96726	0.00347368	-1.81561	0.000262697	MDFIC2	MyoD family inhibitor domain containing 2 [Source:HGNC Symbol;Acc:HGNC:53442]
ENSBTAG00000014596	-1.92532	0.00453325	-1.60109	0.00820969	EFHD1	EF-hand domain family member D1 [Source:VGNC Symbol;Acc:VGNC:28352]
ENSBTAG00000007881	1.55532	0.00417645	1.57655	0.000441714	IFIT1	interferon induced protein with tetratricopeptide repeats 1 [Source:HGNC Symbol;Acc:HGNC:5407]
ENSBTAG00000009952	-0.701276	0.00453325	-0.591856	2.79095e-05	C2H2orf69	chromosome 2 C2orf69 homolog [Source:VGNC Symbol;Acc:VGNC:52701]
ENSBTAG00000015834	0.704773	0.00457161	0.78692	0.000151395	ARHGEF4	Rho guanine nucleotide exchange factor 4 [Source:VGNC Symbol;Acc:VGNC:55325]
ENSBTAG00000046467	1.54283	0.00333825	1.65941	0.000161133	PTP4A3	protein tyrosine phosphatase 4A3 [Source:VGNC Symbol;Acc:VGNC:33525]
ENSBTAG00000000405	-0.566303	0.00453325	-0.453704	0.0076282	VKORC1	vitamin K epoxide reductase complex subunit 1 [Source:NCBI gene (formerly Entrezgene);Acc:445422]
ENSBTAG00000014400	1.51847	0.00437075	1.57258	0.000800148	E2F2	E2F transcription factor 2 [Source:VGNC Symbol;Acc:VGNC:54420]
ENSBTAG00000022847	-0.556962	0.00424037	-0.443517	0.00013036	HEATR5A	HEAT repeat containing 5A [Source:VGNC Symbol;Acc:VGNC:29794]
ENSBTAG00000008340	-0.838717	0.00430771	-0.668977	0.00264505	ATOX1	antioxidant 1 copper chaperone [Source:VGNC Symbol;Acc:VGNC:26273]
ENSBTAG00000021705	-0.460712	0.00442532	-0.348923	0.000831459	UFC1	ubiquitin-fold modifier conjugating enzyme 1 [Source:VGNC Symbol;Acc:VGNC:36644]
ENSBTAG00000038283	-0.757332	0.00453325	-0.641988	0.00906433	TMEM243	transmembrane protein 243 [Source:VGNC Symbol;Acc:VGNC:36054]
ENSBTAG00000021997	-0.683467	0.00453325	-0.561112	0.000441714	ITSN1	intersectin 1 [Source:VGNC Symbol;Acc:VGNC:30352]
ENSBTAG00000005364	-0.591732	0.00462588	-0.44419	0.00116735	HMBS	hydroxymethylbilane synthase [Source:VGNC Symbol;Acc:VGNC:29870]
ENSBTAG00000003367	-2.39879	0.00372799	-2.10861	0.00233912
ENSBTAG00000019803	-0.514761	0.00479372	-0.386813	0.00663772	POLR3K	RNA polymerase III subunit K [Source:VGNC Symbol;Acc:VGNC:33153]
ENSBTAG00000047621	-1.69468	0.00486593	-1.52691	0.000900694
ENSBTAG00000033316	0.871604	0.00483503	1.05714	0.00011713	PDCD1LG2	programmed cell death 1 ligand 2 [Source:VGNC Symbol;Acc:VGNC:56980]
ENSBTAG00000051972	1.4061	0.00442532	1.35327	0.00473627	CEBPB	CCAAT enhancer binding protein beta [Source:NCBI gene (formerly Entrezgene);Acc:338319]
ENSBTAG00000011888	1.22642	0.00482783	1.51881	0.000430421	CCDC24	coiled-coil domain containing 24 [Source:VGNC Symbol;Acc:VGNC:26887]
ENSBTAG00000021102	-0.819066	0.00457161	-0.647524	0.000600256	GALM	galactose mutarotase [Source:VGNC Symbol;Acc:VGNC:29221]
ENSBTAG00000027642	0.765383	0.00490419	1.00128	0.000139551	C15H11orf42	chromosome 15 C11orf42 homolog [Source:VGNC Symbol;Acc:VGNC:52630]
ENSBTAG00000013334	2.74062	0.00449756	2.6463	0.000351527	CSF3R	colony stimulating factor 3 receptor [Source:VGNC Symbol;Acc:VGNC:27758]
ENSBTAG00000016344	1.45182	0.00488748	1.47633	0.000265539	PIK3R6	phosphoinositide-3-kinase regulatory subunit 6 [Source:VGNC Symbol;Acc:VGNC:32897]
ENSBTAG00000047287	-0.986293	0.00490419	-0.920812	0.00110848	MTARC1	mitochondrial amidoxime reducing component 1 [Source:VGNC Symbol;Acc:VGNC:31235]
ENSBTAG00000011445	-0.984603	0.00488748	-0.812544	0.00308453	TMEM8B	transmembrane protein 8B [Source:VGNC Symbol;Acc:VGNC:36124]
ENSBTAG00000020106	-0.510378	0.00453325	-0.376694	0.00144781	AP2M1	adaptor related protein complex 2 subunit mu 1 [Source:VGNC Symbol;Acc:VGNC:25985]
ENSBTAG00000018894	-0.715057	0.00490419	-0.549606	0.00165989	PEX11G	peroxisomal biosis factor 11 gamma [Source:VGNC Symbol;Acc:VGNC:32753]
ENSBTAG00000018801	-0.443939	0.00453325	-0.332541	0.000626185	SNX3	sorting nexin 3 [Source:VGNC Symbol;Acc:VGNC:35107]
ENSBTAG00000002608	-0.387154	0.00453325	-0.269128	4.36059e-05	SEPTIN2	septin 2 [Source:VGNC Symbol;Acc:VGNC:34454]
ENSBTAG00000050078	-0.881179	0.0049063	-0.706156	0.00127394	SFXN5	sideroflexin 5 [Source:VGNC Symbol;Acc:VGNC:34534]
ENSBTAG00000046014	1.06761	0.00462588	1.09223	0.00476161	GPR146	G protein-coupled receptor 146 [Source:VGNC Symbol;Acc:VGNC:29555]
ENSBTAG00000021291	-1.08437	0.00493671	-1.01356	0.00089629	STXBP6	syntaxin binding protein 6 [Source:VGNC Symbol;Acc:VGNC:35450]
ENSBTAG00000013631	-0.681414	0.00453325	-0.517483	0.0107935	GLUL	glutamate-ammonia ligase [Source:VGNC Symbol;Acc:VGNC:29426]
ENSBTAG00000013740	0.620092	0.00479995	0.748794	0.000244358	SP2	Sp2 transcription factor [Source:VGNC Symbol;Acc:VGNC:35153]
ENSBTAG00000018165	1.68264	0.00459307	1.87451	0.000183433	RIPOR2	RHO family interacting cell polarization regulator 2 [Source:VGNC Symbol;Acc:VGNC:54232]
ENSBTAG00000010238	1.24463	0.00469238	1.39304	0.000626185	LTB4R	leukotriene B4 receptor [Source:VGNC Symbol;Acc:VGNC:31069]
ENSBTAG00000045582	-0.408605	0.00457161	-0.293705	1.44029e-05	ARPC5	actin related protein 2/3 complex subunit 5 [Source:VGNC Symbol;Acc:VGNC:26165]
ENSBTAG00000048778	2.86416	0.00291045	3.85468	2.95952e-05
ENSBTAG00000015512	-0.518985	0.00461178	-0.407435	0.0051694	HEXB	hexosaminidase subunit beta [Source:NCBI gene (formerly Entrezgene);Acc:618571]
ENSBTAG00000033214	-1.05242	0.00492564	-0.915658	0.000447162	TBC1D19	TBC1 domain family member 19 [Source:VGNC Symbol;Acc:VGNC:35632]
ENSBTAG00000006082	-0.573002	0.00459307	-0.454179	0.000681601	DNASE2	deoxyribonuclease 2, lysosomal [Source:VGNC Symbol;Acc:VGNC:28136]
ENSBTAG00000016656	0.607281	0.00461432	0.744546	0.000194238	PARP14	poly(ADP-ribose) polymerase family member 14 [Source:NCBI gene (formerly Entrezgene);Acc:540789]
ENSBTAG00000016163	1.97221	0.00462588	2.24854	0.000423913	OSM	oncostatin M [Source:VGNC Symbol;Acc:VGNC:32474]
ENSBTAG00000011059	-0.965182	0.00510786	-0.913559	8.19118e-05	CDKN2C	cyclin dependent kinase inhibitor 2C [Source:VGNC Symbol;Acc:VGNC:27146]
ENSBTAG00000009331	-2.7544	0.00502179	-2.37648	0.00030336	CPAMD8	C3 and PZP like alpha-2-macroglobulin domain containing 8 [Source:VGNC Symbol;Acc:VGNC:27644]
ENSBTAG00000018059	0.827779	0.0049063	0.88781	0.000814043	CD80	CD80 molecule [Source:VGNC Symbol;Acc:VGNC:27048]
ENSBTAG00000010105	-0.591439	0.0049063	-0.444046	0.00611379	SLC35G1	solute carrier family 35 member G1 [Source:VGNC Symbol;Acc:VGNC:55969]
ENSBTAG00000007013	-1.14614	0.00517683	-0.979386	0.00663772	TOM1L1	target of myb1 like 1 membrane trafficking protein [Source:VGNC Symbol;Acc:VGNC:36218]
ENSBTAG00000013099	-0.509405	0.00479837	-0.376577	0.00790786	ALDOC	aldolase, fructose-bisphosphate C [Source:VGNC Symbol;Acc:VGNC:25823]
ENSBTAG00000014762	1.80557	0.00488748	1.87137	0.000467644	ISG20	interferon stimulated exonuclease 20 [Source:VGNC Symbol;Acc:VGNC:30294]
ENSBTAG00000037819	-0.7373	0.00495024	-0.613367	0.00151334	SFT2D2	SFT2 domain containing 2 [Source:VGNC Symbol;Acc:VGNC:34525]
ENSBTAG00000024042	-1.05571	0.00457161	-0.966984	0.00181004	MORN2	MORN repeat containing 2 [Source:VGNC Symbol;Acc:VGNC:31559]
ENSBTAG00000003366	0.926999	0.00488748	1.07312	0.000756831	DDX58	DExD/H-box helicase 58 [Source:VGNC Symbol;Acc:VGNC:27979]
ENSBTAG00000001077	-0.953839	0.0050748	-0.713752	0.0102767	OSBPL5	oxysterol binding protein like 5 [Source:VGNC Symbol;Acc:VGNC:32463]
ENSBTAG00000015089	-0.700842	0.00479995	-0.539661	0.00214013	LGALS1	galectin 1 [Source:VGNC Symbol;Acc:VGNC:30850]
ENSBTAG00000011931	-0.576596	0.00482783	-0.456406	0.00765968	CD63	CD63 molecule [Source:NCBI gene (formerly Entrezgene);Acc:404156]
ENSBTAG00000004380	0.629334	0.00484039	0.819031	0.000253586	STAT2	signal transducer and activator of transcription 2 [Source:VGNC Symbol;Acc:VGNC:35370]
ENSBTAG00000013535	-0.663915	0.0049063	-0.553418	0.00069324	DFFA	DNA fragmentation factor subunit alpha [Source:NCBI gene (formerly Entrezgene);Acc:507981]
ENSBTAG00000006792	-0.764698	0.00486305	-0.638409	0.00122388	EHD4	EH domain containing 4 [Source:VGNC Symbol;Acc:VGNC:28374]
ENSBTAG00000014907	-0.924125	0.00534566	-0.719268	0.00244673	IL11RA	interleukin 11 receptor subunit alpha [Source:VGNC Symbol;Acc:VGNC:30109]
ENSBTAG00000018198	0.989508	0.00534566	1.06229	0.000113056	TLR9	toll like receptor 9 [Source:NCBI gene (formerly Entrezgene);Acc:282602]
ENSBTAG00000016676	-0.952616	0.00534566	-0.827914	0.000244358	PTER	phosphotriesterase related [Source:VGNC Symbol;Acc:VGNC:33497]
ENSBTAG00000004856	-0.438794	0.00486741	-0.313868	0.00131762	RNF130	ring finger protein 130 [Source:VGNC Symbol;Acc:VGNC:34021]
ENSBTAG00000005288	-1.53661	0.00489502	-1.46521	0.000229479	GFRA3	GDNF family receptor alpha 3 [Source:VGNC Symbol;Acc:VGNC:29334]
ENSBTAG00000001492	0.978527	0.00488748	1.20307	0.000368733	FYB1	FYN binding protein 1 [Source:VGNC Symbol;Acc:VGNC:29160]
ENSBTAG00000052721	1.64059	0.00538006	2.26883	3.74283e-06
ENSBTAG00000048122	0.837441	0.00490419	0.837302	0.00447225	CFD	complement factor D [Source:VGNC Symbol;Acc:VGNC:97253]
ENSBTAG00000007512	-0.988175	0.0049063	-0.772875	0.00277579	PLA2G15	phospholipase A2 group XV [Source:VGNC Symbol;Acc:VGNC:32956]
ENSBTAG00000021818	0.68497	0.00489569	0.814243	0.00169499	ADGRE5	adhesion G protein-coupled receptor E5 [Source:VGNC Symbol;Acc:VGNC:55196]
ENSBTAG00000012247	-1.07107	0.00523636	-0.939113	0.00347549	MXRA8	matrix remodeling associated 8 [Source:VGNC Symbol;Acc:VGNC:50222]
ENSBTAG00000016277	-0.700991	0.00539329	-0.573344	0.00040044	MTARC2	mitochondrial amidoxime reducing component 2 [Source:VGNC Symbol;Acc:VGNC:97289]
ENSBTAG00000035247	-0.748393	0.00539329	-0.632757	0.000899067	MCEE	methylmalonyl-CoA epimerase [Source:VGNC Symbol;Acc:VGNC:31300]
ENSBTAG00000032680	-0.480393	0.00510682	-0.367208	0.0109591	TMEM63B	transmembrane protein 63B [Source:VGNC Symbol;Acc:VGNC:36104]
ENSBTAG00000001533	-0.456209	0.0050748	-0.344525	0.00596457	HACE1	HECT domain and ankyrin repeat containing E3 ubiquitin protein ligase 1 [Source:VGNC Symbol;Acc:VGNC:29739]
ENSBTAG00000016021	-0.44312	0.00492564	-0.316903	0.0100627	GAA	alpha glucosidase [Source:VGNC Symbol;Acc:VGNC:29182]
ENSBTAG00000006075	-0.538569	0.00495643	-0.413741	0.000440788	SUCLG1	succinate-CoA ligase GDP/ADP-forming subunit alpha [Source:VGNC Symbol;Acc:VGNC:35456]
ENSBTAG00000006589	1.44045	0.00453325	1.65497	0.000158626	CFTR	CF transmembrane conductance regulator [Source:VGNC Symbol;Acc:VGNC:50053]
ENSBTAG00000005090	-0.49116	0.0049063	-0.366213	0.00111666	CEMIP2	cell migration inducing hyaluronidase 2 [Source:VGNC Symbol;Acc:VGNC:36021]
ENSBTAG00000020338	-1.16019	0.00422863	-1.09255	0.00189668	CCT6B	chaperonin containing TCP1 subunit 6B [Source:VGNC Symbol;Acc:VGNC:26999]
ENSBTAG00000009477	-0.704448	0.00545629	-0.58563	0.000783767	PIR	pirin [Source:VGNC Symbol;Acc:VGNC:32915]
ENSBTAG00000048135	5.47506	0.00554198	5.118	4.62328e-07
ENSBTAG00000050538	1.02254	0.00539329	1.07083	0.00059144
ENSBTAG00000008142	0.948754	0.0050748	1.03102	0.000881452	IFIH1	interferon induced with helicase C domain 1 [Source:VGNC Symbol;Acc:VGNC:30048]
ENSBTAG00000020837	-1.41571	0.00543471	-1.19462	0.00780145	ARHGEF16	Rho guanine nucleotide exchange factor 16 [Source:VGNC Symbol;Acc:VGNC:26108]
ENSBTAG00000019596	-1.49575	0.00510682	-1.39005	0.00169974	GPRC5B	G protein-coupled receptor class C group 5 member B [Source:VGNC Symbol;Acc:VGNC:29607]
ENSBTAG00000016037	-0.467873	0.00523636	-0.356714	0.00294936	BCKDHA	branched chain keto acid dehydrogenase E1 subunit alpha [Source:NCBI gene (formerly Entrezgene);Acc:282149]
ENSBTAG00000001144	-0.421218	0.00522016	-0.304495	3.90764e-05	NAA20	N-alpha-acetyltransferase 20, NatB catalytic subunit [Source:VGNC Symbol;Acc:VGNC:57011]
ENSBTAG00000053677	0.918229	0.0050748	1.11342	0.00046695	HERC1	HECT and RLD domain containing E3 ubiquitin protein ligase family member 1 [Source:NCBI gene (formerly Entrezgene);Acc:538029]
ENSBTAG00000009768	1.82285	0.00517202	1.74925	0.000600256	IFIT3	interferon induced protein with tetratricopeptide repeats 3 [Source:VGNC Symbol;Acc:VGNC:30050]
ENSBTAG00000013136	-0.771188	0.00556355	-0.641562	0.000351527	EFCAB11	EF-hand calcium binding domain 11 [Source:VGNC Symbol;Acc:VGNC:28340]
ENSBTAG00000014313	-1.14998	0.00559412	-1.02308	0.00111232	PYROXD2	pyridine nucleotide-disulphide oxidoreductase domain 2 [Source:VGNC Symbol;Acc:VGNC:33594]
ENSBTAG00000000945	-1.79706	0.00560315	-1.73822	0.00164689	ATP2C2	ATPase secretory pathway Ca2+ transporting 2 [Source:VGNC Symbol;Acc:VGNC:26297]
ENSBTAG00000019480	-0.478182	0.00555538	-0.345068	0.000550028	PDE6D	phosphodiesterase 6D [Source:VGNC Symbol;Acc:VGNC:32682]
ENSBTAG00000001545	-3.15602	0.00561188	-2.92784	0.00117392	SLC34A2	solute carrier family 34 member 2 [Source:VGNC Symbol;Acc:VGNC:34818]
ENSBTAG00000004009	-0.565832	0.00559412	-0.479046	0.000576228	PMM1	phosphomannomutase 1 [Source:VGNC Symbol;Acc:VGNC:33072]
ENSBTAG00000021506	-0.654744	0.00514114	-0.507417	0.00197228	ARL6IP5	ADP ribosylation factor like GTPase 6 interacting protein 5 [Source:VGNC Symbol;Acc:VGNC:26151]
ENSBTAG00000031231	1.55698	0.00514114	1.73753	0.000314597	IRF1	interferon regulatory factor 1 [Source:VGNC Symbol;Acc:VGNC:30270]
ENSBTAG00000010083	-0.6943	0.00514114	-0.566483	0.000753651	HADHB	hydroxyacyl-CoA dehydrogenase trifunctional multienzyme complex subunit beta [Source:VGNC Symbol;Acc:VGNC:49554]
ENSBTAG00000016714	-0.913467	0.00559412	-0.825886	0.00132499
ENSBTAG00000014432	-1.35381	0.00527295	-1.17365	0.000213092	HNMT	histamine N-methyltransferase [Source:VGNC Symbol;Acc:VGNC:29893]
ENSBTAG00000019687	-0.881564	0.00558876	-0.748955	0.00204647	NMRK1	nicotinamide riboside kinase 1 [Source:VGNC Symbol;Acc:VGNC:32135]
ENSBTAG00000001656	-0.65038	0.00537969	-0.531722	0.00119602	TMEM254	transmembrane protein 254 [Source:VGNC Symbol;Acc:VGNC:36063]
ENSBTAG00000013686	-1.52943	0.00539329	-1.20875	0.00421094	WSCD2	WSC domain containing 2 [Source:VGNC Symbol;Acc:VGNC:36973]
ENSBTAG00000008665	1.02797	0.00534566	1.12817	0.000437185	DIXDC1	DIX domain containing 1 [Source:VGNC Symbol;Acc:VGNC:28077]
ENSBTAG00000009340	-0.581433	0.00571767	-0.470522	0.00151334	KATNAL1	katanin catalytic subunit A1 like 1 [Source:VGNC Symbol;Acc:VGNC:30406]
ENSBTAG00000046786	-0.444761	0.00534566	-0.324852	0.00256152	UQCRFS1	ubiquinol-cytochrome c reductase, Rieske iron-sulfur polypeptide 1 [Source:VGNC Symbol;Acc:VGNC:53044]
ENSBTAG00000004805	-0.590367	0.00534566	-0.484104	0.00111407	ITFG1	integrin alpha FG-GAP repeat containing 1 [Source:VGNC Symbol;Acc:VGNC:30308]
ENSBTAG00000014923	-0.766934	0.00566184	-0.616883	0.000525916	BBS2	Bardet-Biedl syndrome 2 [Source:VGNC Symbol;Acc:VGNC:52181]
ENSBTAG00000018787	1.66308	0.00534566	1.83985	0.000171209	GCM2	glial cells missing transcription factor 2 [Source:VGNC Symbol;Acc:VGNC:53970]
ENSBTAG00000011861	-1.02054	0.00559412	-0.853931	0.0125194	CFAP161	cilia and flagella associated protein 161 [Source:VGNC Symbol;Acc:VGNC:27239]
ENSBTAG00000020980	-0.770766	0.00534566	-0.660436	0.000171209	CAT	catalase [Source:VGNC Symbol;Acc:VGNC:26792]
ENSBTAG00000017812	-1.09396	0.00582604	-0.871163	0.00418689	ALS2CL	ALS2 C-terminal like [Source:VGNC Symbol;Acc:VGNC:25852]
ENSBTAG00000006067	-0.65379	0.00560315	-0.516085	0.00143247	VMAC	vimentin type intermediate filament associated coiled-coil protein [Source:VGNC Symbol;Acc:VGNC:97326]
ENSBTAG00000021688	-0.485132	0.00539329	-0.367833	0.00132499	FH	fumarate hydratase [Source:VGNC Symbol;Acc:VGNC:28995]
ENSBTAG00000016053	-0.572066	0.00556355	-0.447367	0.00673998	ARSA	arylsulfatase A [Source:VGNC Symbol;Acc:VGNC:50217]
ENSBTAG00000052306	1.8568	0.0059307	1.8677	0.000276154	IFITM3	interferon induced transmembrane protein 3 [Source:NCBI gene (formerly Entrezgene);Acc:777594]
ENSBTAG00000000759	-0.517464	0.00556355	-0.390804	0.000964544	NENF	neudesin neurotrophic factor [Source:VGNC Symbol;Acc:VGNC:32006]
ENSBTAG00000000802	-2.35954	0.00539329	-1.3582	0.0494829	LYVE1	lymphatic vessel endothelial hyaluronan receptor 1 [Source:VGNC Symbol;Acc:VGNC:31116]
ENSBTAG00000001252	0.728605	0.00543776	0.867784	0.000330914	HIVEP1	HIVEP zinc finger 1 [Source:VGNC Symbol;Acc:VGNC:96542]
ENSBTAG00000009725	-2.46771	0.00556355	-2.02029	0.00531511	AOX1	aldehyde oxidase 1 [Source:VGNC Symbol;Acc:VGNC:25974]
ENSBTAG00000004272	-1.99807	0.00595599	-1.54348	0.00509836	ISG12(B)	TLH29 protein-like [Source:NCBI gene (formerly Entrezgene);Acc:617420]
ENSBTAG00000017321	-0.477799	0.00554198	-0.357439	2.95952e-05	SUMO3	small ubiquitin like modifier 3 [Source:VGNC Symbol;Acc:VGNC:56237]
ENSBTAG00000052611	-2.04057	0.00559412	-1.73484	0.00469458
ENSBTAG00000000913	-0.499222	0.00556355	-0.38208	0.000728852	UQCR10	ubiquinol-cytochrome c reductase, complex III subunit X [Source:VGNC Symbol;Acc:VGNC:36693]
ENSBTAG00000031214	1.72888	0.00602087	1.68113	0.00147987
ENSBTAG00000016835	3.46673	0.00453325	3.68722	1.99309e-06	IL17F	interleukin 17F [Source:VGNC Symbol;Acc:VGNC:30121]
ENSBTAG00000018220	-1.49742	0.00523636	-1.24829	0.0051796	RGSL1	regulator of G protein signaling like 1 [Source:VGNC Symbol;Acc:VGNC:33928]
ENSBTAG00000006921	0.895101	0.00554198	1.05431	0.000696859	ABCA6	ATP binding cassette subfamily A member 6 [Source:VGNC Symbol;Acc:VGNC:25460]
ENSBTAG00000054628	0.700196	0.00556355	0.804843	2.99494e-06	PMEPA1	prostate transmembrane protein, androgen induced 1 [Source:VGNC Symbol;Acc:VGNC:33070]
ENSBTAG00000017407	-0.932262	0.00556355	-0.818585	0.00453296	HSF2BP	heat shock transcription factor 2 binding protein [Source:VGNC Symbol;Acc:VGNC:29983]
ENSBTAG00000007259	1.67212	0.0049063	1.7259	4.95354e-05	ELFN2	extracellular leucine rich repeat and fibronectin type III domain containing 2 [Source:VGNC Symbol;Acc:VGNC:56197]
ENSBTAG00000009683	-0.445842	0.00556355	-0.325274	0.00200522	PSMA6	proteasome 20S subunit alpha 6 [Source:VGNC Symbol;Acc:VGNC:33441]
ENSBTAG00000011397	-0.895027	0.0059307	-0.740061	0.00300445	UNC13B	unc-13 homolog B [Source:VGNC Symbol;Acc:VGNC:56987]
ENSBTAG00000021993	-1.46589	0.00514114	-1.22523	0.0114198	SPDEF	SAM pointed domain containing ETS transcription factor [Source:VGNC Symbol;Acc:VGNC:35198]
ENSBTAG00000051621	-0.520865	0.00571767	-0.413399	0.00023213	SLX4IP	SLX4 interacting protein [Source:VGNC Symbol;Acc:VGNC:57024]
ENSBTAG00000016549	-1.05778	0.00571767	-0.872456	0.00128301	CARMIL1	capping protein regulator and myosin 1 linker 1 [Source:VGNC Symbol;Acc:VGNC:26768]
ENSBTAG00000010709	-0.624676	0.00559412	-0.492879	0.000633448	DLAT	dihydrolipoamide S-acetyltransferase [Source:NCBI gene (formerly Entrezgene);Acc:512723]
ENSBTAG00000002220	-0.481859	0.00559412	-0.376918	0.00220368	SPTLC1	serine palmitoyltransferase long chain base subunit 1 [Source:VGNC Symbol;Acc:VGNC:35256]
ENSBTAG00000039855	-0.56002	0.00559412	-0.438953	0.00038292	SUMF1	sulfatase modifying factor 1 [Source:VGNC Symbol;Acc:VGNC:35471]
ENSBTAG00000000807	-0.694165	0.00567824	-0.560285	0.00153529	TMED3	transmembrane p24 trafficking protein 3 [Source:VGNC Symbol;Acc:VGNC:35936]
ENSBTAG00000013505	-1.78677	0.00566184	-1.68913	0.00049433	IQCA1	IQ motif containing with AAA domain 1 [Source:VGNC Symbol;Acc:VGNC:30248]
ENSBTAG00000000604	-1.4417	0.00557951	-1.29416	0.000448872	GPNMB	glycoprotein nmb [Source:VGNC Symbol;Acc:VGNC:29541]
ENSBTAG00000010204	-0.38382	0.00559412	-0.262627	0.00353624	PCMT1	protein-L-isoaspartate (D-aspartate) O-methyltransferase [Source:VGNC Symbol;Acc:VGNC:53799]
ENSBTAG00000033412	-0.955602	0.00623395	-0.77679	0.00197346	B3GLCT	beta 3-glucosyltransferase [Source:HGNC Symbol;Acc:HGNC:20207]
ENSBTAG00000048432	-0.698746	0.00614708	-0.598458	0.000633448	BTBD3	BTB domain containing 3 [Source:HGNC Symbol;Acc:HGNC:15854]
ENSBTAG00000053762	0.910391	0.00627748	0.959287	0.000756831
ENSBTAG00000018316	-0.738961	0.00575067	-0.659695	0.00390239	ZMYND15	zinc finger MYND-type containing 15 [Source:VGNC Symbol;Acc:VGNC:37204]
ENSBTAG00000011733	-2.40661	0.00602087	-1.60657	0.0348215	GIPC2	GIPC PDZ domain containing family member 2 [Source:VGNC Symbol;Acc:VGNC:29366]
ENSBTAG00000046555	0.46265	0.00560315	0.58059	0.000550028	WAS	WASP actin nucleation promoting factor [Source:VGNC Symbol;Acc:VGNC:107023]
ENSBTAG00000016504	-0.787635	0.00602087	-0.639883	0.00299857	AGAP1	ArfGAP with GTPase domain, ankyrin repeat and PH domain 1 [Source:VGNC Symbol;Acc:VGNC:59176]
ENSBTAG00000000396	0.885576	0.00559412	1.05217	0.00200173	PIM1	Pim-1 proto-onco, serine/threonine kinase [Source:VGNC Symbol;Acc:VGNC:32899]
ENSBTAG00000036224	1.52497	0.00579494	1.5464	0.0014626	MGC157082	uncharacterized LOC788038 [Source:NCBI gene (formerly Entrezgene);Acc:788038]
ENSBTAG00000001274	-1.0498	0.00611728	-0.905014	0.0032839	PPM1L	protein phosphatase, Mg2+/Mn2+ dependent 1L [Source:VGNC Symbol;Acc:VGNC:33216]
ENSBTAG00000021832	-0.473886	0.00577572	-0.352049	0.00504834	HMGCL	3-hydroxy-3-methylglutaryl-CoA lyase [Source:VGNC Symbol;Acc:VGNC:29877]
ENSBTAG00000011765	0.950014	0.00561188	1.06456	0.00144003	GABARAPL1	GABA type A receptor associated protein like 1 [Source:VGNC Symbol;Acc:VGNC:56201]
ENSBTAG00000009351	-0.589725	0.00571767	-0.475678	0.000108621	ATXN10	ataxin 10 [Source:VGNC Symbol;Acc:VGNC:26338]
ENSBTAG00000013477	-0.620102	0.00603964	-0.500474	0.000774215	GCHFR	GTP cyclohydrolase I feedback regulator [Source:VGNC Symbol;Acc:VGNC:29287]
ENSBTAG00000011805	-0.700399	0.00571767	-0.568986	0.000944985	PLIN3	perilipin 3 [Source:VGNC Symbol;Acc:VGNC:33031]
ENSBTAG00000006851	1.01337	0.00623395	1.15499	0.000137938
ENSBTAG00000016506	-0.489937	0.00572492	-0.381464	0.00188794	ST3GAL4	ST3 beta-galactoside alpha-2,3-sialyltransferase 4 [Source:VGNC Symbol;Acc:VGNC:35333]
ENSBTAG00000001475	-0.561253	0.00603964	-0.414308	0.00388347	MCUR1	mitochondrial calcium uniporter regulator 1 [Source:VGNC Symbol;Acc:VGNC:31327]
ENSBTAG00000019995	-0.48194	0.00602087	-0.376044	0.000995466	HIKESHI	heat shock protein nuclear import factor hikeshi [Source:VGNC Symbol;Acc:VGNC:29853]
ENSBTAG00000008053	-0.382175	0.00577572	-0.264255	0.0187753	WDFY2	WD repeat and FYVE domain containing 2 [Source:VGNC Symbol;Acc:VGNC:53847]
ENSBTAG00000013489	-1.15358	0.00566184	-0.960494	0.00111225	CYP27A1	cytochrome P450, family 27, subfamily A, polypeptide 1 [Source:NCBI gene (formerly Entrezgene);Acc:511960]
ENSBTAG00000002885	-1.20075	0.00569859	-1.03938	0.000557607	MSR1	macrophage scavenger receptor 1 [Source:VGNC Symbol;Acc:VGNC:31704]
ENSBTAG00000002863	-0.400466	0.00575067	-0.277114	0.00419485	ACAA2	acetyl-CoA acyltransferase 2 [Source:VGNC Symbol;Acc:VGNC:25518]
ENSBTAG00000043953	2.72809	0.00635581	2.64034	8.73962e-05	SPIB	Spi-B transcription factor [Source:NCBI gene (formerly Entrezgene);Acc:784460]
ENSBTAG00000018869	0.972138	0.0059307	1.19613	0.000479658	IGSF6	immunoglobulin superfamily member 6 [Source:VGNC Symbol;Acc:VGNC:30095]
ENSBTAG00000005067	0.465819	0.00571767	0.612254	0.000152115	UBTF	upstream binding transcription factor [Source:HGNC Symbol;Acc:HGNC:12511]
ENSBTAG00000003762	-0.732601	0.0064193	-0.646554	0.00789212	GNB5	G protein subunit beta 5 [Source:VGNC Symbol;Acc:VGNC:29462]
ENSBTAG00000001333	-0.693388	0.00590527	-0.527354	0.00404352	PPARG	peroxisome proliferator activated receptor gamma [Source:VGNC Symbol;Acc:VGNC:33183]
ENSBTAG00000020031	-0.957452	0.00628855	-0.824275	0.000281756	PKD2	polycystin 2, transient receptor potential cation channel [Source:VGNC Symbol;Acc:VGNC:32935]
ENSBTAG00000039967	-2.71768	0.00559412	-1.89017	0.0345721	KRT78	keratin 78 [Source:VGNC Symbol;Acc:VGNC:30740]
ENSBTAG00000006260	-1.03794	0.00635581	-0.754676	0.0159197	KIAA1614	KIAA1614 [Source:VGNC Symbol;Acc:VGNC:30573]
ENSBTAG00000014522	-0.537638	0.00606908	-0.444262	0.0041643	SMIM14	small integral membrane protein 14 [Source:VGNC Symbol;Acc:VGNC:35016]
ENSBTAG00000002703	-0.515018	0.00575067	-0.398249	0.0135492	ATP6V1A	ATPase H+ transporting V1 subunit A [Source:VGNC Symbol;Acc:VGNC:26316]
ENSBTAG00000033290	-0.460497	0.00645881	-0.338532	0.00742185	TMEM60	transmembrane protein 60 [Source:VGNC Symbol;Acc:VGNC:53680]
ENSBTAG00000051191	1.23025	0.00588756	1.50069	0.000277416
ENSBTAG00000043960	-0.831879	0.00651616	-0.737077	0.00275108	MTHFD2L	methylenetetrahydrofolate dehydrogenase (NADP+ dependent) 2 like [Source:NCBI gene (formerly Entrezgene);Acc:536269]
ENSBTAG00000009245	-0.507312	0.00602948	-0.388328	0.00153696	PPP2CB	protein phosphatase 2 catalytic subunit beta [Source:VGNC Symbol;Acc:VGNC:33252]
ENSBTAG00000051106	0.994817	0.00602087	1.12432	0.00062492
ENSBTAG00000018747	-2.33513	0.00539329	-2.09609	0.0033657	PRKAA2	protein kinase AMP-activated catalytic subunit alpha 2 [Source:VGNC Symbol;Acc:VGNC:50249]
ENSBTAG00000019432	1.01686	0.00602087	1.00625	0.00257224
ENSBTAG00000020607	-0.662657	0.00627748	-0.541243	0.000927272	ABCB6	ATP binding cassette subfamily B member 6 [Source:VGNC Symbol;Acc:VGNC:49049]
ENSBTAG00000006734	-1.60325	0.00615903	-1.62074	0.000863545	BICD1	BICD cargo adaptor 1 [Source:VGNC Symbol;Acc:VGNC:26491]
ENSBTAG00000004017	0.78934	0.00635581	0.919734	0.000129762	PLEKHG2	pleckstrin homology and RhoGEF domain containing G2 [Source:VGNC Symbol;Acc:VGNC:33015]
ENSBTAG00000011136	-1.05743	0.00635581	-0.841947	0.00593615	NR2F6	nuclear receptor subfamily 2 group F member 6 [Source:VGNC Symbol;Acc:VGNC:32242]
ENSBTAG00000020538	1.01151	0.00623395	1.08291	0.00128301	HERC5	HECT and RLD domain containing E3 ubiquitin protein ligase 5 [Source:VGNC Symbol;Acc:VGNC:29814]
ENSBTAG00000004280	-1.69874	0.00602087	-1.40932	0.000744775	SRPX	sushi repeat containing protein X-linked [Source:VGNC Symbol;Acc:VGNC:50570]
ENSBTAG00000015860	-0.59277	0.00639356	-0.435297	0.0080462	FGD1	FYVE, RhoGEF and PH domain containing 1 [Source:VGNC Symbol;Acc:VGNC:28964]
ENSBTAG00000006852	-1.24375	0.00602087	-1.23459	0.00063439	ACYP2	acylphosphatase 2 [Source:VGNC Symbol;Acc:VGNC:25599]
ENSBTAG00000019533	-0.975082	0.00635581	-0.759389	0.00300445	ADTRP	androgen dependent TFPI regulating protein [Source:VGNC Symbol;Acc:VGNC:25702]
ENSBTAG00000002451	-1.29945	0.00672959	-1.0169	0.0085283	TTC39A	tetratricopeptide repeat domain 39A [Source:VGNC Symbol;Acc:VGNC:36475]
ENSBTAG00000019365	-0.872948	0.00640807	-0.71759	0.00117132	BACE1	beta-secretase 1 [Source:VGNC Symbol;Acc:VGNC:26400]
ENSBTAG00000014593	0.451408	0.00653612	0.598372	6.94119e-05
ENSBTAG00000015416	-1.28435	0.00588583	-1.02364	0.0074501	PEBP4	phosphatidylethanolamine binding protein 4 [Source:VGNC Symbol;Acc:VGNC:32736]
ENSBTAG00000022632	-0.537244	0.00646002	-0.411274	0.00587762	TCTA	T cell leukemia translocation altered [Source:NCBI gene (formerly Entrezgene);Acc:616169]
ENSBTAG00000054865	0.3907	0.00602948	0.514088	0.00157412
ENSBTAG00000012012	-0.766459	0.0064965	-0.634906	0.000807395	CYB5A	cytochrome b5 type A [Source:VGNC Symbol;Acc:VGNC:50260]
ENSBTAG00000018471	-0.51913	0.00603964	-0.397694	0.00062492	SSR3	signal sequence receptor subunit 3 [Source:VGNC Symbol;Acc:VGNC:35321]
ENSBTAG00000013973	0.975909	0.00675575	1.03024	0.00462767	SERPIND1	serpin family D member 1 [Source:VGNC Symbol;Acc:VGNC:34475]
ENSBTAG00000004941	-1.53763	0.00602948	-1.29459	0.00197346	TEX35	testis expressed 35 [Source:NCBI gene (formerly Entrezgene);Acc:768066]
ENSBTAG00000046260	0.866901	0.00673156	0.96356	0.000550028
ENSBTAG00000005808	-0.435992	0.00629634	-0.32309	0.00128301	TMEM14C	transmembrane protein 14C [Source:NCBI gene (formerly Entrezgene);Acc:613802]
ENSBTAG00000002348	-0.687435	0.00675575	-0.497079	0.0201365	SLC4A4	solute carrier family 4 member 4 [Source:VGNC Symbol;Acc:VGNC:34894]
ENSBTAG00000038079	-0.547207	0.00615196	-0.427907	0.00890114	C16H1orf21	chromosome 16 C1orf21 homolog [Source:NCBI gene (formerly Entrezgene);Acc:781721]
ENSBTAG00000008863	-0.391497	0.00615903	-0.291962	0.0342554	TMEM87A	transmembrane protein 87A [Source:VGNC Symbol;Acc:VGNC:36118]
ENSBTAG00000014357	-2.42009	0.00635581	-1.64907	0.0183459	SDC2	syndecan 2 [Source:VGNC Symbol;Acc:VGNC:34379]
ENSBTAG00000015041	-0.513048	0.00643859	-0.392793	0.00294925	NDUFA2	NADH:ubiquinone oxidoreductase subunit A2 [Source:NCBI gene (formerly Entrezgene);Acc:327698]
ENSBTAG00000007061	-0.509974	0.0064965	-0.369397	0.00557687	PPP2R5B	protein phosphatase 2 regulatory subunit B'beta [Source:VGNC Symbol;Acc:VGNC:33261]
ENSBTAG00000012463	-0.606524	0.00658183	-0.520863	0.000140713	ZMAT3	zinc finger matrin-type 3 [Source:VGNC Symbol;Acc:VGNC:37192]
ENSBTAG00000007484	-0.799077	0.00635581	-0.654276	0.00193556	ACADS	acyl-CoA dehydrogenase short chain [Source:VGNC Symbol;Acc:VGNC:53886]
ENSBTAG00000009508	-0.414277	0.00635581	-0.29523	0.0172303	SMDT1	single-pass membrane protein with aspartate rich tail 1 [Source:VGNC Symbol;Acc:VGNC:35009]
ENSBTAG00000031544	0.666634	0.00645881	0.775431	0.00400188	DDIT3	DNA damage inducible transcript 3 [Source:VGNC Symbol;Acc:VGNC:27947]
ENSBTAG00000020547	-0.512752	0.00627748	-0.382162	0.00437872	BCAP31	B cell receptor associated protein 31 [Source:VGNC Symbol;Acc:VGNC:26436]
ENSBTAG00000021880	-0.860478	0.0065674	-0.683121	0.00349808	COQ8A	coenzyme Q8A [Source:VGNC Symbol;Acc:VGNC:27616]
ENSBTAG00000011215	0.430073	0.00623395	0.570893	0.00215541	ACTN4	actinin alpha 4 [Source:VGNC Symbol;Acc:VGNC:25583]
ENSBTAG00000003192	-1.19622	0.00676241	-0.928859	0.00381633	TBC1D16	TBC1 domain family member 16 [Source:VGNC Symbol;Acc:VGNC:35630]
ENSBTAG00000013843	1.16601	0.00676241	1.33563	0.00117638	ACVRL1	activin A receptor like type 1 [Source:VGNC Symbol;Acc:VGNC:25597]
ENSBTAG00000005465	-0.428185	0.0064965	-0.312885	0.00112221	NDUFA9	NADH:ubiquinone oxidoreductase subunit A9 [Source:VGNC Symbol;Acc:VGNC:56233]
ENSBTAG00000007389	-0.539268	0.00633477	-0.401908	0.00934202	IFI35	interferon induced protein 35 [Source:VGNC Symbol;Acc:VGNC:30044]
ENSBTAG00000004751	-0.950924	0.00703467	-0.778182	0.00189041	SPTBN4	spectrin beta, non-erythrocytic 4 [Source:VGNC Symbol;Acc:VGNC:35254]
ENSBTAG00000014153	0.397191	0.00672959	0.523139	0.00038212	PKNOX1	PBX/knotted 1 homeobox 1 [Source:VGNC Symbol;Acc:VGNC:32948]
ENSBTAG00000020458	0.750589	0.00635581	0.809266	0.00689247	STX6	syntaxin 6 [Source:VGNC Symbol;Acc:VGNC:35442]
ENSBTAG00000054442	0.658621	0.007026	0.819694	0.00015332
ENSBTAG00000012383	-0.376492	0.0064965	-0.26733	0.0137622	CHMP5	charged multivesicular body protein 5 [Source:VGNC Symbol;Acc:VGNC:27304]
ENSBTAG00000007875	0.417735	0.00635581	0.56706	0.00164689	SAFB	scaffold attachment factor B [Source:NCBI gene (formerly Entrezgene);Acc:539785]
ENSBTAG00000011648	-0.534988	0.00696054	-0.434313	0.000423002	TMLHE	trimethyllysine hydroxylase, epsilon [Source:VGNC Symbol;Acc:VGNC:36134]
ENSBTAG00000020936	0.717956	0.00635581	0.80274	0.0085283	NOD2	nucleotide binding oligomerization domain containing 2 [Source:VGNC Symbol;Acc:VGNC:32151]
ENSBTAG00000018937	-0.490961	0.00635581	-0.345093	0.0340663	HMOX2	heme oxygenase 2 [Source:VGNC Symbol;Acc:VGNC:29886]
ENSBTAG00000055107	-0.787649	0.00699902	-0.632358	0.00263156	PIGP	phosphatidylinositol glycan anchor biosynthesis class P [Source:NCBI gene (formerly Entrezgene);Acc:767951]
ENSBTAG00000008893	-0.444557	0.0064193	-0.318685	0.0249204	ANO10	anoctamin 10 [Source:VGNC Symbol;Acc:VGNC:54405]
ENSBTAG00000037888	-1.02399	0.00710714	-0.88331	0.00289503	LYPD5	LY6/PLAUR domain containing 5 [Source:VGNC Symbol;Acc:VGNC:57050]
ENSBTAG00000040350	0.400165	0.0064965	0.53524	0.00160808	XIAP	X-linked inhibitor of apoptosis [Source:NCBI gene (formerly Entrezgene);Acc:281647]
ENSBTAG00000015221	-0.725068	0.00668238	-0.596994	0.000705313	PCCB	propionyl-CoA carboxylase subunit beta [Source:VGNC Symbol;Acc:VGNC:32614]
ENSBTAG00000003072	-0.477688	0.00635581	-0.351077	0.00554743	ACADVL	acyl-CoA dehydrogenase very long chain [Source:VGNC Symbol;Acc:VGNC:50246]
ENSBTAG00000002770	-0.64829	0.00639356	-0.486854	0.00883081	TCN2	transcobalamin 2 [Source:VGNC Symbol;Acc:VGNC:35699]
ENSBTAG00000038949	-0.616071	0.00702976	-0.488184	0.000440788	MRPL30	mitochondrial ribosomal protein L30 [Source:NCBI gene (formerly Entrezgene);Acc:614151]
ENSBTAG00000017543	-0.556332	0.00710331	-0.435022	0.000440148	ATP23	ATP23 metallopeptidase and ATP synthase assembly factor homolog [Source:VGNC Symbol;Acc:VGNC:26289]
ENSBTAG00000003922	0.509491	0.00668238	0.639029	5.92117e-05	MPHOSPH8	M-phase phosphoprotein 8 [Source:VGNC Symbol;Acc:VGNC:31575]
ENSBTAG00000008553	-1.48882	0.00712766	-1.4358	0.00257257	B4GALNT3	beta-1,4-N-acetyl-galactosaminyltransferase 3 [Source:VGNC Symbol;Acc:VGNC:26387]
ENSBTAG00000011909	-0.576014	0.00672959	-0.450053	0.0037066	ACVR1	activin A receptor type 1 [Source:VGNC Symbol;Acc:VGNC:25592]
ENSBTAG00000010606	1.06404	0.0064965	1.23294	0.00201348	PPP1R3B	protein phosphatase 1 regulatory subunit 3B [Source:VGNC Symbol;Acc:VGNC:33243]
ENSBTAG00000011571	0.28303	0.00644419	0.40817	4.14501e-06	ACIN1	apoptotic chromatin condensation inducer 1 [Source:VGNC Symbol;Acc:VGNC:25539]
ENSBTAG00000010888	1.26548	0.00645881	1.47878	0.00060817	VSIR	V-set immunoregulatory receptor [Source:VGNC Symbol;Acc:VGNC:50150]
ENSBTAG00000015286	-0.560851	0.00672959	-0.451981	0.00062492	GOLGA1	golgin A1 [Source:VGNC Symbol;Acc:VGNC:29483]
ENSBTAG00000017666	-1.02399	0.00685324	-0.881633	0.000774215	ABCC5	ATP binding cassette subfamily C member 5 [Source:VGNC Symbol;Acc:VGNC:25474]
ENSBTAG00000016414	0.668905	0.0064965	0.69868	0.00541131	VDR	vitamin D receptor [Source:VGNC Symbol;Acc:VGNC:36784]
ENSBTAG00000001283	0.502475	0.00650048	0.626257	0.000899067	RIC1	RIC1 homolog, RAB6A GEF complex partner 1 [Source:VGNC Symbol;Acc:VGNC:33959]
ENSBTAG00000002020	0.936254	0.00665197	1.11059	0.00112186	CREBRF	CREB3 regulatory factor [Source:VGNC Symbol;Acc:VGNC:27700]
ENSBTAG00000011043	0.598998	0.0064965	0.700385	0.000477791	RAC2	Rac family small GTPase 2 [Source:VGNC Symbol;Acc:VGNC:49061]
ENSBTAG00000054710	1.62906	0.00719351	1.80184	3.19871e-05
ENSBTAG00000020766	0.705901	0.00675575	0.868882	0.000957641	ABCA7	ATP binding cassette subfamily A member 7 [Source:VGNC Symbol;Acc:VGNC:25461]
ENSBTAG00000017465	-0.547385	0.0064965	-0.45413	0.0062149	GNS	glucosamine (N-acetyl)-6-sulfatase [Source:VGNC Symbol;Acc:VGNC:56204]
ENSBTAG00000018502	-0.874862	0.00719351	-0.720966	0.000718596	ARMC9	armadillo repeat containing 9 [Source:VGNC Symbol;Acc:VGNC:26163]
ENSBTAG00000018410	-0.710362	0.00723308	-0.59826	0.00494148	EBPL	EBP like [Source:VGNC Symbol;Acc:VGNC:28300]
ENSBTAG00000007149	-1.03029	0.00699608	-0.759081	0.00809017	NYNRIN	NYN domain and retroviral integrase containing [Source:VGNC Symbol;Acc:VGNC:32387]
ENSBTAG00000043981	-0.608195	0.00663704	-0.497804	0.00481354	SBF2	SET binding factor 2 [Source:VGNC Symbol;Acc:VGNC:34306]
ENSBTAG00000049772	-0.611142	0.00725304	-0.491134	0.00274239
ENSBTAG00000020279	-0.644485	0.00698958	-0.510742	0.000437185
ENSBTAG00000018804	0.797178	0.00672959	1.00646	0.00101096	CELSR2	cadherin EGF LAG seven-pass G-type receptor 2 [Source:VGNC Symbol;Acc:VGNC:27170]
ENSBTAG00000025210	-1.72172	0.00725304	-1.29097	0.0172791	COL4A2	collagen type IV alpha 2 chain [Source:VGNC Symbol;Acc:VGNC:50082]
ENSBTAG00000021724	-0.524344	0.00675575	-0.399574	0.000230053	PDHB	pyruvate dehydrogenase E1 subunit beta [Source:VGNC Symbol;Acc:VGNC:49151]
ENSBTAG00000048460	0.729764	0.00698958	0.908115	0.00111225
ENSBTAG00000020090	-0.655992	0.00712696	-0.524273	0.00117392	EPHX3	epoxide hydrolase 3 [Source:VGNC Symbol;Acc:VGNC:28543]
ENSBTAG00000001839	-0.797523	0.00708311	-0.646479	0.00193458	OCIAD2	OCIA domain containing 2 [Source:VGNC Symbol;Acc:VGNC:32396]
ENSBTAG00000021968	-0.735382	0.00719351	-0.664002	0.00208409	MID2	midline 2 [Source:VGNC Symbol;Acc:VGNC:106822]
ENSBTAG00000038154	1.57842	0.00719351	1.43598	0.00685545	HSH2D	hematopoietic SH2 domain containing [Source:VGNC Symbol;Acc:VGNC:29986]
ENSBTAG00000011011	1.07869	0.00666712	1.20205	0.000934386	SSH2	slingshot protein phosphatase 2 [Source:VGNC Symbol;Acc:VGNC:35313]
ENSBTAG00000034918	1.78758	0.00675575	1.72139	0.00090739	IFIT2	interferon induced protein with tetratricopeptide repeats 2 [Source:VGNC Symbol;Acc:VGNC:30049]
ENSBTAG00000015230	-0.534254	0.00699608	-0.396179	0.00451133	PLA2G12A	phospholipase A2 group XIIA [Source:VGNC Symbol;Acc:VGNC:32954]
ENSBTAG00000023283	1.03069	0.00675575	1.1892	0.000937914	JAML	junction adhesion molecule like [Source:VGNC Symbol;Acc:VGNC:30370]
ENSBTAG00000027126	-2.28722	0.00750109	-1.95964	0.00742318	MUC15	mucin 15, cell surface associated [Source:VGNC Symbol;Acc:VGNC:31759]
ENSBTAG00000054388	0.881478	0.00719351	1.05678	0.000924821
ENSBTAG00000053924	2.22708	0.00635581	2.25445	0.000550028
ENSBTAG00000052151	-0.651586	0.00703467	-0.539427	0.00155928
ENSBTAG00000018877	-0.486421	0.00710242	-0.382289	0.0070204	PDIA5	protein disulfide isomerase family A member 5 [Source:VGNC Symbol;Acc:VGNC:32699]
ENSBTAG00000050005	-1.37633	0.00635581	-1.34791	0.00197277
ENSBTAG00000019474	0.820556	0.00676241	0.995058	0.000807395
ENSBTAG00000011354	-0.551176	0.00675575	-0.430357	0.00802074	NUDT9	nudix hydrolase 9 [Source:VGNC Symbol;Acc:VGNC:32343]
ENSBTAG00000048762	0.74748	0.00757047	0.898702	0.000437504
ENSBTAG00000017530	-0.537688	0.0070396	-0.433347	0.000660552	PLGRKT	plasminogen receptor with a C-terminal lysine [Source:VGNC Symbol;Acc:VGNC:33028]
ENSBTAG00000009174	-1.06732	0.00711806	-0.894535	0.00663772	HSD17B14	hydroxysteroid 17-beta dehydrogenase 14 [Source:VGNC Symbol;Acc:VGNC:29972]
ENSBTAG00000020563	-0.447684	0.00722272	-0.352095	0.000707521	DDX59	DEAD-box helicase 59 [Source:VGNC Symbol;Acc:VGNC:27980]
ENSBTAG00000046076	3.73833	0.00556355	3.03049	0.00675812
ENSBTAG00000011626	-0.410384	0.00676241	-0.296488	0.000624238	ATP2C1	ATPase secretory pathway Ca2+ transporting 1 [Source:VGNC Symbol;Acc:VGNC:26296]
ENSBTAG00000019403	-0.687338	0.00744107	-0.575566	0.000639775	MALSU1	mitochondrial assembly of ribosomal large subunit 1 [Source:VGNC Symbol;Acc:VGNC:31155]
ENSBTAG00000008431	-0.851928	0.00757629	-0.66424	0.0202835	MOGAT1	monoacylglycerol O-acyltransferase 1 [Source:VGNC Symbol;Acc:VGNC:31550]
ENSBTAG00000046172	-0.59039	0.00679162	-0.456962	0.00326194
ENSBTAG00000014550	-0.547215	0.0073225	-0.409962	0.0015984	GLT8D1	glycosyltransferase 8 domain containing 1 [Source:VGNC Symbol;Acc:VGNC:29423]
ENSBTAG00000020218	-0.386934	0.00675575	-0.267277	0.00466613	ANXA7	annexin A7 [Source:VGNC Symbol;Acc:VGNC:25969]
ENSBTAG00000011954	-0.436994	0.00710714	-0.317959	0.00350671	SEC11C	SEC11 homolog C, signal peptidase complex subunit [Source:VGNC Symbol;Acc:VGNC:34402]
ENSBTAG00000005893	-0.589192	0.00722272	-0.459302	0.00204647	TMEM68	transmembrane protein 68 [Source:VGNC Symbol;Acc:VGNC:36107]
ENSBTAG00000021351	0.339495	0.00675575	0.460132	0.00171493	MED12	mediator complex subunit 12 [Source:VGNC Symbol;Acc:VGNC:31349]
ENSBTAG00000054225	1.70845	0.00672959	1.85846	0.000710805
ENSBTAG00000016266	-0.459947	0.00683331	-0.349303	0.000807395	SDHD	succinate dehydrogenase complex subunit D [Source:NCBI gene (formerly Entrezgene);Acc:281481]
ENSBTAG00000014931	-0.327453	0.00681172	-0.220249	0.00840711	MLF2	myeloid leukemia factor 2 [Source:NCBI gene (formerly Entrezgene);Acc:513843]
ENSBTAG00000012737	0.934333	0.00712696	1.11339	5.29776e-05	GPR65	G protein-coupled receptor 65 [Source:VGNC Symbol;Acc:VGNC:29596]
ENSBTAG00000013921	-1.29651	0.00675575	-1.30193	0.00281753	CKM	creatine kinase, M-type [Source:VGNC Symbol;Acc:VGNC:27385]
ENSBTAG00000011402	-2.97235	0.00635581	-2.15049	0.0379808
ENSBTAG00000016097	-1.02077	0.00766952	-0.900209	0.000546815	CACNA1F	calcium voltage-gated channel subunit alpha1 F [Source:VGNC Symbol;Acc:VGNC:26676]
ENSBTAG00000012726	-0.546333	0.007026	-0.415183	0.00277411	PSMB5	proteasome 20S subunit beta 5 [Source:VGNC Symbol;Acc:VGNC:33449]
ENSBTAG00000019347	-1.859	0.00767293	-1.99936	0.000308975	PLXDC1	plexin domain containing 1 [Source:VGNC Symbol;Acc:VGNC:33057]
ENSBTAG00000033160	-0.558852	0.0073225	-0.422976	0.00712574	FAM114A1	family with sequence similarity 114 member A1 [Source:VGNC Symbol;Acc:VGNC:53713]
ENSBTAG00000006416	-0.446851	0.00719351	-0.328041	0.00157412	EMC4	ER membrane protein complex subunit 4 [Source:VGNC Symbol;Acc:VGNC:28465]
ENSBTAG00000030990	-0.425436	0.00725304	-0.314331	3.41608e-05	UQCC1	ubiquinol-cytochrome c reductase complex assembly factor 1 [Source:VGNC Symbol;Acc:VGNC:36691]
ENSBTAG00000012694	-0.374564	0.0070396	-0.261445	0.00390239	UHMK1	U2AF homology motif kinase 1 [Source:VGNC Symbol;Acc:VGNC:36653]
ENSBTAG00000011715	-0.566421	0.00732941	-0.425643	0.00306126	RECQL5	RecQ like helicase 5 [Source:VGNC Symbol;Acc:VGNC:33850]
ENSBTAG00000049010	0.706928	0.00722238	0.895775	0.00118489	RNF150	ring finger protein 150 [Source:VGNC Symbol;Acc:VGNC:106896]
ENSBTAG00000014610	-0.534256	0.00699608	-0.414955	0.000771823	GPAA1	glycosylphosphatidylinositol anchor attachment 1 [Source:VGNC Symbol;Acc:VGNC:29508]
ENSBTAG00000011287	0.47626	0.00703467	0.585865	0.00304977	ATXN7	ataxin 7 [Source:VGNC Symbol;Acc:VGNC:26342]
ENSBTAG00000015052	-1.50432	0.00672959	-1.35658	0.000964544	PROX2	prospero homeobox 2 [Source:VGNC Symbol;Acc:VGNC:33370]
ENSBTAG00000007788	0.467723	0.00707042	0.594835	0.00394472	GRIPAP1	GRIP1 associated protein 1 [Source:VGNC Symbol;Acc:VGNC:29653]
ENSBTAG00000018577	0.505673	0.00698958	0.619298	0.000442334	SLC7A1	solute carrier family 7 member 1 [Source:VGNC Symbol;Acc:VGNC:34924]
ENSBTAG00000018188	-0.546234	0.00719351	-0.417089	0.00117038	NDUFC2	NADH:ubiquinone oxidoreductase subunit C2 [Source:NCBI gene (formerly Entrezgene);Acc:338046]
ENSBTAG00000011024	-0.415733	0.00722272	-0.30569	0.000673476	TXNDC12	thioredoxin domain containing 12 [Source:VGNC Symbol;Acc:VGNC:36535]
ENSBTAG00000043961	-1.21987	0.00788917	-1.09487	0.00132499	MPDZ	multiple PDZ domain crumbs cell polarity complex component [Source:VGNC Symbol;Acc:VGNC:31572]
ENSBTAG00000001042	1.62014	0.00698958	1.58354	0.00298207	MXD1	MAX dimerization protein 1 [Source:VGNC Symbol;Acc:VGNC:31771]
ENSBTAG00000031012	-0.6935	0.00742259	-0.566517	0.000713264	PIGK	phosphatidylinositol glycan anchor biosynthesis class K [Source:VGNC Symbol;Acc:VGNC:32870]
ENSBTAG00000039591	-0.469121	0.00711816	-0.366797	0.0028917	TMEM167A	transmembrane protein 167A [Source:VGNC Symbol;Acc:VGNC:35991]
ENSBTAG00000012940	-0.707838	0.00791282	-0.54187	0.00439015	TMEM25	transmembrane protein 25 [Source:VGNC Symbol;Acc:VGNC:36058]
ENSBTAG00000007572	-0.472305	0.0070396	-0.355919	0.0142278	ATP6V1F	ATPase H+ transporting V1 subunit F [Source:VGNC Symbol;Acc:VGNC:107217]
ENSBTAG00000020880	-0.913203	0.00767293	-0.716891	0.0118633	ARMH4	armadillo like helical domain containing 4 [Source:VGNC Symbol;Acc:VGNC:55104]
ENSBTAG00000018530	-1.29087	0.00672959	-1.125	0.00258241	TUBA8	tubulin alpha 8 [Source:VGNC Symbol;Acc:VGNC:36504]
ENSBTAG00000005205	-0.495884	0.00715461	-0.391324	0.00287286	DSE	dermatan sulfate epimerase [Source:VGNC Symbol;Acc:VGNC:53789]
ENSBTAG00000002473	-0.652138	0.00707522	-0.521748	0.00516537	ANGPTL4	angiopoietin like 4 [Source:VGNC Symbol;Acc:VGNC:25893]
ENSBTAG00000018777	-1.01723	0.00711806	-0.841736	0.0206544	ADCY5	adenylate cyclase 5 [Source:VGNC Symbol;Acc:VGNC:25646]
ENSBTAG00000001737	0.848817	0.00703467	0.950662	0.0037797	TUT7	terminal uridylyl transferase 7 [Source:VGNC Symbol;Acc:VGNC:37121]
ENSBTAG00000017141	-0.514918	0.00791282	-0.396432	0.00379777	CGRRF1	cell growth regulator with ring finger domain 1 [Source:VGNC Symbol;Acc:VGNC:27260]
ENSBTAG00000034875	0.839298	0.00722272	0.995239	0.00101128	ALPK1	alpha kinase 1 [Source:VGNC Symbol;Acc:VGNC:25847]
ENSBTAG00000051913	-0.58404	0.00723308	-0.444068	0.00930871	UST	uronyl 2-sulfotransferase [Source:VGNC Symbol;Acc:VGNC:107018]
ENSBTAG00000001303	-1.84957	0.00795944	-1.45587	0.0306224	HSPB8	heat shock protein family B (small) member 8 [Source:VGNC Symbol;Acc:VGNC:53907]
ENSBTAG00000003358	-0.600513	0.0071537	-0.486216	0.000545479	MCFD2	multiple coagulation factor deficiency 2, ER cargo receptor complex subunit [Source:VGNC Symbol;Acc:VGNC:31304]
ENSBTAG00000023562	0.539788	0.00720989	0.647583	0.000307838	KCNK6	potassium two pore domain channel subfamily K member 6 [Source:VGNC Symbol;Acc:VGNC:30476]
ENSBTAG00000013405	-0.643469	0.00793679	-0.519801	0.0015937	CIBAR1	CBY1 interacting BAR domain containing 1 [Source:NCBI gene (formerly Entrezgene);Acc:614070]
ENSBTAG00000012237	1.67337	0.00719351	1.99549	0.000117895	AEBP1	AE binding protein 1 [Source:VGNC Symbol;Acc:VGNC:25703]
ENSBTAG00000013912	-0.447688	0.00710242	-0.330305	0.0250259	TXNRD1	thioredoxin reductase 1 [Source:VGNC Symbol;Acc:VGNC:36545]
ENSBTAG00000009516	0.314394	0.00719351	0.426686	3.09629e-05	RNF20	ring finger protein 20 [Source:VGNC Symbol;Acc:VGNC:34047]
ENSBTAG00000000671	0.624814	0.00788917	0.785188	0.00161339	PARP3	poly(ADP-ribose) polymerase family member 3 [Source:HGNC Symbol;Acc:HGNC:273]
ENSBTAG00000016462	1.08956	0.00742259	1.3278	4.924e-05	TCF4	transcription factor 4 [Source:VGNC Symbol;Acc:VGNC:35694]
ENSBTAG00000050359	-0.723961	0.00803012	-0.580171	0.00204647
ENSBTAG00000033983	-0.331957	0.00711806	-0.218698	0.0118649	MAP2K1	mitogen-activated protein kinase kinase 1 [Source:VGNC Symbol;Acc:VGNC:31183]
ENSBTAG00000052272	-0.398721	0.00716531	-0.274993	0.011472	COX8A	cytochrome c oxidase subunit VIIIA (ubiquitous) [Source:NCBI gene (formerly Entrezgene);Acc:281091]
ENSBTAG00000025130	2.39761	0.00763498	2.28455	0.00566246	HIC1	HIC ZBTB transcriptional repressor 1 [Source:VGNC Symbol;Acc:VGNC:29845]
ENSBTAG00000018813	-0.47214	0.00722272	-0.346969	0.00112186	IDH3B	isocitrate dehydrogenase (NAD(+)) 3 non-catalytic subunit beta [Source:NCBI gene (formerly Entrezgene);Acc:613338]
ENSBTAG00000016092	-0.798014	0.0077576	-0.670393	0.00144781	SPATS2L	spermatosis associated serine rich 2 like [Source:VGNC Symbol;Acc:VGNC:35194]
ENSBTAG00000002842	-0.949389	0.00799821	-0.846267	0.00100878	HEATR4	HEAT repeat containing 4 [Source:VGNC Symbol;Acc:VGNC:29793]
ENSBTAG00000012989	1.14935	0.00785299	1.36636	0.000467644	UBE2L6	ubiquitin conjugating enzyme E2 L6 [Source:VGNC Symbol;Acc:VGNC:36588]
ENSBTAG00000020431	-0.389049	0.00732941	-0.280514	0.00657439	DERL2	derlin 2 [Source:VGNC Symbol;Acc:VGNC:28011]
ENSBTAG00000049410	-0.772074	0.00785299	-0.653315	0.00278953	C11H9orf116	chromosome 11 C9orf116 homolog [Source:VGNC Symbol;Acc:VGNC:102817]
ENSBTAG00000005458	-0.486049	0.00757629	-0.356691	0.00849431	TBC1D24	TBC1 domain family member 24 [Source:NCBI gene (formerly Entrezgene);Acc:529002]
ENSBTAG00000005289	0.3331	0.00723346	0.441875	0.00123454	CHERP	calcium homeostasis endoplasmic reticulum protein [Source:VGNC Symbol;Acc:VGNC:27287]
ENSBTAG00000012069	-0.406167	0.00786149	-0.3042	0.0157555	CCDC167	coiled-coil domain containing 167 [Source:VGNC Symbol;Acc:VGNC:106673]
ENSBTAG00000010324	0.428	0.00725704	0.540798	0.00111666	GTPBP1	GTP binding protein 1 [Source:VGNC Symbol;Acc:VGNC:29708]
ENSBTAG00000000799	-0.654835	0.0081505	-0.479458	0.00897571	ICA1	islet cell autoantigen 1 [Source:VGNC Symbol;Acc:VGNC:30023]
ENSBTAG00000003457	-0.684739	0.00791603	-0.589729	0.001184	ATF5	activating transcription factor 5 [Source:VGNC Symbol;Acc:VGNC:26243]
ENSBTAG00000006200	-0.501851	0.00779017	-0.380979	0.000986905	SLC25A17	solute carrier family 25 member 17 [Source:VGNC Symbol;Acc:VGNC:34746]
ENSBTAG00000047972	1.50624	0.00742259	1.5716	0.00057106	INAVA	innate immunity activator [Source:VGNC Symbol;Acc:VGNC:30192]
ENSBTAG00000004777	-1.39343	0.00824943	-1.1554	0.00821997	S100B	S100 calcium binding protein B [Source:VGNC Symbol;Acc:VGNC:34248]
ENSBTAG00000018996	-1.00631	0.00825502	-0.7807	0.00470114	PRKN	parkin RBR E3 ubiquitin protein ligase [Source:VGNC Symbol;Acc:VGNC:33342]
ENSBTAG00000006490	1.1138	0.00785299	1.31408	2.95952e-05	BOLA-DOA	major histocompatibility complex, class II, DO alpha [Source:NCBI gene (formerly Entrezgene);Acc:525727]
ENSBTAG00000009565	-0.567693	0.00728698	-0.461214	0.000268512	RASA1	RAS p21 protein activator 1 [Source:VGNC Symbol;Acc:VGNC:33735]
ENSBTAG00000049855	0.851146	0.00767293	1.01041	0.000544651
ENSBTAG00000006078	0.653619	0.0079522	0.788368	0.00025496	IL15RA	interleukin 15 receptor subunit alpha [Source:VGNC Symbol;Acc:VGNC:106779]
ENSBTAG00000003257	0.330193	0.00728698	0.452363	0.00149251	STK4	serine/threonine kinase 4 [Source:VGNC Symbol;Acc:VGNC:35401]
ENSBTAG00000017151	-1.60253	0.00850691	-1.13995	0.0365049	SH3TC2	SH3 domain and tetratricopeptide repeats 2 [Source:VGNC Symbol;Acc:VGNC:34583]
ENSBTAG00000015337	-1.80412	0.00850006	-1.65422	0.000497165	TSPAN12	tetraspanin 12 [Source:VGNC Symbol;Acc:VGNC:36427]
ENSBTAG00000016208	0.852393	0.00732941	1.04418	0.000351527	TGM2	transglutaminase 2 [Source:VGNC Symbol;Acc:VGNC:35810]
ENSBTAG00000002340	2.65397	0.00791282	2.15227	0.0113671	STEAP4	STEAP4 metalloreductase [Source:VGNC Symbol;Acc:VGNC:35381]
ENSBTAG00000021008	-0.865048	0.00788917	-0.69026	0.00649726	ZNF219	zinc finger protein 219 [Source:VGNC Symbol;Acc:VGNC:37229]
ENSBTAG00000049296	0.934697	0.00823732	1.07661	0.000600256
ENSBTAG00000013423	-0.536713	0.00791282	-0.434509	0.00204647	GLRX5	glutaredoxin 5 [Source:VGNC Symbol;Acc:VGNC:29418]
ENSBTAG00000001257	-0.539744	0.00848043	-0.415548	0.00496779	AGTPBP1	ATP/GTP binding carboxypeptidase 1 [Source:VGNC Symbol;Acc:VGNC:25744]
ENSBTAG00000010153	0.6452	0.0079522	0.729873	0.000403433	ANXA3	annexin A3 [Source:VGNC Symbol;Acc:VGNC:25965]
ENSBTAG00000010812	-0.419354	0.00757629	-0.310022	0.00785593	P2RX4	purinergic receptor P2X 4 [Source:VGNC Symbol;Acc:VGNC:32520]
ENSBTAG00000049467	-0.96635	0.00802068	-0.919782	0.00618046
ENSBTAG00000009488	0.357661	0.00757629	0.484736	0.000477791	NXF1	nuclear RNA export factor 1 [Source:VGNC Symbol;Acc:VGNC:32375]
ENSBTAG00000008389	-0.710627	0.00742259	-0.542117	0.0118019	HTRA1	HtrA serine peptidase 1 [Source:VGNC Symbol;Acc:VGNC:30004]
ENSBTAG00000012804	-0.666686	0.00742259	-0.546467	0.000626185	REEP5	receptor accessory protein 5 [Source:VGNC Symbol;Acc:VGNC:33855]
ENSBTAG00000008897	0.291155	0.00746527	0.415031	0.0012519	BIN2	bridging integrator 2 [Source:VGNC Symbol;Acc:VGNC:26498]
ENSBTAG00000049995	1.7655	0.00797523	1.65036	0.00188097
ENSBTAG00000004295	-0.525162	0.00802068	-0.406519	0.00511009	NDUFA8	NADH:ubiquinone oxidoreductase subunit A8 [Source:VGNC Symbol;Acc:VGNC:31951]
ENSBTAG00000003245	0.444694	0.00763161	0.578221	0.000327499	BCAR3	BCAR3 adaptor protein, NSP family member [Source:VGNC Symbol;Acc:VGNC:53850]
ENSBTAG00000012285	-2.34064	0.00710242	-2.33834	0.00379558	ESRRB	estrogen related receptor beta [Source:VGNC Symbol;Acc:VGNC:28609]
ENSBTAG00000012860	-0.435527	0.00791282	-0.315778	0.00215265	PDZD11	PDZ domain containing 11 [Source:VGNC Symbol;Acc:VGNC:32724]
ENSBTAG00000050548	0.929436	0.00807513	1.1287	0.000377877
ENSBTAG00000010584	-0.528204	0.00766952	-0.402968	0.00844172	AP2S1	adaptor related protein complex 2 subunit sigma 1 [Source:VGNC Symbol;Acc:VGNC:25986]
ENSBTAG00000016534	1.72613	0.00862383	1.92243	4.40225e-05	BCL11A	BAF chromatin remodeling complex subunit BCL11A [Source:VGNC Symbol;Acc:VGNC:59205]
ENSBTAG00000034442	-1.02848	0.00853971	-0.837632	0.00497496	LNP1	leukemia NUP98 fusion partner 1 [Source:NCBI gene (formerly Entrezgene);Acc:507217]
ENSBTAG00000027684	-1.27348	0.00755481	-1.07121	0.000921509	FOLR2	folate receptor 2 (fetal) [Source:NCBI gene (formerly Entrezgene);Acc:507672]
ENSBTAG00000021226	-0.35693	0.0079522	-0.2499	0.0191746	SAR1B	secretion associated Ras related GTPase 1B [Source:VGNC Symbol;Acc:VGNC:34287]
ENSBTAG00000005536	-0.530775	0.00782225	-0.410632	0.00399325	MEA1	male-enhanced antigen 1 [Source:NCBI gene (formerly Entrezgene);Acc:282462]
ENSBTAG00000038430	-0.60157	0.00757629	-0.496856	0.00798303
ENSBTAG00000002029	-2.01823	0.00750109	-1.42694	0.027851	IGSF5	immunoglobulin superfamily member 5 [Source:VGNC Symbol;Acc:VGNC:50201]
ENSBTAG00000017296	-1.13153	0.00862383	-1.01969	0.00288204	POLN	DNA polymerase nu [Source:VGNC Symbol;Acc:VGNC:33129]
ENSBTAG00000050586	4.97798	0.00725304	2.41359	0.0423581
ENSBTAG00000050297	1.55748	0.00884606	1.7194	0.00252106
ENSBTAG00000051981	0.789302	0.00791282	0.949309	0.000806849
ENSBTAG00000014548	0.663063	0.00763161	0.806389	0.00460333	NIBAN1	niban apoptosis regulator 1 [Source:VGNC Symbol;Acc:VGNC:28726]
ENSBTAG00000051883	-0.923099	0.00850006	-0.768742	0.00735871
ENSBTAG00000007335	-0.594712	0.00767293	-0.490424	0.00111666	TPD52	tumor protein D52 [Source:NCBI gene (formerly Entrezgene);Acc:540235]
ENSBTAG00000003914	-0.497699	0.00818402	-0.368339	0.00429599	MVB12A	multivesicular body subunit 12A [Source:VGNC Symbol;Acc:VGNC:31766]
ENSBTAG00000021955	-0.576765	0.00766952	-0.470079	0.00621239	NPC2	NPC intracellular cholesterol transporter 2 [Source:VGNC Symbol;Acc:VGNC:32196]
ENSBTAG00000005795	-0.430981	0.0079522	-0.309378	0.000216818	DHX32	DEAH-box helicase 32 (putative) [Source:VGNC Symbol;Acc:VGNC:56178]
ENSBTAG00000055200	-0.693371	0.00899543	-0.581064	0.00897719
ENSBTAG00000015980	-1.20458	0.00771282	-1.18964	0.00119423	FASN	fatty acid synthase [Source:VGNC Symbol;Acc:VGNC:28871]
ENSBTAG00000007534	-1.0294	0.00899543	-0.850616	0.00330331	GGH	gamma-glutamyl hydrolase [Source:VGNC Symbol;Acc:VGNC:29340]
ENSBTAG00000020282	-0.640106	0.00884878	-0.502072	0.00117067	DCTD	dCMP deaminase [Source:VGNC Symbol;Acc:VGNC:27927]
ENSBTAG00000013113	-0.483783	0.00782225	-0.370055	0.00247239	VDAC1	voltage dependent anion channel 1 [Source:VGNC Symbol;Acc:VGNC:36782]
ENSBTAG00000014059	-0.69725	0.00785299	-0.552254	0.00823279	ATP2B4	ATPase plasma membrane Ca2+ transporting 4 [Source:VGNC Symbol;Acc:VGNC:97243]
ENSBTAG00000009087	-0.431243	0.00791282	-0.327845	0.00742311	GNG10	G protein subunit gamma 10 [Source:VGNC Symbol;Acc:VGNC:56971]
ENSBTAG00000003961	0.710284	0.0083046	0.833368	0.000428476	SNX20	sorting nexin 20 [Source:VGNC Symbol;Acc:VGNC:35101]
ENSBTAG00000004532	0.422993	0.00837695	0.548861	2.37165e-05	FGFR1OP2	FGFR1 onco partner 2 [Source:VGNC Symbol;Acc:VGNC:28986]
ENSBTAG00000017871	-0.540146	0.00848043	-0.442325	0.000843498	GNA12	G protein subunit alpha 12 [Source:VGNC Symbol;Acc:VGNC:29445]
ENSBTAG00000002078	0.371333	0.00786149	0.516681	0.00247239	KDM4A	lysine demethylase 4A [Source:VGNC Symbol;Acc:VGNC:30527]
ENSBTAG00000001213	2.42293	0.00712696	2.39057	0.000687585
ENSBTAG00000021497	-0.874026	0.00791282	-0.710129	0.00390239	CDH23	cadherin related 23 [Source:VGNC Symbol;Acc:VGNC:107305]
ENSBTAG00000017063	-1.62658	0.00878841	-1.28075	0.0425658	EPB41L4B	erythrocyte membrane protein band 4.1 like 4B [Source:VGNC Symbol;Acc:VGNC:28524]
ENSBTAG00000009483	-0.482221	0.00818038	-0.367846	0.00542057	POLR2G	RNA polymerase II subunit G [Source:VGNC Symbol;Acc:VGNC:33141]
ENSBTAG00000053003	-0.519778	0.00788917	-0.394073	0.0160317	GPX4	glutathione peroxidase 4 [Source:VGNC Symbol;Acc:VGNC:106759]
ENSBTAG00000001497	-0.685888	0.00811243	-0.563117	0.00189238	MRAS	muscle RAS onco homolog [Source:VGNC Symbol;Acc:VGNC:31597]
ENSBTAG00000020653	0.485536	0.00803012	0.681807	0.000474344	FIP1L1	factor interacting with PAPOLA and CPSF1 [Source:VGNC Symbol;Acc:VGNC:53714]
ENSBTAG00000017594	-0.583497	0.00878841	-0.449372	0.0017108	ZHX3	zinc fingers and homeoboxes 3 [Source:VGNC Symbol;Acc:VGNC:37184]
ENSBTAG00000022381	0.471613	0.0079522	0.600067	0.00152147	TET3	tet methylcytosine dioxygenase 3 [Source:VGNC Symbol;Acc:VGNC:54499]
ENSBTAG00000013689	1.98161	0.00844075	1.7538	0.00794651	MCTP2	multiple C2 and transmembrane domain containing 2 [Source:VGNC Symbol;Acc:VGNC:31324]
ENSBTAG00000019297	3.61205	0.00675575	5.1785	1.28287e-05	GFRA1	GDNF family receptor alpha 1 [Source:VGNC Symbol;Acc:VGNC:29332]
ENSBTAG00000019675	0.528582	0.00801126	0.674255	0.00403799	ATXN1	ataxin 1 [Source:VGNC Symbol;Acc:VGNC:26337]
ENSBTAG00000007931	-0.585202	0.00878817	-0.455971	0.0115142	SLC38A6	solute carrier family 38 member 6 [Source:VGNC Symbol;Acc:VGNC:34853]
ENSBTAG00000013278	-0.805669	0.00950047	-0.734581	0.00497687	MAGIX	MAGI family member, X-linked [Source:VGNC Symbol;Acc:VGNC:56927]
ENSBTAG00000016296	-0.722251	0.00902158	-0.580308	0.0136059	GPD1	glycerol-3-phosphate dehydrogenase 1 [Source:VGNC Symbol;Acc:VGNC:29529]
ENSBTAG00000047752	-1.08877	0.00878841	-1.02785	0.00330252	OTUD1	OTU deubiquitinase 1 [Source:VGNC Symbol;Acc:VGNC:32493]
ENSBTAG00000014692	-0.717836	0.00922304	-0.596285	0.00794651	CREB3L4	cAMP responsive element binding protein 3 like 4 [Source:VGNC Symbol;Acc:VGNC:27697]
ENSBTAG00000006538	-2.64082	0.0083046	-2.38833	0.0126987	PTHLH	parathyroid hormone like hormone [Source:VGNC Symbol;Acc:VGNC:33517]
ENSBTAG00000046979	-0.646806	0.00803012	-0.507173	0.0347151	LGMN	legumain [Source:VGNC Symbol;Acc:VGNC:30860]
ENSBTAG00000015038	-0.624655	0.00803012	-0.49593	0.00128502	HADHA	hydroxyacyl-CoA dehydrogenase trifunctional multienzyme complex subunit alpha [Source:VGNC Symbol;Acc:VGNC:49553]
ENSBTAG00000013901	-0.512796	0.00803012	-0.387446	0.00197346	PTDSS1	phosphatidylserine synthase 1 [Source:VGNC Symbol;Acc:VGNC:33495]
ENSBTAG00000017802	-1.01971	0.00890465	-0.884529	0.00185265	THRB	thyroid hormone receptor beta [Source:VGNC Symbol;Acc:VGNC:35847]
ENSBTAG00000020940	-0.343738	0.00803012	-0.228083	0.0253576	ANXA11	annexin A11 [Source:VGNC Symbol;Acc:VGNC:25964]
ENSBTAG00000005140	-0.965129	0.00922304	-0.723792	0.0191969
ENSBTAG00000000369	-1.25337	0.00848043	-0.911278	0.0119185	EPS8	epidermal growth factor receptor pathway substrate 8 [Source:VGNC Symbol;Acc:VGNC:28555]
ENSBTAG00000012582	-0.605405	0.00814479	-0.489375	0.000885147	IARS2	isoleucyl-tRNA synthetase 2, mitochondrial [Source:VGNC Symbol;Acc:VGNC:30019]
ENSBTAG00000016546	0.461235	0.00814479	0.590087	0.00357135	PARP12	poly(ADP-ribose) polymerase family member 12 [Source:VGNC Symbol;Acc:VGNC:107230]
ENSBTAG00000005990	1.0122	0.00878841	1.16406	0.000440148	S1PR1	sphingosine-1-phosphate receptor 1 [Source:VGNC Symbol;Acc:VGNC:34252]
ENSBTAG00000001093	-0.948921	0.00977863	-0.837838	0.000979239	KLHL23	kelch like family member 23 [Source:VGNC Symbol;Acc:VGNC:56126]
ENSBTAG00000013315	-0.485734	0.00814479	-0.359763	0.0016334	ATP5F1B	ATP synthase F1 subunit beta [Source:VGNC Symbol;Acc:VGNC:26300]
ENSBTAG00000017741	-0.96665	0.00853355	-0.856344	0.000964544	HACD4	3-hydroxyacyl-CoA dehydratase 4 [Source:VGNC Symbol;Acc:VGNC:58600]
ENSBTAG00000038048	-1.14559	0.00815283	-0.974261	0.00511009	MRC1	mannose receptor C-type 1 [Source:VGNC Symbol;Acc:VGNC:31598]
ENSBTAG00000021975	-1.26005	0.00957753	-1.00132	0.0462658	PATJ	PATJ crumbs cell polarity complex component [Source:VGNC Symbol;Acc:VGNC:32592]
ENSBTAG00000018152	0.494113	0.00815283	0.643976	0.00112074	MYADM	myeloid associated differentiation marker [Source:NCBI gene (formerly Entrezgene);Acc:506295]
ENSBTAG00000052822	1.30121	0.00848043	1.24307	0.0100364	C3H1orf162	chromosome 3 C1orf162 homolog [Source:VGNC Symbol;Acc:VGNC:106664]
ENSBTAG00000014541	1.24074	0.00900465	1.42737	0.000999491	PDGFA	platelet derived growth factor subunit A [Source:VGNC Symbol;Acc:VGNC:32689]
ENSBTAG00000006263	-2.26388	0.00974791	-1.75946	0.026425	GP2	glycoprotein 2 [Source:VGNC Symbol;Acc:VGNC:29505]
ENSBTAG00000017969	2.04701	0.00884606	1.97415	0.00254011	CA4	carbonic anhydrase 4 [Source:VGNC Symbol;Acc:VGNC:26654]
ENSBTAG00000052504	1.01554	0.00850006	1.00309	0.0117072	KLF2	Kruppel like factor 2 [Source:VGNC Symbol;Acc:VGNC:106799]
ENSBTAG00000017373	-0.406813	0.00850006	-0.290013	0.00247239	LACTB	lactamase beta [Source:VGNC Symbol;Acc:VGNC:30764]
ENSBTAG00000008063	-0.591169	0.00860119	-0.467125	0.00614015	PPARA	peroxisome proliferator activated receptor alpha [Source:VGNC Symbol;Acc:VGNC:33181]
ENSBTAG00000010884	-0.59781	0.00989703	-0.479405	0.002415	NKAP	NFKB activating protein [Source:VGNC Symbol;Acc:VGNC:32092]
ENSBTAG00000014526	0.470062	0.00834326	0.552702	0.00135578	MOB3A	MOB kinase activator 3A [Source:VGNC Symbol;Acc:VGNC:31544]
ENSBTAG00000016857	-1.96219	0.00884606	-1.49684	0.013921	ADAMTS15	ADAM metallopeptidase with thrombospondin type 1 motif 15 [Source:VGNC Symbol;Acc:VGNC:25619]
ENSBTAG00000001185	0.338645	0.00850006	0.468901	0.000633448	KMT5B	lysine methyltransferase 5B [Source:NCBI gene (formerly Entrezgene);Acc:767828]
ENSBTAG00000010382	3.16985	0.00742259	3.86472	2.72824e-05	MUC13	mucin 13, cell surface associated [Source:VGNC Symbol;Acc:VGNC:31758]
ENSBTAG00000005354	0.418788	0.00837695	0.551915	0.000216949	LRRFIP1	LRR binding FLII interacting protein 1 [Source:VGNC Symbol;Acc:VGNC:55253]
ENSBTAG00000050067	-1.24848	0.0100344	-1.07193	0.0017462
ENSBTAG00000048832	2.36744	0.00850006	1.91418	0.00417544
ENSBTAG00000019680	-0.51382	0.00878817	-0.393919	0.00253628	ZYG11B	zyg-11 family member B, cell cycle regulator [Source:VGNC Symbol;Acc:VGNC:37394]
ENSBTAG00000010550	-0.628538	0.0100678	-0.498399	0.00404352	EIF5A2	eukaryotic translation initiation factor 5A2 [Source:VGNC Symbol;Acc:VGNC:28419]
ENSBTAG00000000706	-1.6373	0.00998065	-1.291	0.0259895	ADAMTS1	ADAM metallopeptidase with thrombospondin type 1 motif 1 [Source:VGNC Symbol;Acc:VGNC:25614]
ENSBTAG00000016804	0.866413	0.00848043	1.08156	0.00138489	LYST	lysosomal trafficking regulator [Source:VGNC Symbol;Acc:VGNC:31115]
ENSBTAG00000032369	0.555403	0.00890465	0.700532	0.000550028	NMI	N-myc and STAT interactor [Source:VGNC Symbol;Acc:VGNC:56132]
ENSBTAG00000015935	-1.34122	0.00906218	-1.26824	0.00144781	IYD	iodotyrosine deiodinase [Source:VGNC Symbol;Acc:VGNC:30355]
ENSBTAG00000003833	-1.06465	0.0100896	-0.906307	0.00405639	SLC35G2	solute carrier family 35 member G2 [Source:VGNC Symbol;Acc:VGNC:34837]
ENSBTAG00000006507	-1.6833	0.00844075	-1.36399	0.00987908	ADAMTS3	ADAM metallopeptidase with thrombospondin type 1 motif 3 [Source:VGNC Symbol;Acc:VGNC:25626]
ENSBTAG00000007084	0.504194	0.00850006	0.644103	0.000617562	MAP3K14	mitogen-activated protein kinase kinase kinase 14 [Source:VGNC Symbol;Acc:VGNC:31192]
ENSBTAG00000024903	1.89189	0.00979799	1.75126	0.0067129	KCNJ16	potassium inwardly rectifying channel subfamily J member 16 [Source:VGNC Symbol;Acc:VGNC:30459]
ENSBTAG00000034159	3.24711	0.00987716	2.83685	0.000117441	FCRLA	Fc receptor like A [Source:VGNC Symbol;Acc:VGNC:28939]
ENSBTAG00000048942	0.809954	0.0101663	0.990074	0.00153223
ENSBTAG00000004194	0.593168	0.00868148	0.715944	0.0056014	RALGDS	ral guanine nucleotide dissociation stimulator [Source:NCBI gene (formerly Entrezgene);Acc:513723]
ENSBTAG00000000095	1.11545	0.00878817	1.42509	0.000411761	CD274	CD274 molecule [Source:VGNC Symbol;Acc:VGNC:27019]
ENSBTAG00000001116	-0.606209	0.00878817	-0.450939	0.0115764	P4HA2	prolyl 4-hydroxylase subunit alpha 2 [Source:VGNC Symbol;Acc:VGNC:32536]
ENSBTAG00000011961	-1.78326	0.0100896	-1.34634	0.0464384
ENSBTAG00000046407	2.01561	0.0101977	1.84023	0.0047639	NYX	nyctalopin [Source:VGNC Symbol;Acc:VGNC:32388]
ENSBTAG00000015745	-0.682527	0.00890465	-0.544015	0.00948969	RAB3IL1	RAB3A interacting protein like 1 [Source:VGNC Symbol;Acc:VGNC:33655]
ENSBTAG00000011236	1.28643	0.00884606	1.33904	0.00778636	STX11	syntaxin 11 [Source:VGNC Symbol;Acc:VGNC:35431]
ENSBTAG00000018730	0.322292	0.00906547	0.438723	0.00227968	ZBTB17	zinc finger and BTB domain containing 17 [Source:VGNC Symbol;Acc:VGNC:52849]
ENSBTAG00000038148	-1.71955	0.00998093	-1.35404	0.0166469	SOWAHB	sosondowah ankyrin repeat domain family member B [Source:VGNC Symbol;Acc:VGNC:35138]
ENSBTAG00000019076	-0.971414	0.0101977	-0.824588	0.00204647	PAK6	p21 (RAC1) activated kinase 6 [Source:NCBI gene (formerly Entrezgene);Acc:539224]
ENSBTAG00000051412	2.55532	0.0101113	3.11318	3.87567e-05	HBA	hemoglobin, alpha 2 [Source:NCBI gene (formerly Entrezgene);Acc:512439]
ENSBTAG00000020233	0.535617	0.0090076	0.665305	0.00148609	CCDC186	coiled-coil domain containing 186 [Source:VGNC Symbol;Acc:VGNC:26881]
ENSBTAG00000019313	0.622329	0.00860119	0.705543	0.00484875	ZMIZ1	zinc finger MIZ-type containing 1 [Source:VGNC Symbol;Acc:VGNC:37195]
ENSBTAG00000007390	-0.579636	0.00862584	-0.451219	0.0114198	VAT1	vesicle amine transport 1 [Source:VGNC Symbol;Acc:VGNC:36770]
ENSBTAG00000005008	0.358304	0.00860368	0.468438	0.00691916	WSB1	WD repeat and SOCS box containing 1 [Source:VGNC Symbol;Acc:VGNC:36971]
ENSBTAG00000038477	-0.468082	0.00878841	-0.348458	0.00277411	GGCX	gamma-glutamyl carboxylase [Source:VGNC Symbol;Acc:VGNC:29339]
ENSBTAG00000003498	-0.869461	0.0101977	-0.710921	0.00969279	FAT2	FAT atypical cadherin 2 [Source:VGNC Symbol;Acc:VGNC:58375]
ENSBTAG00000009826	-0.830459	0.00922795	-0.696079	0.00224391	GPD1L	glycerol-3-phosphate dehydrogenase 1 like [Source:VGNC Symbol;Acc:VGNC:29530]
ENSBTAG00000015815	-0.742151	0.00868148	-0.542112	0.0206394	CFP	complement factor properdin [Source:VGNC Symbol;Acc:VGNC:27256]
ENSBTAG00000014229	-1.38674	0.00987739	-1.31657	0.0045656	SYT17	synaptotagmin 17 [Source:VGNC Symbol;Acc:VGNC:35540]
ENSBTAG00000009104	-0.364504	0.00878841	-0.256313	0.0252921	SERP1	stress associated endoplasmic reticulum protein 1 [Source:VGNC Symbol;Acc:VGNC:34464]
ENSBTAG00000017305	3.51309	0.00957825	3.13856	6.70574e-05
ENSBTAG00000019044	-0.555326	0.00878841	-0.443155	0.0134629	BAIAP2	BAR/IMD domain containing adaptor protein 2 [Source:VGNC Symbol;Acc:VGNC:26412]
ENSBTAG00000020253	-1.07994	0.00899543	-0.881398	0.0193885	SPEM1	spermatid maturation 1 [Source:VGNC Symbol;Acc:VGNC:35203]
ENSBTAG00000054572	-1.74362	0.0101977	-1.27289	0.0212981	PEG3	paternally expressed 3 [Source:NCBI gene (formerly Entrezgene);Acc:444864]
ENSBTAG00000009315	0.953523	0.00881883	1.0781	0.00117067	CDON	cell adhesion associated, onco regulated [Source:VGNC Symbol;Acc:VGNC:27151]
ENSBTAG00000018402	-0.31511	0.00878841	-0.204926	0.0369401	TSC22D2	TSC22 domain family member 2 [Source:VGNC Symbol;Acc:VGNC:36409]
ENSBTAG00000019989	0.580498	0.00899543	0.668873	0.00611676	PXK	PX domain containing serine/threonine kinase like [Source:VGNC Symbol;Acc:VGNC:33583]
ENSBTAG00000011421	0.495771	0.00899131	0.595717	0.00100883	CD37	CD37 molecule [Source:VGNC Symbol;Acc:VGNC:27026]
ENSBTAG00000046545	0.467228	0.00884841	0.556665	0.00754766	MEF2D	myocyte enhancer factor 2D [Source:VGNC Symbol;Acc:VGNC:31374]
ENSBTAG00000022580	0.75147	0.0107152	0.785477	0.0063274	INKA2	inka box actin regulator 2 [Source:VGNC Symbol;Acc:VGNC:50127]
ENSBTAG00000017155	0.528155	0.0101374	0.631862	4.06338e-05	TRIM32	tripartite motif containing 32 [Source:VGNC Symbol;Acc:VGNC:36328]
ENSBTAG00000054726	-0.559179	0.00998065	-0.425743	0.00427537	UQCC2	ubiquinol-cytochrome c reductase complex assembly factor 2 [Source:VGNC Symbol;Acc:VGNC:107295]
ENSBTAG00000012855	-0.948127	0.00884606	-0.807927	0.0041798	LPL	lipoprotein lipase [Source:VGNC Symbol;Acc:VGNC:30969]
ENSBTAG00000032933	-0.96952	0.00998065	-0.829579	0.00970429	TTC23L	tetratricopeptide repeat domain 23 like [Source:VGNC Symbol;Acc:VGNC:36462]
ENSBTAG00000001066	-0.54019	0.0090076	-0.415413	0.0196875	PILRA	paired immunoglobin like type 2 receptor alpha [Source:NCBI gene (formerly Entrezgene);Acc:100137734]
ENSBTAG00000037634	1.29809	0.00943522	1.59583	9.12818e-05
ENSBTAG00000000964	2.40096	0.0107899	2.61046	8.87823e-06	FCRL5	Fc receptor like 5 [Source:VGNC Symbol;Acc:VGNC:59181]
ENSBTAG00000007016	-0.571569	0.0105471	-0.421884	0.00599569	CNPY4	canopy FGF signaling regulator 4 [Source:VGNC Symbol;Acc:VGNC:27528]
ENSBTAG00000009487	-0.464617	0.0105305	-0.343253	0.00685585	TMEM223	transmembrane protein 223 [Source:VGNC Symbol;Acc:VGNC:36044]
ENSBTAG00000014057	-0.600007	0.0100896	-0.503856	0.000791124	SLC35A1	solute carrier family 35 member A1 [Source:VGNC Symbol;Acc:VGNC:34819]
ENSBTAG00000022109	-0.617683	0.0100896	-0.481935	0.00390098	SCOC	short coiled-coil protein [Source:VGNC Symbol;Acc:VGNC:34360]
ENSBTAG00000006562	0.906194	0.0107578	0.937292	0.00631743
ENSBTAG00000050062	3.88266	0.0108277	4.20152	2.99494e-06
ENSBTAG00000037377	-0.476842	0.00922304	-0.349852	0.000979239	ABHD14B	abhydrolase domain containing 14B [Source:VGNC Symbol;Acc:VGNC:25493]
ENSBTAG00000002096	1.45009	0.0100344	1.54617	0.00104631	FCGR3A	Fc fragment of IgG, low affinity IIIa, receptor (CD16a) [Source:NCBI gene (formerly Entrezgene);Acc:281766]
ENSBTAG00000051753	-1.22028	0.0107899	-0.89477	0.0104245
ENSBTAG00000003668	2.2034	0.0109671	2.06037	0.000540108	RADX	RPA1 related single stranded DNA binding protein, X-linked [Source:VGNC Symbol;Acc:VGNC:52760]
ENSBTAG00000002223	-0.457764	0.00998065	-0.34653	0.00373467	POP4	POP4 homolog, ribonuclease P/MRP subunit [Source:VGNC Symbol;Acc:VGNC:33164]
ENSBTAG00000033008	-0.989286	0.0101977	-0.965167	0.00313231	MYOZ1	myozenin 1 [Source:VGNC Symbol;Acc:VGNC:31840]
ENSBTAG00000021487	1.22939	0.0109671	1.56125	0.000493048	CIART	circadian associated repressor of transcription [Source:VGNC Symbol;Acc:VGNC:27358]
ENSBTAG00000000813	-0.694919	0.0102021	-0.486626	0.0494829	HOMER3	homer scaffold protein 3 [Source:VGNC Symbol;Acc:VGNC:29903]
ENSBTAG00000004222	-0.958346	0.0109842	-0.791814	0.00597003	SAT2	spermidine/spermine N1-acetyltransferase family member 2 [Source:VGNC Symbol;Acc:VGNC:34297]
ENSBTAG00000027205	-1.05518	0.0107955	-0.91871	0.0126345	PGBD5	piggyBac transposable element derived 5 [Source:VGNC Symbol;Acc:VGNC:32784]
ENSBTAG00000051164	-0.883097	0.011002	-0.716313	0.01631	WDR35	WD repeat domain 35 [Source:VGNC Symbol;Acc:VGNC:107024]
ENSBTAG00000001659	-0.310034	0.00927106	-0.19444	0.00416338	VPS4A	vacuolar protein sorting 4 homolog A [Source:NCBI gene (formerly Entrezgene);Acc:618168]
ENSBTAG00000018041	-0.755677	0.0101977	-0.65311	0.00132499	ACADSB	acyl-CoA dehydrogenase short/branched chain [Source:VGNC Symbol;Acc:VGNC:50245]
ENSBTAG00000014095	-0.506112	0.00998065	-0.401083	0.00123454	HAUS7	HAUS augmin like complex subunit 7 [Source:VGNC Symbol;Acc:VGNC:29762]
ENSBTAG00000025308	-1.00769	0.00989798	-0.814511	0.00379644	STON2	stonin 2 [Source:VGNC Symbol;Acc:VGNC:35413]
ENSBTAG00000031402	0.336912	0.00923755	0.466684	1.44029e-05	ASXL1	ASXL transcriptional regulator 1 [Source:VGNC Symbol;Acc:VGNC:26228]
ENSBTAG00000048565	1.48672	0.00923911	1.37124	0.00939679	BASP1	brain abundant membrane attached signal protein 1 [Source:VGNC Symbol;Acc:VGNC:106649]
ENSBTAG00000014779	-0.365335	0.0093915	-0.253432	0.0132812	NISCH	nischarin [Source:VGNC Symbol;Acc:VGNC:32088]
ENSBTAG00000016168	-0.518748	0.00931584	-0.39938	0.013226	APLP2	amyloid beta like protein 2 [Source:VGNC Symbol;Acc:VGNC:26020]
ENSBTAG00000004248	-0.654172	0.0100896	-0.499478	0.00636268	MLYCD	malonyl-CoA decarboxylase [Source:VGNC Symbol;Acc:VGNC:97287]
ENSBTAG00000046544	3.47822	0.00956309	2.50997	0.0016334	SLC7A10	solute carrier family 7 member 10 [Source:VGNC Symbol;Acc:VGNC:34925]
ENSBTAG00000006601	0.617657	0.00990433	0.650046	0.0196875	KSR1	kinase suppressor of ras 1 [Source:VGNC Symbol;Acc:VGNC:30754]
ENSBTAG00000020674	1.36932	0.0100896	1.34158	0.00233463	LTB	lymphotoxin beta [Source:VGNC Symbol;Acc:VGNC:31068]
ENSBTAG00000003718	-0.614238	0.0103541	-0.515736	0.00137134	HACL1	2-hydroxyacyl-CoA lyase 1 [Source:VGNC Symbol;Acc:VGNC:29740]
ENSBTAG00000001727	-0.710652	0.0107583	-0.600856	0.006467	PRXL2B	peroxiredoxin like 2B [Source:VGNC Symbol;Acc:VGNC:28792]
ENSBTAG00000006816	-0.486171	0.0105593	-0.389912	0.0109711	ABHD17B	abhydrolase domain containing 17B, depalmitoylase [Source:VGNC Symbol;Acc:VGNC:25498]
ENSBTAG00000006282	3.02557	0.0113888	2.81727	0.000244358	POU2AF1	POU class 2 homeobox associating factor 1 [Source:VGNC Symbol;Acc:VGNC:33173]
ENSBTAG00000005488	0.292087	0.00991196	0.414161	0.000193008	ARIH2	ariadne RBR E3 ubiquitin protein ligase 2 [Source:VGNC Symbol;Acc:VGNC:26134]
ENSBTAG00000009797	-1.11325	0.0114597	-0.983563	0.0261494	RIMBP2	RIMS binding protein 2 [Source:VGNC Symbol;Acc:VGNC:33969]
ENSBTAG00000000251	-0.609409	0.0114597	-0.551199	0.00356024	ALAD	aminolevulinate dehydratase [Source:VGNC Symbol;Acc:VGNC:25802]
ENSBTAG00000021685	-1.6408	0.0105593	-1.26128	0.0181588	EEF1A2	eukaryotic translation elongation factor 1 alpha 2 [Source:VGNC Symbol;Acc:VGNC:50164]
ENSBTAG00000050562	-0.905893	0.0114734	-0.738639	0.00742318
ENSBTAG00000012915	-1.12013	0.0107899	-0.89575	0.00888068	ZNF404	zinc finger protein 404 [Source:VGNC Symbol;Acc:VGNC:37268]
ENSBTAG00000009047	0.699458	0.0100896	0.89138	0.00101322	YPEL3	yippee like 3 [Source:VGNC Symbol;Acc:VGNC:37036]
ENSBTAG00000043974	-0.451963	0.0100896	-0.316483	0.0144226
ENSBTAG00000004556	1.22308	0.00972521	1.30428	0.00689247	SLC2A3	solute carrier family 2 member 3 [Source:NCBI gene (formerly Entrezgene);Acc:282358]
ENSBTAG00000010345	-1.20219	0.0108277	-0.953243	0.00971519	XPNPEP2	X-prolyl aminopeptidase 2 [Source:VGNC Symbol;Acc:VGNC:36995]
ENSBTAG00000000162	-0.435493	0.0105593	-0.316718	0.0170239	ANAPC16	anaphase promoting complex subunit 16 [Source:VGNC Symbol;Acc:VGNC:25883]
ENSBTAG00000018469	-0.512517	0.0101977	-0.41402	0.000639569	ALDH6A1	aldehyde dehydrogenase 6 family member A1 [Source:VGNC Symbol;Acc:VGNC:25817]
ENSBTAG00000008131	-0.333487	0.0101977	-0.219542	0.00760423	RNF115	ring finger protein 115 [Source:VGNC Symbol;Acc:VGNC:34013]
ENSBTAG00000009698	-0.656812	0.0100896	-0.541579	0.00100883	ABCD3	ATP binding cassette subfamily D member 3 [Source:VGNC Symbol;Acc:VGNC:25478]
ENSBTAG00000012818	-0.78899	0.0102962	-0.62275	0.0109047	PDLIM5	PDZ and LIM domain 5 [Source:VGNC Symbol;Acc:VGNC:32711]
ENSBTAG00000010126	0.352184	0.0100306	0.450728	0.000791546	PCIF1	phosphorylated CTD interacting factor 1 [Source:VGNC Symbol;Acc:VGNC:32630]
ENSBTAG00000016073	0.405049	0.0100423	0.517141	0.00105586	UGCG	UDP-glucose ceramide glucosyltransferase [Source:VGNC Symbol;Acc:VGNC:36647]
ENSBTAG00000000336	1.26425	0.0115128	1.51748	0.000289784
ENSBTAG00000021630	-0.606157	0.0109941	-0.50406	0.00204647	MTFMT	mitochondrial methionyl-tRNA formyltransferase [Source:VGNC Symbol;Acc:VGNC:31724]
ENSBTAG00000051685	1.0073	0.0113358	1.2347	0.00270567	C25H7orf50	chromosome 25 C7orf50 homolog [Source:VGNC Symbol;Acc:VGNC:54411]
ENSBTAG00000019552	-0.487391	0.0100896	-0.353827	0.00823279	PGRMC1	progesterone receptor membrane component 1 [Source:VGNC Symbol;Acc:VGNC:32801]
ENSBTAG00000018115	-0.410285	0.00985455	-0.291573	0.000166811	PEBP1	phosphatidylethanolamine binding protein 1 [Source:VGNC Symbol;Acc:VGNC:32735]
ENSBTAG00000007842	-0.549765	0.0107899	-0.441076	0.00516148	GCLM	glutamate-cysteine ligase modifier subunit [Source:VGNC Symbol;Acc:VGNC:29290]
ENSBTAG00000007678	1.56547	0.0114753	1.63343	0.00069324	MKX	mohawk homeobox [Source:VGNC Symbol;Acc:VGNC:31493]
ENSBTAG00000012626	0.428944	0.00985455	0.558642	0.00120367	B4GALT5	beta-1,4-galactosyltransferase 5 [Source:VGNC Symbol;Acc:VGNC:26392]
ENSBTAG00000046155	-0.897809	0.0111872	-0.873273	0.00443893	RGN	regucalcin [Source:VGNC Symbol;Acc:VGNC:33907]
ENSBTAG00000011892	-0.483983	0.0101841	-0.38362	0.00622778	SRGAP1	SLIT-ROBO Rho GTPase activating protein 1 [Source:VGNC Symbol;Acc:VGNC:35278]
ENSBTAG00000021041	0.694306	0.0114597	0.77575	0.00224391	PRAM1	PML-RARA regulated adaptor molecule 1 [Source:VGNC Symbol;Acc:VGNC:33284]
ENSBTAG00000011752	-0.872797	0.0109671	-0.777674	0.0222882	SYNM	synemin [Source:VGNC Symbol;Acc:VGNC:35529]
ENSBTAG00000013926	-0.471306	0.00985455	-0.35197	0.00570329	FCGRT	Fc fragment of IgG receptor and transporter [Source:VGNC Symbol;Acc:VGNC:28934]
ENSBTAG00000053928	1.7612	0.0116859	1.82392	0.000289749	GPR25	G protein-coupled receptor 25 [Source:VGNC Symbol;Acc:VGNC:106757]
ENSBTAG00000011689	0.555599	0.00992054	0.701847	0.002319	LENG8	leukocyte receptor cluster member 8 [Source:VGNC Symbol;Acc:VGNC:30839]
ENSBTAG00000019295	-0.558075	0.0100896	-0.44428	0.00240913	MDH1	malate dehydrogenase 1 [Source:VGNC Symbol;Acc:VGNC:31333]
ENSBTAG00000017925	-0.580786	0.0102021	-0.484414	0.00248085	LMF2	lipase maturation factor 2 [Source:VGNC Symbol;Acc:VGNC:30927]
ENSBTAG00000020213	1.19652	0.0115731	1.23223	0.00170864	NIPAL4	NIPA like domain containing 4 [Source:VGNC Symbol;Acc:VGNC:32084]
ENSBTAG00000005592	-0.490026	0.0100099	-0.359138	0.014455	MCOLN1	mucolipin TRP cation channel 1 [Source:VGNC Symbol;Acc:VGNC:31318]
ENSBTAG00000017161	-0.492815	0.0114753	-0.377521	0.00201025	TM2D1	TM2 domain containing 1 [Source:VGNC Symbol;Acc:VGNC:35900]
ENSBTAG00000003556	-0.448087	0.0101012	-0.325256	0.0485509	ZFYVE21	zinc finger FYVE-type containing 21 [Source:VGNC Symbol;Acc:VGNC:55897]
ENSBTAG00000013798	-0.862826	0.0109941	-0.733804	0.0188003	PTPRN	protein tyrosine phosphatase receptor type N [Source:VGNC Symbol;Acc:VGNC:33554]
ENSBTAG00000017801	-0.405844	0.00998093	-0.291968	0.0184594	ATP6AP2	ATPase H+ transporting accessory protein 2 [Source:NCBI gene (formerly Entrezgene);Acc:513520]
ENSBTAG00000021743	-1.78478	0.0115843	-1.70998	0.00104079	ZNF704	zinc finger protein 704 [Source:VGNC Symbol;Acc:VGNC:37335]
ENSBTAG00000012450	-0.532846	0.0100896	-0.425505	0.00421094	RAPGEF2	Rap guanine nucleotide exchange factor 2 [Source:VGNC Symbol;Acc:VGNC:33723]
ENSBTAG00000017019	-0.618586	0.0100896	-0.526406	0.00131234	PRKDC	protein kinase, DNA-activated, catalytic subunit [Source:VGNC Symbol;Acc:VGNC:33339]
ENSBTAG00000000843	-0.846603	0.0102021	-0.702487	0.00464311	NDRG2	NDRG family member 2 [Source:VGNC Symbol;Acc:VGNC:50007]
ENSBTAG00000012490	-0.510908	0.0107344	-0.401281	0.00101096	ETFA	electron transfer flavoprotein subunit alpha [Source:VGNC Symbol;Acc:VGNC:28618]
ENSBTAG00000040333	-0.541901	0.0104362	-0.40365	0.00462767	QDPR	quinoid dihydropteridine reductase [Source:VGNC Symbol;Acc:VGNC:33596]
ENSBTAG00000047545	-0.683325	0.0106401	-0.521794	0.00968637	RTL5	retrotransposon Gag like 5 [Source:VGNC Symbol;Acc:VGNC:34200]
ENSBTAG00000017167	-1.7483	0.0108853	-1.13456	0.0340762	LRAT	lecithin retinol acyltransferase [Source:VGNC Symbol;Acc:VGNC:49555]
ENSBTAG00000000704	-0.647118	0.0100896	-0.485389	0.0121146	GUSB	glucuronidase beta [Source:NCBI gene (formerly Entrezgene);Acc:515687]
ENSBTAG00000008940	-1.43482	0.0110916	-1.26812	0.00270012	NPTX1	neuronal pentraxin 1 [Source:VGNC Symbol;Acc:VGNC:32218]
ENSBTAG00000021318	-0.872455	0.0101977	-0.688451	0.00726192	SCAMP5	secretory carrier membrane protein 5 [Source:VGNC Symbol;Acc:VGNC:34319]
ENSBTAG00000000267	0.503817	0.0102021	0.66147	0.00116735	SMG6	SMG6 nonsense mediated mRNA decay factor [Source:VGNC Symbol;Acc:VGNC:35011]
ENSBTAG00000051872	1.23094	0.0121779	1.43581	0.00015429
ENSBTAG00000012790	-0.490408	0.0111872	-0.351541	0.00320574	TRIAP1	TP53 regulated inhibitor of apoptosis 1 [Source:VGNC Symbol;Acc:VGNC:36307]
ENSBTAG00000011192	1.17902	0.0115791	1.35644	0.00182123	GPR87	G protein-coupled receptor 87 [Source:VGNC Symbol;Acc:VGNC:29603]
ENSBTAG00000015059	3.11155	0.0113882	3.40648	2.99494e-06	MMP13	matrix metallopeptidase 13 [Source:VGNC Symbol;Acc:VGNC:31518]
ENSBTAG00000011990	-2.17055	0.0123271	-1.9769	0.0197863	ALOX15	arachidonate 15-lipoxygenase [Source:VGNC Symbol;Acc:VGNC:25843]
ENSBTAG00000050814	-0.961657	0.0109356	-0.891709	0.0186454	CFAP70	cilia and flagella associated protein 70 [Source:VGNC Symbol;Acc:VGNC:106688]
ENSBTAG00000023471	0.791275	0.0122561	0.835512	0.000841065
ENSBTAG00000015390	-0.585582	0.0115995	-0.417703	0.00587897	FN3KRP	fructosamine 3 kinase related protein [Source:VGNC Symbol;Acc:VGNC:29058]
ENSBTAG00000018413	-0.859544	0.0122376	-0.615285	0.033243	TENT5B	terminal nucleotidyltransferase 5B [Source:VGNC Symbol;Acc:VGNC:28816]
ENSBTAG00000006278	-1.64577	0.0108263	-1.36854	0.0102767	FAM83C	family with sequence similarity 83 member C [Source:VGNC Symbol;Acc:VGNC:28834]
ENSBTAG00000017722	0.547851	0.010314	0.721043	0.000617562	F5	coagulation factor V [Source:VGNC Symbol;Acc:VGNC:28688]
ENSBTAG00000014272	-0.606048	0.0107899	-0.50637	0.000809063	MMUT	methylmalonyl-CoA mutase [Source:VGNC Symbol;Acc:VGNC:31764]
ENSBTAG00000001908	-0.446365	0.0106097	-0.328268	0.00354439	DLD	dihydrolipoamide dehydrogenase [Source:VGNC Symbol;Acc:VGNC:28085]
ENSBTAG00000037775	-0.929627	0.0103541	-0.747609	0.021391
ENSBTAG00000047680	0.859316	0.0104931	0.954727	0.00460467	IRF7	interferon regulatory factor 7 [Source:VGNC Symbol;Acc:VGNC:30278]
ENSBTAG00000009541	-0.455036	0.0103541	-0.347234	0.00463844	SUCLG2	succinate-CoA ligase GDP-forming subunit beta [Source:VGNC Symbol;Acc:VGNC:35457]
ENSBTAG00000018694	-0.655722	0.0107899	-0.492521	0.0162041	ACSS3	acyl-CoA synthetase short chain family member 3 [Source:VGNC Symbol;Acc:VGNC:25572]
ENSBTAG00000002910	-1.62434	0.0125636	-1.1396	0.0391344	ECHDC2	enoyl-CoA hydratase domain containing 2 [Source:VGNC Symbol;Acc:VGNC:55168]
ENSBTAG00000019419	-0.524079	0.0108277	-0.409051	0.00735328	NDUFS7	NADH:ubiquinone oxidoreductase core subunit S7 [Source:VGNC Symbol;Acc:VGNC:31972]
ENSBTAG00000044121	-0.670125	0.0126428	-0.553073	0.00416338	NUBPL	nucleotide binding protein like [Source:VGNC Symbol;Acc:VGNC:32317]
ENSBTAG00000007974	0.45803	0.0105305	0.587904	0.00618497	WTAP	WT1 associated protein [Source:VGNC Symbol;Acc:VGNC:103059]
ENSBTAG00000000851	-0.513311	0.0109842	-0.39909	0.00138489	CYP20A1	cytochrome P450, family 20, subfamily A, polypeptide 1 [Source:NCBI gene (formerly Entrezgene);Acc:532945]
ENSBTAG00000014194	-0.824972	0.0120604	-0.657932	0.0184182	ADARB2	adenosine deaminase RNA specific B2 (inactive) [Source:NCBI gene (formerly Entrezgene);Acc:524061]
ENSBTAG00000020613	-0.463017	0.0113147	-0.349117	0.00192852	STK16	serine/threonine kinase 16 [Source:VGNC Symbol;Acc:VGNC:35387]
ENSBTAG00000016516	-0.567203	0.0103541	-0.453277	0.00270567	CYB5R3	cytochrome b5 reductase 3 [Source:VGNC Symbol;Acc:VGNC:49054]
ENSBTAG00000020263	-1.24348	0.0107955	-1.0922	0.00817618	TIMP4	TIMP metallopeptidase inhibitor 4 [Source:VGNC Symbol;Acc:VGNC:35873]
ENSBTAG00000017242	-0.69059	0.0108277	-0.545501	0.0275003	FADS6	fatty acid desaturase 6 [Source:VGNC Symbol;Acc:VGNC:28704]
ENSBTAG00000053687	-0.442265	0.0113483	-0.327948	0.00488805	MRPL11	mitochondrial ribosomal protein L11 [Source:VGNC Symbol;Acc:VGNC:31616]
ENSBTAG00000050908	1.08675	0.0127456	1.32507	0.00150093
ENSBTAG00000019790	-0.975879	0.0127103	-0.854966	0.00287286	MSH5	mutS homolog 5 [Source:NCBI gene (formerly Entrezgene);Acc:100139295]
ENSBTAG00000019975	0.608997	0.0104931	0.808319	0.000230053	IL7R	interleukin 7 receptor [Source:VGNC Symbol;Acc:VGNC:30170]
ENSBTAG00000012470	-0.434844	0.0114753	-0.317968	0.00150423	SNAPIN	SNAP associated protein [Source:VGNC Symbol;Acc:VGNC:35058]
ENSBTAG00000017811	-0.445363	0.0107936	-0.328033	0.000919522	SLC39A9	solute carrier family 39 member 9 [Source:VGNC Symbol;Acc:VGNC:34869]
ENSBTAG00000051210	-0.498212	0.010615	-0.376499	0.0124625	GSTP1	glutathione S-transferase pi 1 [Source:NCBI gene (formerly Entrezgene);Acc:281806]
ENSBTAG00000003550	-0.900782	0.0119873	-0.755196	0.00737653	C29H11orf54	chromosome 29 C11orf54 homolog [Source:VGNC Symbol;Acc:VGNC:52699]
ENSBTAG00000020800	-0.77504	0.0128163	-0.609694	0.0338886	BEND7	BEN domain containing 7 [Source:VGNC Symbol;Acc:VGNC:26470]
ENSBTAG00000016282	-0.416547	0.0105874	-0.314701	0.0341242	EIF5	eukaryotic translation initiation factor 5 [Source:VGNC Symbol;Acc:VGNC:28418]
ENSBTAG00000011759	-0.892033	0.0128066	-0.822335	0.0122792	C1QL1	complement C1q like 1 [Source:VGNC Symbol;Acc:VGNC:26620]
ENSBTAG00000031814	1.7959	0.0106698	1.88954	0.00488335	SDS	serine dehydratase [Source:VGNC Symbol;Acc:VGNC:34399]
ENSBTAG00000021696	0.529859	0.0127475	0.651915	0.00076416	CCIN	calicin [Source:VGNC Symbol;Acc:VGNC:26939]
ENSBTAG00000002481	-0.69009	0.012842	-0.547884	0.00148073	HAGHL	hydroxyacylglutathione hydrolase like [Source:VGNC Symbol;Acc:VGNC:29743]
ENSBTAG00000011885	-0.565263	0.0107583	-0.454279	0.000233621	NNT	nicotinamide nucleotide transhydrogenase [Source:VGNC Symbol;Acc:VGNC:32143]
ENSBTAG00000008556	1.10934	0.0123702	1.27244	0.000819039	POU2F2	POU class 2 homeobox 2 [Source:VGNC Symbol;Acc:VGNC:59358]
ENSBTAG00000038011	-1.04941	0.0129477	-0.815283	0.02134	SH3RF3	SH3 domain containing ring finger 3 [Source:VGNC Symbol;Acc:VGNC:34581]
ENSBTAG00000007476	-0.561521	0.0119126	-0.477463	0.0243697	BTRC	beta-transducin repeat containing E3 ubiquitin protein ligase [Source:VGNC Symbol;Acc:VGNC:26603]
ENSBTAG00000006526	0.450335	0.0107583	0.566398	0.00494189	BCL2L1	BCL2 like 1 [Source:VGNC Symbol;Acc:VGNC:26446]
ENSBTAG00000010265	-0.605665	0.0114734	-0.472615	0.00464311	MGST3	microsomal glutathione S-transferase 3 [Source:VGNC Symbol;Acc:VGNC:31453]
ENSBTAG00000020419	0.443396	0.0128163	0.553211	3.85098e-05
ENSBTAG00000000390	-0.565035	0.0128854	-0.457527	0.00912852	TPST1	tyrosylprotein sulfotransferase 1 [Source:VGNC Symbol;Acc:VGNC:36264]
ENSBTAG00000016334	-0.942228	0.0128066	-0.749548	0.0272604	SATB2	SATB homeobox 2 [Source:VGNC Symbol;Acc:VGNC:34299]
ENSBTAG00000001724	-0.625509	0.0117221	-0.492646	0.00621018	ZADH2	zinc binding alcohol dehydrogenase domain containing 2 [Source:VGNC Symbol;Acc:VGNC:37049]
ENSBTAG00000013755	-1.05646	0.0112115	-0.823051	0.00997318	ITGB5	integrin subunit beta 5 [Source:VGNC Symbol;Acc:VGNC:30330]
ENSBTAG00000013337	-1.25481	0.0129953	-0.977576	0.00669738	DHDH	dihydrodiol dehydrogenase [Source:VGNC Symbol;Acc:VGNC:28036]
ENSBTAG00000051897	-0.63125	0.0120038	-0.493803	0.00585958	NMNAT1	nicotinamide nucleotide adenylyltransferase 1 [Source:VGNC Symbol;Acc:VGNC:32132]
ENSBTAG00000019911	-0.472541	0.0115995	-0.361152	0.00416338	COA3	cytochrome c oxidase assembly factor 3 [Source:VGNC Symbol;Acc:VGNC:27543]
ENSBTAG00000011095	-0.692441	0.0128066	-0.601726	0.0131724	FAR2	fatty acyl-CoA reductase 2 [Source:VGNC Symbol;Acc:VGNC:28864]
ENSBTAG00000004662	1.98919	0.012857	1.7638	0.0197296	SLC16A12	solute carrier family 16 member 12 [Source:VGNC Symbol;Acc:VGNC:34686]
ENSBTAG00000000899	-1.13142	0.0125636	-1.07842	0.00183907	TMEM17	transmembrane protein 17 [Source:VGNC Symbol;Acc:VGNC:35995]
ENSBTAG00000002714	-1.02864	0.0120604	-0.885947	0.0081456	GNAI1	G protein subunit alpha i1 [Source:VGNC Symbol;Acc:VGNC:29449]
ENSBTAG00000003802	-1.18455	0.0121796	-1.10384	0.00722837	TEKT3	tektin 3 [Source:VGNC Symbol;Acc:VGNC:35738]
ENSBTAG00000020536	1.06131	0.0112115	1.12795	0.00292868	HERC6	HECT and RLD domain containing E3 ubiquitin protein ligase family member 6 [Source:VGNC Symbol;Acc:VGNC:29815]
ENSBTAG00000047904	2.19029	0.0109941	1.96683	0.00931666
ENSBTAG00000052707	0.826583	0.0121391	0.998396	0.00228702
ENSBTAG00000017360	-0.359269	0.0114309	-0.242963	0.00033489	HDAC3	histone deacetylase 3 [Source:VGNC Symbol;Acc:VGNC:106764]
ENSBTAG00000008578	-0.449026	0.0118567	-0.327021	0.00297448	LSM4	LSM4 homolog, U6 small nuclear RNA and mRNA degradation associated [Source:VGNC Symbol;Acc:VGNC:31056]
ENSBTAG00000045909	-0.436564	0.0123474	-0.337943	0.0397599	FAM174A	family with sequence similarity 174 member A [Source:VGNC Symbol;Acc:VGNC:28761]
ENSBTAG00000002175	0.49488	0.0114734	0.694154	0.000351527	SRPK2	SRSF protein kinase 2 [Source:VGNC Symbol;Acc:VGNC:35289]
ENSBTAG00000020924	-0.630531	0.0133894	-0.525813	0.0119185	FBXW9	F-box and WD repeat domain containing 9 [Source:VGNC Symbol;Acc:VGNC:28927]
ENSBTAG00000017682	0.447516	0.0109842	0.614498	0.0015984	TET2	tet methylcytosine dioxygenase 2 [Source:VGNC Symbol;Acc:VGNC:35757]
ENSBTAG00000005738	-0.720943	0.0125351	-0.567984	0.0282222	ATP8B1	ATPase phospholipid transporting 8B1 [Source:VGNC Symbol;Acc:VGNC:26330]
ENSBTAG00000000725	0.310925	0.0116884	0.438245	2.10968e-05	USP42	ubiquitin specific peptidase 42 [Source:VGNC Symbol;Acc:VGNC:50065]
ENSBTAG00000005339	1.28119	0.0110179	1.22257	0.0157324	VEGFA	vascular endothelial growth factor A [Source:VGNC Symbol;Acc:VGNC:55927]
ENSBTAG00000048054	-0.737842	0.0110916	-0.587355	0.00759091	UAP1L1	UDP-N-acetylglucosamine pyrophosphorylase 1 like 1 [Source:VGNC Symbol;Acc:VGNC:36560]
ENSBTAG00000019836	-0.543224	0.0125351	-0.43577	0.00676226	GSKIP	GSK3B interacting protein [Source:VGNC Symbol;Acc:VGNC:29679]
ENSBTAG00000011389	-0.645982	0.0118567	-0.486763	0.00998483	TMEM104	transmembrane protein 104 [Source:VGNC Symbol;Acc:VGNC:55876]
ENSBTAG00000009117	-0.607036	0.0133074	-0.522134	0.0190049	THNSL1	threonine synthase like 1 [Source:VGNC Symbol;Acc:VGNC:35838]
ENSBTAG00000049814	0.842324	0.0133894	0.956041	0.000781093
ENSBTAG00000004288	-0.723676	0.0133152	-0.580033	0.00462792	GSTA4	glutathione S-transferase alpha 4 [Source:VGNC Symbol;Acc:VGNC:53979]
ENSBTAG00000006420	-0.51095	0.0112115	-0.398278	0.0123887	BMPR2	bone morphotic protein receptor type 2 [Source:VGNC Symbol;Acc:VGNC:26526]
ENSBTAG00000008892	0.965758	0.0134999	1.34761	0.000532674	OR52W1	olfactory receptor family 52 subfamily W member 1 [Source:VGNC Symbol;Acc:VGNC:101252]
ENSBTAG00000032829	-0.423953	0.0112607	-0.313898	0.0149469	GHITM	growth hormone inducible transmembrane protein [Source:VGNC Symbol;Acc:VGNC:29348]
ENSBTAG00000012995	-0.557614	0.0118326	-0.424306	0.0161608	MCUB	mitochondrial calcium uniporter dominant negative subunit beta [Source:VGNC Symbol;Acc:VGNC:31326]
ENSBTAG00000033186	-0.478806	0.0114734	-0.363491	0.00100883	OXCT1	3-oxoacid CoA-transferase 1 [Source:VGNC Symbol;Acc:VGNC:32508]
ENSBTAG00000011575	-0.465122	0.0121033	-0.321364	0.0141041	RFNG	RFNG O-fucosylpeptide 3-beta-N-acetylglucosaminyltransferase [Source:VGNC Symbol;Acc:VGNC:55866]
ENSBTAG00000003371	-0.475144	0.0127103	-0.350792	0.00402992	JKAMP	JNK1/MAPK8 associated membrane protein [Source:VGNC Symbol;Acc:VGNC:30375]
ENSBTAG00000000812	0.84864	0.0114829	1.0622	0.00281753	CD300A	CD300a molecule [Source:NCBI gene (formerly Entrezgene);Acc:516915]
ENSBTAG00000044038	-0.574509	0.0128066	-0.413989	0.0264036	TEN1	TEN1 subunit of CST complex [Source:VGNC Symbol;Acc:VGNC:54498]
ENSBTAG00000048268	3.73338	0.0135134	2.61574	0.00983042
ENSBTAG00000016355	1.16668	0.0113882	1.50833	0.00076828	UVRAG	UV radiation resistance associated [Source:VGNC Symbol;Acc:VGNC:36751]
ENSBTAG00000005347	-0.552254	0.0133361	-0.448292	0.00153801	GPN3	GPN-loop GTPase 3 [Source:VGNC Symbol;Acc:VGNC:29540]
ENSBTAG00000008807	1.23571	0.0129953	1.26105	0.00658106	FBXL22	F-box and leucine rich repeat protein 22 [Source:VGNC Symbol;Acc:VGNC:106739]
ENSBTAG00000009346	-0.344322	0.0115944	-0.227369	0.000289749	MAPKAPK5	MAPK activated protein kinase 5 [Source:VGNC Symbol;Acc:VGNC:31230]
ENSBTAG00000024605	-0.475436	0.0114734	-0.351438	0.00204647	DYNLL1	dynein light chain LC8-type 1 [Source:NCBI gene (formerly Entrezgene);Acc:404151]
ENSBTAG00000020646	-1.15596	0.0129846	-1.10563	0.00811832	ZC3H6	zinc finger CCCH-type containing 6 [Source:VGNC Symbol;Acc:VGNC:37107]
ENSBTAG00000051611	3.3762	0.0101977	4.52753	0.000490226
ENSBTAG00000014818	-0.796419	0.0140014	-0.749137	0.00882106	MYLK3	myosin light chain kinase 3 [Source:VGNC Symbol;Acc:VGNC:31807]
ENSBTAG00000000512	-0.816034	0.01344	-0.640291	0.0181954	SNTA1	syntrophin alpha 1 [Source:VGNC Symbol;Acc:VGNC:35083]
ENSBTAG00000050474	0.7818	0.0114734	0.839204	0.00132155	RUNX3	RUNX family transcription factor 3 [Source:VGNC Symbol;Acc:VGNC:34221]
ENSBTAG00000008471	0.838238	0.0114734	0.914522	0.00310753	MX2	MX dynamin like GTPase 2 [Source:VGNC Symbol;Acc:VGNC:50221]
ENSBTAG00000013750	-0.733266	0.0128066	-0.638894	0.00570776	B3GALNT2	beta-1,3-N-acetylgalactosaminyltransferase 2 [Source:VGNC Symbol;Acc:VGNC:26371]
ENSBTAG00000017094	-0.960352	0.0139544	-0.787175	0.00914601	SHMT1	serine hydroxymethyltransferase 1 [Source:VGNC Symbol;Acc:VGNC:34603]
ENSBTAG00000035995	0.776094	0.0118394	0.969209	0.000957652	TNFAIP2	TNF alpha induced protein 2 [Source:VGNC Symbol;Acc:VGNC:53955]
ENSBTAG00000003183	-1.18039	0.0133152	-1.00107	0.0169992	NTN4	netrin 4 [Source:VGNC Symbol;Acc:VGNC:32306]
ENSBTAG00000046612	0.635012	0.0114734	0.745962	0.00533166	ZNF292	zinc finger protein 292 [Source:VGNC Symbol;Acc:VGNC:37239]
ENSBTAG00000023963	0.502036	0.0128066	0.603079	0.00571933	RHBDD1	rhomboid domain containing 1 [Source:VGNC Symbol;Acc:VGNC:33930]
ENSBTAG00000018806	-0.807598	0.0140462	-0.698573	0.00836189	PSRC1	proline and serine rich coiled-coil 1 [Source:VGNC Symbol;Acc:VGNC:33484]
ENSBTAG00000004871	-0.421446	0.0117296	-0.31088	0.00722837	NDUFV2	NADH:ubiquinone oxidoreductase core subunit V2 [Source:VGNC Symbol;Acc:VGNC:31975]
ENSBTAG00000003619	-0.473707	0.0114734	-0.35281	0.00863398	SEC24D	SEC24 homolog D, COPII coat complex component [Source:VGNC Symbol;Acc:VGNC:34416]
ENSBTAG00000005998	-0.91574	0.0117221	-0.918221	0.00749727	NOCT	nocturnin [Source:VGNC Symbol;Acc:VGNC:32149]
ENSBTAG00000014103	-1.59912	0.0135919	-1.27956	0.0242904	SH3GL2	SH3 domain containing GRB2 like 2, endophilin A1 [Source:VGNC Symbol;Acc:VGNC:34573]
ENSBTAG00000019298	-0.536274	0.0132143	-0.401714	0.0132645	STRADB	STE20 related adaptor beta [Source:VGNC Symbol;Acc:VGNC:35419]
ENSBTAG00000013536	1.25124	0.0143041	1.42292	0.000430421	P2RY11	purinergic receptor P2Y11 [Source:VGNC Symbol;Acc:VGNC:106855]
ENSBTAG00000008635	-0.919661	0.0116199	-0.793531	0.00951307	SULT1A1	sulfotransferase family, cytosolic, 1A, phenol-preferring, member 1 [Source:NCBI gene (formerly Entrezgene);Acc:282485]
ENSBTAG00000010373	0.372227	0.0123271	0.463983	0.00287914	CACTIN	cactin, spliceosome C complex subunit [Source:VGNC Symbol;Acc:VGNC:58364]
ENSBTAG00000050373	4.72645	0.0126579	2.40111	0.0368796
ENSBTAG00000008320	0.678199	0.0123271	0.794216	0.0075576	SEPTIN5	septin 5 [Source:VGNC Symbol;Acc:VGNC:53921]
ENSBTAG00000006647	-0.508581	0.0128787	-0.382401	0.00511009	RCBTB2	RCC1 and BTB domain containing protein 2 [Source:VGNC Symbol;Acc:VGNC:33824]
ENSBTAG00000007630	-0.586423	0.0128013	-0.458395	0.00182872	RNF170	ring finger protein 170 [Source:VGNC Symbol;Acc:VGNC:34036]
ENSBTAG00000051482	-1.04421	0.0133061	-0.985204	0.00780145
ENSBTAG00000003864	1.29581	0.0128066	1.19003	0.016581	SLC13A4	solute carrier family 13 member 4 [Source:VGNC Symbol;Acc:VGNC:34676]
ENSBTAG00000014700	-0.326476	0.0120038	-0.213103	0.00112186	DYNC1LI1	dynein cytoplasmic 1 light intermediate chain 1 [Source:VGNC Symbol;Acc:VGNC:28272]
ENSBTAG00000003652	-0.408922	0.0134999	-0.286279	0.0269777	TMEM128	transmembrane protein 128 [Source:VGNC Symbol;Acc:VGNC:35961]
ENSBTAG00000010612	-0.47898	0.0119434	-0.353678	0.00129128	TMED4	transmembrane p24 trafficking protein 4 [Source:VGNC Symbol;Acc:VGNC:35937]
ENSBTAG00000014512	-0.477503	0.0126579	-0.392168	0.00247315	WDR19	WD repeat domain 19 [Source:VGNC Symbol;Acc:VGNC:36886]
ENSBTAG00000015651	-1.10757	0.0143041	-1.0347	0.00285738
ENSBTAG00000000163	1.53534	0.0118394	1.53208	0.0218837	DDIT4	DNA damage inducible transcript 4 [Source:VGNC Symbol;Acc:VGNC:27948]
ENSBTAG00000021334	-0.402238	0.0128066	-0.30318	0.027851	C24H18orf32	chromosome 24 C18orf32 homolog [Source:VGNC Symbol;Acc:VGNC:52682]
ENSBTAG00000000880	-0.448459	0.0126579	-0.323329	0.0166709	GINM1	glycoprotein integral membrane 1 [Source:VGNC Symbol;Acc:VGNC:29359]
ENSBTAG00000000404	-0.415188	0.012842	-0.304212	0.00742311	NAXE	NAD(P)HX epimerase [Source:VGNC Symbol;Acc:VGNC:55632]
ENSBTAG00000017943	-0.529789	0.0120024	-0.395299	0.00677067	GALNT6	polypeptide N-acetylgalactosaminyltransferase 6 [Source:VGNC Symbol;Acc:VGNC:29234]
ENSBTAG00000010464	0.821877	0.0123057	0.908587	0.00417544	MN1	MN1 proto-onco, transcriptional regulator [Source:VGNC Symbol;Acc:VGNC:31536]
ENSBTAG00000016879	0.700068	0.0123702	0.809857	0.006135	DENND11	DENN domain containing 11 [Source:VGNC Symbol;Acc:VGNC:30564]
ENSBTAG00000019414	0.637972	0.0128013	0.790765	0.0047639	CLK4	CDC like kinase 4 [Source:VGNC Symbol;Acc:VGNC:27451]
ENSBTAG00000012253	-0.508462	0.0120643	-0.389355	0.000390176	37104	argonaute RISC component 1 [Source:VGNC Symbol;Acc:VGNC:25732]
ENSBTAG00000006393	-0.459187	0.0127381	-0.346915	0.00065804	FECH	ferrochelatase [Source:VGNC Symbol;Acc:VGNC:28943]
ENSBTAG00000001889	-0.715337	0.0148179	-0.573066	0.00673998	C22H3orf14	chromosome 22 C3orf14 homolog [Source:VGNC Symbol;Acc:VGNC:49182]
ENSBTAG00000032905	-0.613807	0.0143523	-0.453046	0.00633396	RMDN2	regulator of microtubule dynamics 2 [Source:VGNC Symbol;Acc:VGNC:33992]
ENSBTAG00000006567	-1.9481	0.0132192	-1.94294	0.00513139	VIPR1	vasoactive intestinal peptide receptor 1 [Source:VGNC Symbol;Acc:VGNC:36799]
ENSBTAG00000002266	-0.890053	0.012857	-0.69444	0.0164975	NPL	N-acetylneuraminate pyruvate lyase [Source:VGNC Symbol;Acc:VGNC:32205]
ENSBTAG00000030434	-0.508377	0.0123271	-0.364181	0.011608	FUCA1	alpha-L-fucosidase 1 [Source:VGNC Symbol;Acc:VGNC:29140]
ENSBTAG00000014685	-0.613258	0.0120604	-0.500238	0.00284955	HPRT1	hypoxanthine phosphoribosyltransferase 1 [Source:NCBI gene (formerly Entrezgene);Acc:281229]
ENSBTAG00000006253	-1.9146	0.0147692	-1.68506	0.00317699	FLNC	filamin C [Source:VGNC Symbol;Acc:VGNC:29035]
ENSBTAG00000015298	3.42563	0.0125351	3.0309	0.00035937	TNFRSF13B	TNF receptor superfamily member 13B [Source:VGNC Symbol;Acc:VGNC:57152]
ENSBTAG00000015742	1.2237	0.0122561	1.09056	0.0175214	ICAM3	intercellular adhesion molecule 3 [Source:VGNC Symbol;Acc:VGNC:50198]
ENSBTAG00000045703	-0.44809	0.0133074	-0.331477	0.00900237	COX15	cytochrome c oxidase assembly homolog COX15 [Source:VGNC Symbol;Acc:VGNC:27629]
ENSBTAG00000039682	-0.770157	0.0147002	-0.692675	0.00796368	MTUS1	microtubule associated scaffold protein 1 [Source:VGNC Symbol;Acc:VGNC:31756]
ENSBTAG00000014261	0.536385	0.0121391	0.701604	0.0035244	TARS1	threonyl-tRNA synthetase 1 [Source:VGNC Symbol;Acc:VGNC:35605]
ENSBTAG00000007002	-0.578644	0.0127381	-0.454766	0.00742311	IDUA	alpha-L-iduronidase [Source:VGNC Symbol;Acc:VGNC:30037]
ENSBTAG00000015723	-0.513033	0.01345	-0.392103	0.0162536	CRIPT	CXXC repeat containing interactor of PDZ3 domain [Source:VGNC Symbol;Acc:VGNC:27712]
ENSBTAG00000015659	-0.468659	0.0127381	-0.346849	0.000741848	CIAO1	cytosolic iron-sulfur assembly component 1 [Source:VGNC Symbol;Acc:VGNC:27356]
ENSBTAG00000009693	-0.487395	0.013334	-0.35678	0.00998865	TBC1D12	TBC1 domain family member 12 [Source:VGNC Symbol;Acc:VGNC:35626]
ENSBTAG00000008854	0.42006	0.0125093	0.535378	0.0107469	RFX1	regulatory factor X1 [Source:VGNC Symbol;Acc:VGNC:52877]
ENSBTAG00000010427	0.49581	0.0122564	0.565975	0.00469469	RASSF5	Ras association domain family member 5 [Source:VGNC Symbol;Acc:VGNC:33761]
ENSBTAG00000024105	0.776133	0.0122515	0.904741	0.00644074	BCL2L11	BCL2 like 11 [Source:VGNC Symbol;Acc:VGNC:50256]
ENSBTAG00000021144	0.582368	0.0125392	0.70896	0.000909084	PSTPIP1	proline-serine-threonine phosphatase interacting protein 1 [Source:VGNC Symbol;Acc:VGNC:33486]
ENSBTAG00000039820	-1.90952	0.013575	-1.49674	0.0220946	CLDN8	claudin 8 [Source:VGNC Symbol;Acc:VGNC:27419]
ENSBTAG00000025405	0.923584	0.0139902	1.00375	0.00655753	BATF	basic leucine zipper ATF-like transcription factor [Source:VGNC Symbol;Acc:VGNC:26425]
ENSBTAG00000015145	-0.48271	0.0123427	-0.347622	0.0169992	S100A11	S100 calcium binding protein A11 [Source:VGNC Symbol;Acc:VGNC:34238]
ENSBTAG00000005009	-0.445707	0.0125329	-0.326656	0.00739836	PRELID1	PRELI domain containing 1 [Source:VGNC Symbol;Acc:VGNC:33306]
ENSBTAG00000038151	-0.460883	0.0137	-0.339833	0.0196399	ELOF1	elongation factor 1 homolog [Source:VGNC Symbol;Acc:VGNC:28446]
ENSBTAG00000009918	0.555989	0.012842	0.677776	0.000461165	GSE1	Gse1 coiled-coil protein [Source:VGNC Symbol;Acc:VGNC:55049]
ENSBTAG00000021600	-0.527982	0.0141209	-0.44512	0.0129818	KANSL1L	KAT8 regulatory NSL complex subunit 1 like [Source:VGNC Symbol;Acc:VGNC:30393]
ENSBTAG00000006936	-0.401304	0.013334	-0.300989	0.0181799	MRPS18B	mitochondrial ribosomal protein S18B [Source:VGNC Symbol;Acc:VGNC:50008]
ENSBTAG00000013888	-1.53286	0.0147439	-1.64301	0.00890049	FOXA1	forkhead box A1 [Source:VGNC Symbol;Acc:VGNC:29077]
ENSBTAG00000014729	-0.518778	0.013334	-0.367694	0.00836189	MRPL51	mitochondrial ribosomal protein L51 [Source:VGNC Symbol;Acc:VGNC:31646]
ENSBTAG00000011742	0.817514	0.0146378	0.960097	0.000440148	TNIK	TRAF2 and NCK interacting kinase [Source:VGNC Symbol;Acc:VGNC:36179]
ENSBTAG00000030885	-1.02146	0.0141209	-1.01175	0.0107625	SSC5D	scavenger receptor cysteine rich family member with 5 domains [Source:VGNC Symbol;Acc:VGNC:35310]
ENSBTAG00000012096	-0.57566	0.0148616	-0.472826	0.000899067	BCKDHB	branched chain keto acid dehydrogenase E1 subunit beta [Source:VGNC Symbol;Acc:VGNC:97245]
ENSBTAG00000021606	-0.488125	0.0151013	-0.346534	0.0154679	ERCC8	ERCC excision repair 8, CSA ubiquitin ligase complex subunit [Source:VGNC Symbol;Acc:VGNC:28574]
ENSBTAG00000006013	-0.467321	0.0142775	-0.329707	0.0213749	NT5DC3	5'-nucleotidase domain containing 3 [Source:VGNC Symbol;Acc:VGNC:32296]
ENSBTAG00000048705	1.61245	0.0156009	1.634	0.00143131
ENSBTAG00000038619	0.37264	0.0125392	0.494769	0.000807395
ENSBTAG00000008600	0.4294	0.0128066	0.548975	0.00494189	TRAF3IP2	TRAF3 interacting protein 2 [Source:VGNC Symbol;Acc:VGNC:36274]
ENSBTAG00000053850	2.07889	0.0125636	2.45798	0.000171209
ENSBTAG00000021935	-0.466468	0.0136177	-0.321491	0.00657439	ELMOD3	ELMO domain containing 3 [Source:VGNC Symbol;Acc:VGNC:28443]
ENSBTAG00000051438	1.92109	0.0133152	1.97174	0.000919522
ENSBTAG00000009032	-0.736433	0.0157863	-0.662138	0.0056652	TMEM80	transmembrane protein 80 [Source:VGNC Symbol;Acc:VGNC:36113]
ENSBTAG00000014318	-0.313112	0.0129286	-0.198053	0.0275839	SLC33A1	solute carrier family 33 member 1 [Source:VGNC Symbol;Acc:VGNC:34816]
ENSBTAG00000020580	2.46616	0.0141209	1.87393	0.028324	TCN1	transcobalamin 1 [Source:VGNC Symbol;Acc:VGNC:35698]
ENSBTAG00000020755	1.21493	0.0137368	1.30884	0.00339651	SELP	selectin P [Source:VGNC Symbol;Acc:VGNC:34424]
ENSBTAG00000020346	-0.767783	0.0157859	-0.600407	0.033669	CCDC92	coiled-coil domain containing 92 [Source:VGNC Symbol;Acc:VGNC:26933]
ENSBTAG00000010509	-0.639578	0.0151013	-0.459766	0.0227091	CDK3	cyclin dependent kinase 3 [Source:VGNC Symbol;Acc:VGNC:55794]
ENSBTAG00000007567	-0.706416	0.012857	-0.556091	0.0112416	TMX3	thioredoxin related transmembrane protein 3 [Source:VGNC Symbol;Acc:VGNC:36151]
ENSBTAG00000001133	-0.486858	0.0128066	-0.379594	0.00140088	VWA8	von Willebrand factor A domain containing 8 [Source:VGNC Symbol;Acc:VGNC:36856]
ENSBTAG00000005295	0.314489	0.012975	0.436398	0.00455375	SLC35E1	solute carrier family 35 member E1 [Source:VGNC Symbol;Acc:VGNC:34830]
ENSBTAG00000048804	-1.01356	0.0157454	-0.870799	0.00660475	CUPIN1	cupin superfamily member 1 [Source:NCBI gene (formerly Entrezgene);Acc:112441476]
ENSBTAG00000039366	-0.784038	0.013879	-0.602108	0.0266093
ENSBTAG00000002374	-0.608017	0.0143523	-0.508419	0.00679241	ARMC5	armadillo repeat containing 5 [Source:VGNC Symbol;Acc:VGNC:26159]
ENSBTAG00000045931	-0.485887	0.0128787	-0.378218	0.00256152	MAGT1	magnesium transporter 1 [Source:VGNC Symbol;Acc:VGNC:31149]
ENSBTAG00000052813	1.29842	0.0146558	1.68884	0.000565686
ENSBTAG00000049822	-0.597441	0.0160606	-0.476775	0.00653	DNAL4	dynein axonemal light chain 4 [Source:VGNC Symbol;Acc:VGNC:56196]
ENSBTAG00000008597	1.16933	0.013127	1.22361	0.00998865	SLC45A4	solute carrier family 45 member 4 [Source:VGNC Symbol;Acc:VGNC:34883]
ENSBTAG00000026580	-1.18814	0.0162303	-1.03681	0.00799541	HTR1E	5-hydroxytryptamine receptor 1E [Source:VGNC Symbol;Acc:VGNC:29994]
ENSBTAG00000039992	-0.706611	0.0132557	-0.598232	0.0216755	TUBA1C	tubulin alpha 1c [Source:NCBI gene (formerly Entrezgene);Acc:504244]
ENSBTAG00000031267	2.03021	0.0162322	2.10254	0.000522747	SERPINB9	serpin family B member 9 [Source:VGNC Symbol;Acc:VGNC:54235]
ENSBTAG00000022150	-1.44076	0.0162322	-1.17419	0.0232247	MXRA5	matrix remodeling associated 5 [Source:VGNC Symbol;Acc:VGNC:31774]
ENSBTAG00000007166	0.674296	0.013334	0.914786	0.00123223	CAMKK1	calcium/calmodulin dependent protein kinase kinase 1 [Source:VGNC Symbol;Acc:VGNC:26725]
ENSBTAG00000010652	3.51147	0.0141209	3.45497	1.83316e-05	PDE4C	phosphodiesterase 4C [Source:VGNC Symbol;Acc:VGNC:50242]
ENSBTAG00000003014	-0.514708	0.0128787	-0.405357	0.00697375	TRPV2	transient receptor potential cation channel subfamily V member 2 [Source:VGNC Symbol;Acc:VGNC:36398]
ENSBTAG00000052635	0.807733	0.0157863	0.847621	0.00316283
ENSBTAG00000039937	1.32312	0.0156917	1.12595	0.0254425	TNFRSF8	TNF receptor superfamily member 8 [Source:VGNC Symbol;Acc:VGNC:36170]
ENSBTAG00000011553	-0.615393	0.0155051	-0.49115	0.00341908	FAHD2A	fumarylacetoacetate hydrolase domain containing 2A [Source:NCBI gene (formerly Entrezgene);Acc:404123]
ENSBTAG00000001589	-0.283867	0.0129829	-0.170314	0.0487843	TM9SF2	transmembrane 9 superfamily member 2 [Source:VGNC Symbol;Acc:VGNC:53839]
ENSBTAG00000008091	-0.964184	0.0155514	-0.766042	0.0192	SELENBP1	selenium binding protein 1 [Source:VGNC Symbol;Acc:VGNC:34422]
ENSBTAG00000003504	-0.404876	0.0145069	-0.296926	0.00739836	GSS	glutathione synthetase [Source:VGNC Symbol;Acc:VGNC:29683]
ENSBTAG00000005660	-0.349742	0.0129846	-0.229015	0.0145315	PSMD2	proteasome 26S subunit ubiquitin receptor, non-ATPase 2 [Source:VGNC Symbol;Acc:VGNC:33466]
ENSBTAG00000047339	0.328726	0.0131375	0.453745	0.000230391	BCOR	BCL6 corepressor [Source:VGNC Symbol;Acc:VGNC:56520]
ENSBTAG00000039035	2.17614	0.0136014	2.94756	0.000371326	HSPA6	heat shock protein family A (Hsp70) member 6 [Source:VGNC Symbol;Acc:VGNC:55236]
ENSBTAG00000011748	-0.389378	0.013062	-0.263824	0.0288686	SGMS1	sphingomyelin synthase 1 [Source:VGNC Symbol;Acc:VGNC:34543]
ENSBTAG00000039571	-1.57866	0.0157828	-1.46346	0.0260514	PROSER2	proline and serine rich 2 [Source:VGNC Symbol;Acc:VGNC:33368]
ENSBTAG00000018236	-0.938493	0.0157828	-0.826215	0.00916875	EPB41L5	erythrocyte membrane protein band 4.1 like 5 [Source:VGNC Symbol;Acc:VGNC:28525]
ENSBTAG00000051386	-0.466223	0.013932	-0.336794	0.0344189	AP3S1	adaptor related protein complex 3 subunit sigma 1 [Source:NCBI gene (formerly Entrezgene);Acc:536359]
ENSBTAG00000016896	0.465599	0.013062	0.595634	0.00559645	HERPUD1	homocysteine inducible ER protein with ubiquitin like domain 1 [Source:VGNC Symbol;Acc:VGNC:29816]
ENSBTAG00000006296	-0.552161	0.013334	-0.442746	0.00387259	VMA21	vacuolar ATPase assembly factor VMA21 [Source:VGNC Symbol;Acc:VGNC:36804]
ENSBTAG00000046343	1.99767	0.0165307	2.18524	0.0019587	CCNJL	cyclin J like [Source:VGNC Symbol;Acc:VGNC:26973]
ENSBTAG00000003443	-0.52265	0.0140783	-0.394956	0.00279137	USP46	ubiquitin specific peptidase 46 [Source:VGNC Symbol;Acc:VGNC:52847]
ENSBTAG00000002600	-0.712432	0.0165877	-0.614895	0.0037638	EFCAB7	EF-hand calcium binding domain 7 [Source:VGNC Symbol;Acc:VGNC:28347]
ENSBTAG00000017689	-0.383992	0.0136013	-0.266767	0.0241468	BRMS1	BRMS1 transcriptional repressor and anoikis regulator [Source:VGNC Symbol;Acc:VGNC:54781]
ENSBTAG00000010967	-1.50304	0.0140788	-1.62381	0.00119602	CABCOCO1	ciliary associated calcium binding coiled-coil 1 [Source:VGNC Symbol;Acc:VGNC:54529]
ENSBTAG00000006429	-0.447779	0.0133061	-0.321023	0.0144226	ACO2	aconitase 2 [Source:VGNC Symbol;Acc:VGNC:25546]
ENSBTAG00000002783	-0.880821	0.0144943	-0.747108	0.00256177	PCYOX1	prenylcysteine oxidase 1 [Source:VGNC Symbol;Acc:VGNC:32650]
ENSBTAG00000016456	-0.581003	0.013334	-0.446244	0.00801229	CDC42BPB	CDC42 binding protein kinase beta [Source:VGNC Symbol;Acc:VGNC:27070]
ENSBTAG00000019686	-0.309249	0.0133061	-0.192271	0.00138489	NCKAP1L	NCK associated protein 1 like [Source:VGNC Symbol;Acc:VGNC:31916]
ENSBTAG00000053721	-0.976826	0.0162012	-0.945655	0.0100627	RHOV	ras homolog family member V [Source:NCBI gene (formerly Entrezgene);Acc:538143]
ENSBTAG00000001808	-0.760032	0.0155462	-0.651326	0.0041643	LACTB2	lactamase beta 2 [Source:VGNC Symbol;Acc:VGNC:30765]
ENSBTAG00000030595	-0.497028	0.016388	-0.370598	0.0070212	COX16	cytochrome c oxidase assembly factor COX16 [Source:VGNC Symbol;Acc:VGNC:27630]
ENSBTAG00000012976	1.5009	0.0133361	1.45419	0.00843866	WLS	Wnt ligand secretion mediator [Source:VGNC Symbol;Acc:VGNC:36948]
ENSBTAG00000051435	-0.752105	0.016155	-0.60542	0.00966763	ZFP30	ZFP30 zinc finger protein [Source:NCBI gene (formerly Entrezgene);Acc:100124429]
ENSBTAG00000009915	-0.411916	0.0133152	-0.295509	0.0142961	AP2A2	adaptor related protein complex 2 subunit alpha 2 [Source:VGNC Symbol;Acc:VGNC:25984]
ENSBTAG00000001843	-0.530858	0.0149319	-0.430735	0.00232743	WBP1	WW domain binding protein 1 [Source:VGNC Symbol;Acc:VGNC:36870]
ENSBTAG00000021611	-0.672732	0.0165877	-0.554193	0.010151	IFTAP	intraflagellar transport associated protein [Source:VGNC Symbol;Acc:VGNC:52633]
ENSBTAG00000002843	-0.992916	0.0168934	-0.819775	0.0107366	ACOT4	acyl-CoA thioesterase 4 [Source:NCBI gene (formerly Entrezgene);Acc:511431]
ENSBTAG00000008198	-1.11398	0.015826	-0.917701	0.0228494	RGL3	ral guanine nucleotide dissociation stimulator like 3 [Source:VGNC Symbol;Acc:VGNC:33905]
ENSBTAG00000005766	1.29398	0.0156917	1.47512	0.000841472	IL4I1	interleukin 4 induced 1 [Source:VGNC Symbol;Acc:VGNC:30162]
ENSBTAG00000008110	-0.35778	0.0156781	-0.236959	0.0416517	IFT20	intraflagellar transport 20 [Source:VGNC Symbol;Acc:VGNC:50160]
ENSBTAG00000009336	-0.7001	0.0140559	-0.558998	0.0115201	LXN	latexin [Source:VGNC Symbol;Acc:VGNC:31087]
ENSBTAG00000008442	-0.401705	0.013575	-0.286548	0.00157412	NSF	N-ethylmaleimide sensitive factor, vesicle fusing ATPase [Source:VGNC Symbol;Acc:VGNC:32274]
ENSBTAG00000008709	-1.15307	0.0167634	-0.975976	0.00298086	POGLUT3	protein O-glucosyltransferase 3 [Source:VGNC Symbol;Acc:VGNC:30518]
ENSBTAG00000021499	-0.438133	0.0137074	-0.302025	0.0272604	PSAP	prosaposin [Source:VGNC Symbol;Acc:VGNC:33431]
ENSBTAG00000005718	-1.25818	0.0135878	-1.84785	0.00015332	PLIN2	perilipin 2 [Source:VGNC Symbol;Acc:VGNC:33030]
ENSBTAG00000013475	0.418879	0.0136177	0.508819	0.0119655	TRAF3	TNF receptor associated factor 3 [Source:VGNC Symbol;Acc:VGNC:36272]
ENSBTAG00000050723	4.03468	0.0169713	3.56607	0.000149673
ENSBTAG00000001165	-0.636875	0.0162177	-0.475164	0.0204637	AIFM2	apoptosis inducing factor mitochondria associated 2 [Source:VGNC Symbol;Acc:VGNC:25762]
ENSBTAG00000012498	3.21771	0.0169468	3.13261	8.73962e-05	PAX5	paired box 5 [Source:VGNC Symbol;Acc:VGNC:54466]
ENSBTAG00000050944	1.74887	0.0169857	2.11473	0.000752666
ENSBTAG00000037962	0.534951	0.0136327	0.607241	0.0168072	MAML2	mastermind like transcriptional coactivator 2 [Source:VGNC Symbol;Acc:VGNC:31159]
ENSBTAG00000006128	0.74292	0.017008	0.87482	0.00281753	DYNLT4	dynein light chain Tctex-type 4 [Source:VGNC Symbol;Acc:VGNC:35707]
ENSBTAG00000015264	1.02274	0.0151572	1.14336	0.000171209	ITGAE	integrin subunit alpha E [Source:VGNC Symbol;Acc:VGNC:30321]
ENSBTAG00000020749	-0.805943	0.0159674	-0.6732	0.00618046	PRXL2C	peroxiredoxin like 2C [Source:VGNC Symbol;Acc:VGNC:25441]
ENSBTAG00000014334	0.28701	0.0135635	0.417865	0.00224391	ZFYVE26	zinc finger FYVE-type containing 26 [Source:VGNC Symbol;Acc:VGNC:37176]
ENSBTAG00000003494	-0.72496	0.0157349	-0.602652	0.00470114	DNAAF9	dynein axonemal assembly factor 9 [Source:VGNC Symbol;Acc:VGNC:49169]
ENSBTAG00000009575	-0.659081	0.0169713	-0.505854	0.0101111	TBC1D32	TBC1 domain family member 32 [Source:VGNC Symbol;Acc:VGNC:35643]
ENSBTAG00000055312	0.549872	0.0162322	0.649978	0.000874718
ENSBTAG00000020835	0.513095	0.0137	0.630551	0.00688894	KIAA0513	KIAA0513 [Source:VGNC Symbol;Acc:VGNC:30553]
ENSBTAG00000021227	-0.366624	0.0142712	-0.254318	0.00459597	ATP5PD	ATP synthase peripheral stalk subunit d [Source:VGNC Symbol;Acc:VGNC:97244]
ENSBTAG00000039886	-1.21866	0.0169039	-0.874455	0.0217352
ENSBTAG00000013555	0.909272	0.014212	1.05732	0.00969638	ACVR1B	activin A receptor type 1B [Source:VGNC Symbol;Acc:VGNC:25593]
ENSBTAG00000049742	0.609716	0.0169713	0.640647	0.000529054
ENSBTAG00000050392	-1.06244	0.0162322	-0.968451	0.0249373	FAM171B	family with sequence similarity 171 member B [Source:VGNC Symbol;Acc:VGNC:28758]
ENSBTAG00000016432	-0.544451	0.017008	-0.428147	0.0180896	PEMT	phosphatidylethanolamine N-methyltransferase [Source:VGNC Symbol;Acc:VGNC:32745]
ENSBTAG00000015004	-0.352024	0.0143523	-0.240507	0.0141531	TBCB	tubulin folding cofactor B [Source:VGNC Symbol;Acc:VGNC:35649]
ENSBTAG00000009461	-1.53655	0.0163036	-1.4646	0.00332745	STYXL1	serine/threonine/tyrosine interacting like 1 [Source:VGNC Symbol;Acc:VGNC:35453]
ENSBTAG00000038691	-0.410904	0.0155514	-0.297467	0.00663975	DPH7	diphthamide biosynthesis 7 [Source:VGNC Symbol;Acc:VGNC:28182]
ENSBTAG00000000660	-1.03719	0.0163044	-0.964991	0.00234813	FAM83D	family with sequence similarity 83 member D [Source:VGNC Symbol;Acc:VGNC:28835]
ENSBTAG00000005010	-0.514141	0.0148319	-0.387987	0.006135	MXD3	MAX dimerization protein 3 [Source:VGNC Symbol;Acc:VGNC:55224]
ENSBTAG00000015779	0.589856	0.0137843	0.721597	0.00069324	PML	PML nuclear body scaffold [Source:VGNC Symbol;Acc:VGNC:99292]
ENSBTAG00000025078	-0.716199	0.0171285	-0.620163	0.0210917	LRRC75A	leucine rich repeat containing 75A [Source:VGNC Symbol;Acc:VGNC:31028]
ENSBTAG00000016791	-0.398624	0.0156634	-0.279359	0.0138971	PEX7	peroxisomal biosis factor 7 [Source:VGNC Symbol;Acc:VGNC:32764]
ENSBTAG00000002137	-0.458672	0.0153435	-0.338865	0.0190637	SUGT1	SGT1 homolog, MIS12 kinetochore complex assembly cochaperone [Source:VGNC Symbol;Acc:VGNC:35465]
ENSBTAG00000011680	1.33481	0.0171434	1.68773	0.000165174	PAPLN	papilin, proteoglycan like sulfated glycoprotein [Source:VGNC Symbol;Acc:VGNC:32571]
ENSBTAG00000015060	1.57335	0.0159607	1.88407	9.22859e-05	GBP5	guanylate binding protein 5 [Source:VGNC Symbol;Acc:VGNC:59183]
ENSBTAG00000045610	1.9018	0.0148336	2.3135	0.000400599	CACNA1I	calcium voltage-gated channel subunit alpha1 I [Source:VGNC Symbol;Acc:VGNC:55869]
ENSBTAG00000020515	0.4843	0.0143622	0.700078	0.00214669	FHIP1B	FHF complex subunit HOOK interacting protein 1B [Source:VGNC Symbol;Acc:VGNC:97271]
ENSBTAG00000046548	0.588437	0.0139544	0.707517	0.00987908	ST6GALNAC4	ST6 N-acetylgalactosaminide alpha-2,6-sialyltransferase 4 [Source:VGNC Symbol;Acc:VGNC:58614]
ENSBTAG00000002743	0.471613	0.0159157	0.676309	0.00213044	OSGEP	O-sialoglycoprotein endopeptidase [Source:VGNC Symbol;Acc:VGNC:32470]
ENSBTAG00000019669	-0.72209	0.0139578	-0.562372	0.0279573	CD163	CD163 molecule [Source:NCBI gene (formerly Entrezgene);Acc:533844]
ENSBTAG00000039980	-0.80723	0.0155752	-0.650038	0.0171571	CLECL1	C-type lectin like 1 [Source:NCBI gene (formerly Entrezgene);Acc:618591]
ENSBTAG00000040442	-0.446742	0.0164736	-0.329763	0.0209538
ENSBTAG00000001007	-0.567521	0.0163044	-0.433483	0.0115142	SLC25A43	solute carrier family 25 member 43 [Source:VGNC Symbol;Acc:VGNC:34768]
ENSBTAG00000015584	-0.413841	0.0148276	-0.291649	0.0190894	BMI1	BMI1 proto-onco, polycomb ring finger [Source:NCBI gene (formerly Entrezgene);Acc:510666]
ENSBTAG00000032223	-0.3526	0.0153741	-0.233286	0.00619522	COG7	component of oligomeric golgi complex 7 [Source:VGNC Symbol;Acc:VGNC:27551]
ENSBTAG00000007700	-0.509418	0.0151265	-0.376816	0.0169992	PHYH	phytanoyl-CoA 2-hydroxylase [Source:NCBI gene (formerly Entrezgene);Acc:281400]
ENSBTAG00000014161	-0.436717	0.0152623	-0.311287	0.000891956	ARMC10	armadillo repeat containing 10 [Source:VGNC Symbol;Acc:VGNC:50079]
ENSBTAG00000006985	-0.564401	0.0151572	-0.436646	0.00364715	TM7SF3	transmembrane 7 superfamily member 3 [Source:VGNC Symbol;Acc:VGNC:35911]
ENSBTAG00000007562	-0.482804	0.0140865	-0.357332	0.0187516	TRAM1	translocation associated membrane protein 1 [Source:VGNC Symbol;Acc:VGNC:53882]
ENSBTAG00000008314	-0.386941	0.0141209	-0.274875	0.0196875	SDHB	succinate dehydrogenase complex iron sulfur subunit B [Source:VGNC Symbol;Acc:VGNC:34391]
ENSBTAG00000000053	-0.820461	0.0172891	-0.725033	0.0250451	FILIP1	filamin A interacting protein 1 [Source:VGNC Symbol;Acc:VGNC:29012]
ENSBTAG00000053271	-0.747986	0.0177774	-0.64639	0.00593615
ENSBTAG00000049245	1.28613	0.0162171	1.20998	0.00219075
ENSBTAG00000017195	-0.596913	0.0160848	-0.468172	0.00649726	FANCC	FA complementation group C [Source:VGNC Symbol;Acc:VGNC:28854]
ENSBTAG00000006780	1.42236	0.0165877	1.5288	0.000653033	NAPSA	napsin A aspartic peptidase [Source:VGNC Symbol;Acc:VGNC:31886]
ENSBTAG00000014448	-0.553522	0.0159332	-0.413056	0.0173301	VKORC1L1	vitamin K epoxide reductase complex subunit 1 like 1 [Source:VGNC Symbol;Acc:VGNC:58426]
ENSBTAG00000004997	-0.861934	0.0169713	-0.827945	0.00787326	CTNNAL1	catenin alpha like 1 [Source:VGNC Symbol;Acc:VGNC:27801]
ENSBTAG00000007893	-0.469533	0.0143523	-0.352677	0.013897	SCPEP1	serine carboxypeptidase 1 [Source:VGNC Symbol;Acc:VGNC:34363]
ENSBTAG00000009899	-0.449534	0.0147763	-0.341992	0.0183934	CHID1	chitinase domain containing 1 [Source:VGNC Symbol;Acc:VGNC:27294]
ENSBTAG00000002796	-0.646257	0.0176982	-0.472098	0.0149972	KLHL3	kelch like family member 3 [Source:VGNC Symbol;Acc:VGNC:30657]
ENSBTAG00000007828	1.1055	0.0143622	1.42748	0.00126758	SLA	Src like adaptor [Source:VGNC Symbol;Acc:VGNC:34650]
ENSBTAG00000052291	0.878569	0.0165877	1.16587	0.00165989
ENSBTAG00000050335	0.624905	0.0180617	0.741324	0.0022053
ENSBTAG00000001562	2.07239	0.0155514	2.17088	0.00272918	NFE2	nuclear factor, erythroid 2 [Source:VGNC Symbol;Acc:VGNC:32034]
ENSBTAG00000007979	-0.465217	0.0147112	-0.355542	0.00267364	TNPO1	transportin 1 [Source:VGNC Symbol;Acc:VGNC:36199]
ENSBTAG00000019496	-1.15129	0.0181543	-1.1297	0.00218765	CDKN3	cyclin dependent kinase inhibitor 3 [Source:VGNC Symbol;Acc:VGNC:27148]
ENSBTAG00000003679	-0.444349	0.016775	-0.327031	0.00287852	PAAF1	proteasomal ATPase associated factor 1 [Source:VGNC Symbol;Acc:VGNC:54890]
ENSBTAG00000017388	-0.510262	0.0164736	-0.397624	0.00541131	SVBP	small vasohibin binding protein [Source:VGNC Symbol;Acc:VGNC:35497]
ENSBTAG00000015719	-0.554354	0.0163744	-0.429882	0.0201365	PIGF	phosphatidylinositol glycan anchor biosynthesis class F [Source:VGNC Symbol;Acc:VGNC:32868]
ENSBTAG00000011238	0.631757	0.0148319	0.829229	0.00148609	CD48	CD48 molecule [Source:VGNC Symbol;Acc:VGNC:27036]
ENSBTAG00000016498	0.375061	0.0153781	0.499668	0.00317699	PHACTR2	phosphatase and actin regulator 2 [Source:VGNC Symbol;Acc:VGNC:32805]
ENSBTAG00000012066	0.803835	0.0165081	0.807407	0.0222397	PECAM1	platelet and endothelial cell adhesion molecule 1 [Source:VGNC Symbol;Acc:VGNC:32737]
ENSBTAG00000004015	0.309234	0.0147112	0.411057	0.00772818	KAT6A	lysine acetyltransferase 6A [Source:VGNC Symbol;Acc:VGNC:30401]
ENSBTAG00000006528	-0.454527	0.0169468	-0.341552	0.0106213	BBS9	Bardet-Biedl syndrome 9 [Source:NCBI gene (formerly Entrezgene);Acc:535387]
ENSBTAG00000017901	-1.31017	0.017008	-1.2968	0.0029653	LAYN	layilin [Source:VGNC Symbol;Acc:VGNC:30803]
ENSBTAG00000010328	0.974709	0.0183542	1.27116	0.00123605	KCNK17	potassium two pore domain channel subfamily K member 17 [Source:VGNC Symbol;Acc:VGNC:30470]
ENSBTAG00000011343	0.532297	0.0157473	0.697166	0.00257475	XAF1	XIAP associated factor 1 [Source:VGNC Symbol;Acc:VGNC:36982]
ENSBTAG00000020080	0.908828	0.0175202	1.22425	0.000626185	MYBPC2	myosin binding protein C2 [Source:VGNC Symbol;Acc:VGNC:57354]
ENSBTAG00000015744	-0.421178	0.016155	-0.309169	0.0498067	CCNC	cyclin C [Source:VGNC Symbol;Acc:VGNC:26961]
ENSBTAG00000011611	-0.365989	0.0154114	-0.252694	0.0161488	OSTC	oligosaccharyltransferase complex non-catalytic subunit [Source:VGNC Symbol;Acc:VGNC:32478]
ENSBTAG00000027728	-0.72204	0.0178457	-0.607121	0.00611379	NUDT12	nudix hydrolase 12 [Source:VGNC Symbol;Acc:VGNC:32326]
ENSBTAG00000049724	1.11456	0.0185494	1.04184	0.0169992
ENSBTAG00000002704	-0.374114	0.0159607	-0.259757	0.00795872	POMT2	protein O-mannosyltransferase 2 [Source:VGNC Symbol;Acc:VGNC:33159]
ENSBTAG00000021980	-0.993497	0.0188181	-0.724258	0.0460655	RASSF8	Ras association domain family member 8 [Source:VGNC Symbol;Acc:VGNC:33764]
ENSBTAG00000045861	2.10107	0.0169145	1.939	0.00959815	TARM1	T cell-interacting, activating receptor on myeloid cells 1 [Source:VGNC Symbol;Acc:VGNC:35604]
ENSBTAG00000012721	-0.712102	0.0188284	-0.580597	0.030046	HOGA1	4-hydroxy-2-oxoglutarate aldolase 1 [Source:VGNC Symbol;Acc:VGNC:29900]
ENSBTAG00000011102	-0.796179	0.015574	-0.640017	0.00675812	TPCN1	two pore segment channel 1 [Source:VGNC Symbol;Acc:VGNC:36243]
ENSBTAG00000018688	-0.568503	0.0183542	-0.436931	0.0184213	CBR3	carbonyl reductase 3 [Source:VGNC Symbol;Acc:VGNC:53516]
ENSBTAG00000009236	1.03829	0.0149922	1.14386	0.00664224	DAGLB	diacylglycerol lipase beta [Source:VGNC Symbol;Acc:VGNC:27873]
ENSBTAG00000012476	0.358029	0.0165877	0.501023	0.00140684	NRBF2	nuclear receptor binding factor 2 [Source:VGNC Symbol;Acc:VGNC:32254]
ENSBTAG00000005362	-0.557405	0.0178457	-0.438384	0.00482976	RAB23	RAB23, member RAS onco family [Source:VGNC Symbol;Acc:VGNC:33630]
ENSBTAG00000018399	-1.33974	0.0187357	-1.32376	0.00498987	MYH15	myosin heavy chain 15 [Source:VGNC Symbol;Acc:VGNC:50161]
ENSBTAG00000009812	-1.94048	0.015148	-1.91288	0.0059935	CXCL5	chemokine (C-X-C motif) ligand 5 [Source:NCBI gene (formerly Entrezgene);Acc:281735]
ENSBTAG00000019603	-0.37564	0.0151013	-0.251513	0.0363734	LDHB	lactate dehydrogenase B [Source:VGNC Symbol;Acc:VGNC:30824]
ENSBTAG00000008530	-0.693582	0.0156917	-0.635192	0.00437127	SLC36A4	solute carrier family 36 member 4 [Source:VGNC Symbol;Acc:VGNC:34841]
ENSBTAG00000050065	-1.8293	0.0175878	-1.81813	0.0102245
ENSBTAG00000005033	-0.806269	0.0191078	-0.692789	0.038972	TLCD3B	TLC domain containing 3B [Source:VGNC Symbol;Acc:VGNC:28823]
ENSBTAG00000005025	-0.441695	0.0151865	-0.322285	0.00632586	FAM91A1	family with sequence similarity 91 member A1 [Source:VGNC Symbol;Acc:VGNC:53863]
ENSBTAG00000019121	-0.559212	0.0176884	-0.412833	0.011472	IFT122	intraflagellar transport 122 [Source:VGNC Symbol;Acc:VGNC:30064]
ENSBTAG00000004037	0.591703	0.0151572	0.710302	0.0191408	JUN	Jun proto-onco, AP-1 transcription factor subunit [Source:VGNC Symbol;Acc:VGNC:30386]
ENSBTAG00000021859	-0.515049	0.0180196	-0.391892	0.00743289	PDSS2	decaprenyl diphosphate synthase subunit 2 [Source:VGNC Symbol;Acc:VGNC:32720]
ENSBTAG00000013322	-0.516902	0.0160636	-0.40304	0.00433193	POMGNT1	protein O-linked mannose N-acetylglucosaminyltransferase 1 (beta 1,2-) [Source:VGNC Symbol;Acc:VGNC:55660]
ENSBTAG00000002311	-1.19714	0.0191078	-1.12072	0.00353063	REEP6	receptor accessory protein 6 [Source:VGNC Symbol;Acc:VGNC:33856]
ENSBTAG00000007510	-0.657141	0.018047	-0.541927	0.0119879	PXMP2	peroxisomal membrane protein 2 [Source:VGNC Symbol;Acc:VGNC:33584]
ENSBTAG00000012920	-0.571319	0.0167634	-0.445543	0.0275752	TMEM70	transmembrane protein 70 [Source:VGNC Symbol;Acc:VGNC:36108]
ENSBTAG00000000090	-0.701928	0.0177558	-0.565621	0.00763369	SEC31B	SEC31 homolog B, COPII coat complex component [Source:VGNC Symbol;Acc:VGNC:34418]
ENSBTAG00000018887	-0.363932	0.0156194	-0.246826	0.00765968	IPO13	importin 13 [Source:VGNC Symbol;Acc:VGNC:30241]
ENSBTAG00000004495	-0.506261	0.0157863	-0.396243	0.00276867	UBA5	ubiquitin like modifier activating enzyme 5 [Source:VGNC Symbol;Acc:VGNC:36564]
ENSBTAG00000005049	1.92541	0.0190208	2.11518	0.000142553	BLK	BLK proto-onco, Src family tyrosine kinase [Source:VGNC Symbol;Acc:VGNC:26504]
ENSBTAG00000000783	1.49312	0.0192875	1.86185	0.00135622	TGFA	transforming growth factor alpha [Source:VGNC Symbol;Acc:VGNC:58421]
ENSBTAG00000014027	0.705561	0.0163044	0.970146	0.00155928	TRIM36	tripartite motif containing 36 [Source:VGNC Symbol;Acc:VGNC:36331]
ENSBTAG00000019410	-0.652925	0.0193081	-0.572111	0.0114131	CEP57L1	centrosomal protein 57 like 1 [Source:VGNC Symbol;Acc:VGNC:27208]
ENSBTAG00000047107	1.30995	0.0191484	1.40076	0.00497234	TNIP3	TNFAIP3 interacting protein 3 [Source:VGNC Symbol;Acc:VGNC:36181]
ENSBTAG00000039958	0.571402	0.0153998	0.743196	0.00790786	GYS1	glycogen synthase 1 [Source:VGNC Symbol;Acc:VGNC:29730]
ENSBTAG00000015802	-0.406741	0.0157349	-0.284724	0.0268303	CREB3L2	cAMP responsive element binding protein 3 like 2 [Source:VGNC Symbol;Acc:VGNC:27695]
ENSBTAG00000018975	0.732791	0.016155	0.828277	0.00243013	KCNT1	potassium sodium-activated channel subfamily T member 1 [Source:VGNC Symbol;Acc:VGNC:30494]
ENSBTAG00000047448	0.656299	0.015879	0.758515	0.00591798	C25H16orf54	chromosome 25 C16orf54 homolog [Source:VGNC Symbol;Acc:VGNC:52686]
ENSBTAG00000019077	-0.359036	0.0157863	-0.242059	0.018828	DAD1	defender against cell death 1 [Source:VGNC Symbol;Acc:VGNC:27870]
ENSBTAG00000014601	-0.773121	0.0182364	-0.607589	0.00998169	SGCB	sarcoglycan beta [Source:VGNC Symbol;Acc:VGNC:34536]
ENSBTAG00000001882	2.48109	0.0193177	2.4019	0.000351527	CD79A	CD79a molecule [Source:VGNC Symbol;Acc:VGNC:27046]
ENSBTAG00000000534	0.924703	0.0187857	1.17918	0.00219607	PNOC	prepronociceptin [Source:VGNC Symbol;Acc:VGNC:33089]
ENSBTAG00000022238	-0.644433	0.0188181	-0.525731	0.00905174	B4GAT1	beta-1,4-glucuronyltransferase 1 [Source:VGNC Symbol;Acc:VGNC:26395]
ENSBTAG00000012738	0.765185	0.016881	0.877608	0.00131622	ZNF827	zinc finger protein 827 [Source:VGNC Symbol;Acc:VGNC:55765]
ENSBTAG00000010047	1.52756	0.0171787	1.91392	0.000617562	TIAM2	TIAM Rac1 associated GEF 2 [Source:VGNC Symbol;Acc:VGNC:96546]
ENSBTAG00000049271	1.79344	0.0189646	2.72714	2.95952e-05
ENSBTAG00000035030	-0.276081	0.0156917	-0.163143	0.0224552	TMED7	transmembrane p24 trafficking protein 7 [Source:VGNC Symbol;Acc:VGNC:55150]
ENSBTAG00000019796	2.22046	0.018512	2.33146	0.000921509	FCMR	Fc fragment of IgM receptor [Source:VGNC Symbol;Acc:VGNC:28938]
ENSBTAG00000049552	0.72601	0.019417	0.930707	0.000774215
ENSBTAG00000006720	1.48549	0.0191187	1.9085	0.000470857	GJA5	gap junction protein alpha 5 [Source:VGNC Symbol;Acc:VGNC:29374]
ENSBTAG00000020551	-0.516033	0.0168944	-0.391428	0.0064929	ABCD1	ATP binding cassette subfamily D member 1 [Source:VGNC Symbol;Acc:VGNC:25477]
ENSBTAG00000016691	-0.505929	0.016433	-0.375378	0.0126168	LACC1	laccase domain containing 1 [Source:VGNC Symbol;Acc:VGNC:107253]
ENSBTAG00000016313	-0.487468	0.0165394	-0.383795	0.00702908	ECH1	enoyl-CoA hydratase 1 [Source:VGNC Symbol;Acc:VGNC:28305]
ENSBTAG00000045955	-0.817602	0.0195074	-0.739077	0.0156521	TSSK1B	testis specific serine kinase 1B [Source:VGNC Symbol;Acc:VGNC:50014]
ENSBTAG00000004580	2.89948	0.0187603	3.12868	5.06073e-05	MS4A1	membrane spanning 4-domains A1 [Source:VGNC Symbol;Acc:VGNC:31681]
ENSBTAG00000003089	-1.12555	0.0195074	-1.05949	0.019499	RHPN2	rhophilin Rho GTPase binding protein 2 [Source:VGNC Symbol;Acc:VGNC:52240]
ENSBTAG00000002108	-0.386029	0.0156917	-0.264836	0.00326565	YWHAQ	tyrosine 3-monooxygenase/tryptophan 5-monooxygenase activation protein theta [Source:VGNC Symbol;Acc:VGNC:37047]
ENSBTAG00000010361	-1.3856	0.0194018	-1.06244	0.0312161	DLL4	delta like canonical Notch ligand 4 [Source:VGNC Symbol;Acc:VGNC:28096]
ENSBTAG00000012064	0.414139	0.017008	0.540752	0.000417803	ZNF473	zinc finger protein 473 [Source:VGNC Symbol;Acc:VGNC:52284]
ENSBTAG00000005761	1.43028	0.0160636	1.6218	0.00690682	DEDD2	death effector domain containing 2 [Source:VGNC Symbol;Acc:VGNC:27985]
ENSBTAG00000010125	0.495405	0.0157863	0.596658	0.0041798	STAT5B	signal transducer and activator of transcription 5B [Source:VGNC Symbol;Acc:VGNC:35373]
ENSBTAG00000008900	-0.899923	0.0193512	-0.712863	0.0342167	CELA1	chymotrypsin like elastase 1 [Source:VGNC Symbol;Acc:VGNC:27166]
ENSBTAG00000010526	-0.573508	0.0169857	-0.464468	0.00423974	PLPP1	phospholipid phosphatase 1 [Source:VGNC Symbol;Acc:VGNC:33044]
ENSBTAG00000014520	-0.605998	0.0191078	-0.486234	0.0118665	LIAS	lipoic acid synthetase [Source:VGNC Symbol;Acc:VGNC:30879]
ENSBTAG00000004371	-0.403306	0.0157828	-0.27306	0.0338281	CS	citrate synthase [Source:VGNC Symbol;Acc:VGNC:27748]
ENSBTAG00000039406	-0.920721	0.0193512	-0.869275	0.0112961
ENSBTAG00000008438	-0.449178	0.0165081	-0.330848	0.00452863	ARFIP1	ADP ribosylation factor interacting protein 1 [Source:VGNC Symbol;Acc:VGNC:26067]
ENSBTAG00000016566	0.718815	0.0175912	0.92256	0.00233662	ITGA9	integrin subunit alpha 9 [Source:VGNC Symbol;Acc:VGNC:30320]
ENSBTAG00000014614	1.1908	0.0186442	1.25511	0.0074072	ACTA2	actin alpha 2, smooth muscle [Source:VGNC Symbol;Acc:VGNC:106627]
ENSBTAG00000016661	0.911351	0.0169468	1.0251	0.00332745	USP18	ubiquitin specific peptidase 18 [Source:NCBI gene (formerly Entrezgene);Acc:515202]
ENSBTAG00000044178	-0.509468	0.0167634	-0.389315	0.00387716	ZMPSTE24	zinc metallopeptidase STE24 [Source:VGNC Symbol;Acc:VGNC:37197]
ENSBTAG00000010309	0.654265	0.0157863	0.799481	0.00939304	XPO6	exportin 6 [Source:VGNC Symbol;Acc:VGNC:37000]
ENSBTAG00000013706	0.737037	0.0169713	0.860187	0.00379054	MEGF9	multiple EGF like domains 9 [Source:VGNC Symbol;Acc:VGNC:31377]
ENSBTAG00000031252	0.656459	0.0157863	0.715348	0.0260742	CD82	CD82 molecule [Source:VGNC Symbol;Acc:VGNC:27049]
ENSBTAG00000002507	-0.402808	0.0157863	-0.285532	0.00497687	ATP5F1A	ATP synthase F1 subunit alpha [Source:VGNC Symbol;Acc:VGNC:26299]
ENSBTAG00000017462	0.442474	0.0158258	0.544591	0.0171411	ATF4	activating transcription factor 4 [Source:VGNC Symbol;Acc:VGNC:26242]
ENSBTAG00000017701	1.3442	0.0195074	1.6031	0.00119602	CYP2W1	cytochrome P450 family 2 subfamily W member 1 [Source:HGNC Symbol;Acc:HGNC:20243]
ENSBTAG00000008513	-0.603082	0.0186442	-0.458756	0.0374272	RHEX	regulator of hemoglobinization and erythroid cell expansion [Source:VGNC Symbol;Acc:VGNC:49539]
ENSBTAG00000051768	1.13771	0.0165877	1.04447	0.0288803
ENSBTAG00000031598	-0.517273	0.0163044	-0.395887	0.00663852	NIPSNAP2	nipsnap homolog 2 [Source:VGNC Symbol;Acc:VGNC:32087]
ENSBTAG00000023867	0.334868	0.016155	0.454573	0.00184467	RC3H2	ring finger and CCCH-type domains 2 [Source:VGNC Symbol;Acc:VGNC:33819]
ENSBTAG00000001507	-0.370727	0.0171434	-0.270303	0.0316901	CLCN5	chloride voltage-gated channel 5 [Source:VGNC Symbol;Acc:VGNC:27399]
ENSBTAG00000009207	0.440386	0.0160168	0.564058	0.00618497	KMT2E	lysine methyltransferase 2E (inactive) [Source:VGNC Symbol;Acc:VGNC:30694]
ENSBTAG00000021558	0.27018	0.0168934	0.397255	0.00194213	LSM14B	LSM family member 14B [Source:HGNC Symbol;Acc:HGNC:15887]
ENSBTAG00000010366	-0.876433	0.0162171	-0.680729	0.02427	HCRTR1	hypocretin receptor 1 [Source:VGNC Symbol;Acc:VGNC:29781]
ENSBTAG00000048957	0.58943	0.0160636	0.721642	0.00142041
ENSBTAG00000003336	-1.51628	0.0193177	-1.39711	0.0280346	TPD52L1	TPD52 like 1 [Source:VGNC Symbol;Acc:VGNC:36245]
ENSBTAG00000022777	-0.711749	0.017008	-0.594559	0.00627192	CDC42BPA	CDC42 binding protein kinase alpha [Source:VGNC Symbol;Acc:VGNC:27069]
ENSBTAG00000003728	-0.364227	0.0181371	-0.251605	0.0125915	NDUFS4	NADH:ubiquinone oxidoreductase subunit S4 [Source:VGNC Symbol;Acc:VGNC:50229]
ENSBTAG00000018164	-0.805741	0.0203976	-0.666407	0.0224398	FNDC4	fibronectin type III domain containing 4 [Source:VGNC Symbol;Acc:VGNC:29064]
ENSBTAG00000020961	-0.67596	0.0197877	-0.548681	0.0104408	DUSP19	dual specificity phosphatase 19 [Source:VGNC Symbol;Acc:VGNC:28254]
ENSBTAG00000006595	-0.960873	0.019068	-0.830128	0.0287855	DAAP1	dynein axonemal assembly factor 8 [Source:NCBI gene (formerly Entrezgene);Acc:618674]
ENSBTAG00000020281	0.530711	0.016155	0.660151	0.00523688	NIN	ninein [Source:VGNC Symbol;Acc:VGNC:32077]
ENSBTAG00000000413	-1.11827	0.02023	-0.849085	0.0275003	NRTN	neurturin [Source:VGNC Symbol;Acc:VGNC:32270]
ENSBTAG00000004776	-0.59646	0.0195074	-0.489705	0.0118046	DUSP23	dual specificity phosphatase 23 [Source:VGNC Symbol;Acc:VGNC:28257]
ENSBTAG00000004184	-0.517299	0.0179338	-0.397121	0.0112452	WDSUB1	WD repeat, sterile alpha motif and U-box domain containing 1 [Source:VGNC Symbol;Acc:VGNC:36928]
ENSBTAG00000020750	1.22543	0.0200728	1.29287	0.0060391	AFF2	AF4/FMR2 family member 2 [Source:VGNC Symbol;Acc:VGNC:25711]
ENSBTAG00000010741	-1.02882	0.0192209	-0.941324	0.015669	KLHL41	kelch like family member 41 [Source:VGNC Symbol;Acc:VGNC:30666]
ENSBTAG00000018650	-0.835626	0.0206153	-0.785818	0.00279137	HEPACAM	hepatic and glial cell adhesion molecule [Source:VGNC Symbol;Acc:VGNC:29810]
ENSBTAG00000038186	-0.423507	0.0165877	-0.308926	0.00460946	GLRX	glutaredoxin [Source:NCBI gene (formerly Entrezgene);Acc:515416]
ENSBTAG00000000022	-0.626183	0.0197605	-0.486002	0.00732142	NUP37	nucleoporin 37 [Source:VGNC Symbol;Acc:VGNC:32360]
ENSBTAG00000000141	-0.734786	0.0183542	-0.591254	0.00842439	NFU1	NFU1 iron-sulfur cluster scaffold [Source:VGNC Symbol;Acc:VGNC:32052]
ENSBTAG00000004590	-0.400484	0.0178457	-0.288704	0.0032839	PPIH	peptidylprolyl isomerase H [Source:VGNC Symbol;Acc:VGNC:33200]
ENSBTAG00000035323	-0.330586	0.0163044	-0.215083	0.0178351	TMX4	thioredoxin related transmembrane protein 4 [Source:VGNC Symbol;Acc:VGNC:57032]
ENSBTAG00000008192	-0.946496	0.0205801	-0.799239	0.0196142	PLPPR2	phospholipid phosphatase related 2 [Source:VGNC Symbol;Acc:VGNC:52866]
ENSBTAG00000045727	-0.700354	0.0178457	-0.524123	0.0196399	EPPK1	epiplakin 1 [Source:VGNC Symbol;Acc:VGNC:106726]
ENSBTAG00000003589	-0.426768	0.0169713	-0.296678	0.00846822	COMMD3	COMM domain containing 3 [Source:VGNC Symbol;Acc:VGNC:27584]
ENSBTAG00000013791	2.0072	0.0191484	2.3801	0.000605761	FFAR3	free fatty acid receptor 3 [Source:NCBI gene (formerly Entrezgene);Acc:527517]
ENSBTAG00000011871	3.01238	0.020417	3.27848	4.76114e-06	BTLA	B and T lymphocyte associated [Source:VGNC Symbol;Acc:VGNC:26602]
ENSBTAG00000012172	0.763657	0.0163036	0.929799	0.00729154	MIDN	midnolin [Source:VGNC Symbol;Acc:VGNC:31466]
ENSBTAG00000002646	-0.342039	0.0165081	-0.227029	0.00924339	DYNC1I2	dynein cytoplasmic 1 intermediate chain 2 [Source:VGNC Symbol;Acc:VGNC:28271]
ENSBTAG00000016724	-0.458438	0.0167634	-0.33499	0.00997318	NPEPL1	aminopeptidase like 1 [Source:VGNC Symbol;Acc:VGNC:32197]
ENSBTAG00000014248	0.343835	0.0174416	0.484296	0.00237309	MIER3	MIER family member 3 [Source:VGNC Symbol;Acc:VGNC:31471]
ENSBTAG00000002993	-0.414992	0.0165877	-0.295081	0.018052	SFT2D1	SFT2 domain containing 1 [Source:NCBI gene (formerly Entrezgene);Acc:524821]
ENSBTAG00000008573	1.04313	0.016388	1.42116	0.00128301	ZFP36	ZFP36 ring finger protein [Source:VGNC Symbol;Acc:VGNC:37162]
ENSBTAG00000004364	-0.65582	0.0208229	-0.577052	0.012556	THNSL2	threonine synthase like 2 [Source:VGNC Symbol;Acc:VGNC:35839]
ENSBTAG00000005119	-0.456456	0.0165877	-0.329509	0.00843866	PSMD1	proteasome 26S subunit, non-ATPase 1 [Source:VGNC Symbol;Acc:VGNC:33461]
ENSBTAG00000053107	-0.432328	0.0166412	-0.318348	0.0161608	COX5B	cytochrome c oxidase subunit Vb [Source:NCBI gene (formerly Entrezgene);Acc:287012]
ENSBTAG00000020296	-0.410928	0.0165877	-0.304721	0.00484942	UBR3	ubiquitin protein ligase E3 component n-recognin 3 [Source:VGNC Symbol;Acc:VGNC:55173]
ENSBTAG00000022890	0.479265	0.0167011	0.654689	0.00709731	MBP	myelin basic protein [Source:VGNC Symbol;Acc:VGNC:54450]
ENSBTAG00000047121	3.86126	0.0199685	3.00106	0.00300445
ENSBTAG00000004910	-0.378533	0.017008	-0.254883	0.0172087	SLC25A11	solute carrier family 25 member 11 [Source:VGNC Symbol;Acc:VGNC:34742]
ENSBTAG00000054697	-0.63284	0.0206153	-0.50307	0.0194432
ENSBTAG00000014237	0.70326	0.0165595	0.926131	0.00459597	CYTH4	cytohesin 4 [Source:VGNC Symbol;Acc:VGNC:49055]
ENSBTAG00000005788	-0.644933	0.0207971	-0.499469	0.0206394	VANGL1	VANGL planar cell polarity protein 1 [Source:VGNC Symbol;Acc:VGNC:36761]
ENSBTAG00000013343	-0.476391	0.0168493	-0.378762	0.0250204	FTL	ferritin light chain [Source:NCBI gene (formerly Entrezgene);Acc:286861]
ENSBTAG00000039630	-0.393021	0.0166008	-0.274698	0.0159197	TMED2	transmembrane p24 trafficking protein 2 [Source:NCBI gene (formerly Entrezgene);Acc:100140040]
ENSBTAG00000047330	-0.599868	0.0166239	-0.505176	0.00470114	FABP5	fatty acid binding protein 5 [Source:NCBI gene (formerly Entrezgene);Acc:281760]
ENSBTAG00000018424	1.30719	0.0213209	1.49637	0.00184825	ACKR3	atypical chemokine receptor 3 [Source:VGNC Symbol;Acc:VGNC:25541]
ENSBTAG00000034992	-0.609564	0.02023	-0.440585	0.0172073	MCTS1	MCTS1 re-initiation and release factor [Source:VGNC Symbol;Acc:VGNC:56930]
ENSBTAG00000015752	0.824815	0.0175448	0.954446	0.00247239	SP110	SP110 nuclear body protein [Source:VGNC Symbol;Acc:VGNC:106948]
ENSBTAG00000021761	0.481669	0.0175806	0.604391	0.0129823	BRAF	B-Raf proto-onco, serine/threonine kinase [Source:VGNC Symbol;Acc:VGNC:26551]
ENSBTAG00000023846	-0.462223	0.0195074	-0.346283	0.00785109
ENSBTAG00000005393	-0.481536	0.0185494	-0.362914	0.0159876	TIPRL	TOR signaling pathway regulator [Source:VGNC Symbol;Acc:VGNC:35878]
ENSBTAG00000005015	-0.65408	0.0172891	-0.506656	0.00742318	SFXN3	sideroflexin 3 [Source:VGNC Symbol;Acc:VGNC:34532]
ENSBTAG00000052047	1.08088	0.0215158	1.2016	0.00247791
ENSBTAG00000013110	-0.491016	0.0194869	-0.388558	0.00436843	FARP2	FERM, ARH/RhoGEF and pleckstrin domain protein 2 [Source:VGNC Symbol;Acc:VGNC:55172]
ENSBTAG00000005583	-0.635431	0.0215774	-0.528957	0.013254	HYI	hydroxypyruvate isomerase (putative) [Source:VGNC Symbol;Acc:VGNC:55238]
ENSBTAG00000025540	-0.472569	0.0193512	-0.369892	0.00992912	ALKBH7	alkB homolog 7 [Source:VGNC Symbol;Acc:VGNC:25838]
ENSBTAG00000025182	-1.02593	0.0215774	-0.896356	0.0133221	FBXL21	F-box and leucine rich repeat protein 21 [Source:NCBI gene (formerly Entrezgene);Acc:505624]
ENSBTAG00000016950	-0.365007	0.0173252	-0.256277	0.019538	B3GAT3	beta-1,3-glucuronyltransferase 3 [Source:VGNC Symbol;Acc:VGNC:26378]
ENSBTAG00000009426	0.518827	0.017008	0.67066	0.00846822	EZH2	enhancer of zeste 2 polycomb repressive complex 2 subunit [Source:VGNC Symbol;Acc:VGNC:28675]
ENSBTAG00000044079	-0.503584	0.020417	-0.390466	0.0129696	SMIM4	small integral membrane protein 4 [Source:VGNC Symbol;Acc:VGNC:35022]
ENSBTAG00000003326	1.18402	0.016881	1.02513	0.041267	NAIP	NLR family apoptosis inhibitory protein [Source:VGNC Symbol;Acc:VGNC:31873]
ENSBTAG00000000381	1.04402	0.0195331	1.03329	0.0117267	S1PR4	sphingosine-1-phosphate receptor 4 [Source:VGNC Symbol;Acc:VGNC:34255]
ENSBTAG00000011583	-0.537917	0.0173211	-0.414788	0.00941274	APEH	acylaminoacyl-peptide hydrolase [Source:VGNC Symbol;Acc:VGNC:26010]
ENSBTAG00000006910	0.527078	0.0168934	0.660623	0.000899067	ASRGL1	asparaginase and isoaspartyl peptidase 1 [Source:VGNC Symbol;Acc:VGNC:26223]
ENSBTAG00000019722	-0.805561	0.0216779	-0.638347	0.0307884	GUCY2C	guanylate cyclase 2C [Source:VGNC Symbol;Acc:VGNC:29722]
ENSBTAG00000007838	-0.757364	0.0214453	-0.626342	0.013145	MFSD3	major facilitator superfamily domain containing 3 [Source:VGNC Symbol;Acc:VGNC:31437]
ENSBTAG00000020764	0.604329	0.0169713	0.715813	0.00596457	CNN2	calponin 2 [Source:VGNC Symbol;Acc:VGNC:27509]
ENSBTAG00000020030	-0.607235	0.0193296	-0.497002	0.00804963	FITM2	fat storage inducing transmembrane protein 2 [Source:VGNC Symbol;Acc:VGNC:29016]
ENSBTAG00000022489	0.585069	0.017008	0.741254	0.00132499
ENSBTAG00000011640	-0.714743	0.0177449	-0.598126	0.0163747	PLPP3	phospholipid phosphatase 3 [Source:VGNC Symbol;Acc:VGNC:33046]
ENSBTAG00000022598	0.740795	0.0198712	0.923554	0.00086196	NRADD	neurotrophin receptor associated death domain [Source:NCBI gene (formerly Entrezgene);Acc:615855]
ENSBTAG00000003076	-0.683034	0.020867	-0.590855	0.00453402	NT5DC1	5'-nucleotidase domain containing 1 [Source:VGNC Symbol;Acc:VGNC:32294]
ENSBTAG00000014461	-0.545649	0.0206605	-0.452443	0.00253628	ANAPC13	anaphase promoting complex subunit 13 [Source:VGNC Symbol;Acc:VGNC:25881]
ENSBTAG00000006894	1.44207	0.017008	1.32455	0.0476099	NOS2	nitric oxide synthase 2 [Source:VGNC Symbol;Acc:VGNC:32173]
ENSBTAG00000023259	-0.484325	0.0171285	-0.35657	0.0204637	OSBPL1A	oxysterol binding protein like 1A [Source:VGNC Symbol;Acc:VGNC:32460]
ENSBTAG00000044087	-0.577187	0.0217977	-0.434527	0.0195502
ENSBTAG00000012705	-0.471422	0.0171562	-0.333072	0.0197776	DEGS1	delta 4-desaturase, sphingolipid 1 [Source:VGNC Symbol;Acc:VGNC:27990]
ENSBTAG00000050712	0.71446	0.017008	0.916225	0.00399325	EHD1	EH domain containing 1 [Source:NCBI gene (formerly Entrezgene);Acc:511908]
ENSBTAG00000012900	0.914908	0.0185494	0.998619	0.00571933	TMEM229B	transmembrane protein 229B [Source:VGNC Symbol;Acc:VGNC:36045]
ENSBTAG00000052414	1.5397	0.0205899	1.56711	0.006467	HAP1	huntingtin associated protein 1 [Source:VGNC Symbol;Acc:VGNC:107270]
ENSBTAG00000010637	0.746053	0.0178789	1.01791	0.00152147	ARSG	arylsulfatase G [Source:VGNC Symbol;Acc:VGNC:55034]
ENSBTAG00000008852	-0.919854	0.0191649	-0.758541	0.0194367	SIGLEC10	sialic acid binding Ig like lectin 10 [Source:NCBI gene (formerly Entrezgene);Acc:504258]
ENSBTAG00000030824	-0.642971	0.0221646	-0.503302	0.0330789	L3HYPDH	trans-L-3-hydroxyproline dehydratase [Source:VGNC Symbol;Acc:VGNC:30762]
ENSBTAG00000024497	1.21318	0.0206383	1.07114	0.0351574	CTRC	chymotrypsin C [Source:VGNC Symbol;Acc:VGNC:27811]
ENSBTAG00000000497	-0.611203	0.0173252	-0.527694	0.0193301	AKR1A1	aldo-keto reductase family 1 member A1 [Source:VGNC Symbol;Acc:VGNC:25795]
ENSBTAG00000019386	0.952656	0.0172477	1.25914	0.000367973	BOLA-NC1	non-classical MHC class I antigen [Source:NCBI gene (formerly Entrezgene);Acc:510417]
ENSBTAG00000012858	-0.377755	0.0175202	-0.274595	0.0301771	NT5C2	5'-nucleotidase, cytosolic II [Source:VGNC Symbol;Acc:VGNC:32291]
[truncated: 1,023 more rows]

## Sheet: Prototheca vs S. agalactiae
GENE_ID_ENSEMBL	logFC_edgeR	adjPval_edgeR	logFC_deseq2	adjPval_deseq2	gene_symbol	description
[truncated: 974 more rows]

[truncated: 3 more sheets: Mastitis vs healthy, Mastitis vs healthy ext validat, Core mastitis response genes]
