# Supplementary material for: Transcriptome-wide mapping of milk somatic cells upon subclinical mastitis infection in dairy cattle
Source: J Anim Sci Biotechnol. 2023 Jul 5;14:93. doi: 10.1186/s40104-023-00890-9 (PMC10320993; doi:10.1186/s40104-023-00890-9)
Supplement: Supplementary file 9 — Additional file 9: Table S5. Full Maximal Clique Centralityranking of the 20 hub variables obtained with cytohubba. [file 40104_2023_890_MOESM9_ESM.xls]

## Sheet: cytohubba_results_20hubs
Top 20 in network node_spiec.easi.0.90.sif ranked by MCC method
	Rank	Name	Score
1	1	Conductivity	1.09e+39
2	1	Lactose	1.09e+39
3	1	P2RY6	1.09e+39
4	1	SPTBN5	1.09e+39
5	1	BOLA.DOA	1.09e+39
6	6	ENSBTAG00000053850	1.09e+39
7	6	CIITA	1.09e+39
8	6	GNA11	1.09e+39
9	9	ENSBTAG00000003367	1.09e+39
10	10	Casein_Index	1.09e+39
11	10	ENSBTAG00000003408	1.09e+39
12	10	HIP1	1.09e+39
13	13	CLMN	1.09e+39
14	14	RASEF	1.09e+39
15	14	EFHD1	1.09e+39
16	16	LAPTM4A	1.09e+39
17	16	FCRL5	1.09e+39
18	18	Prod	1.09e+39
19	18	PAH	1.09e+39
20	18	ELF5	1.09e+39
