# Supplementary material for: Transcriptome-wide mapping of milk somatic cells upon subclinical mastitis infection in dairy cattle
Source: J Anim Sci Biotechnol. 2023 Jul 5;14:93. doi: 10.1186/s40104-023-00890-9 (PMC10320993; doi:10.1186/s40104-023-00890-9)
Supplement: Supplementary file 10 — Additional file 10: Table S6. Predictive performances obtained through ROC analysis for the hub genes. [file 40104_2023_890_MOESM10_ESM.xls]

## Sheet: Foglio1
	AUC	threshold	specificity	sensitivity	accuracy	tn	tp	fn	fp	npv	ppv	fdr	fpr	tpr	tnr	fnr	1-specificity	1-sensitivity	1-accuracy	1-npv	1-ppv	precision	recall	youden	closest.topleft
FCRL5	0.9697	2.60412	0.818182	1	0.870968	18	9	0	4	1	0.692308	0.307692	0.181818	1	0.818182	0	0.181818	0	0.129032	0	0.307692	0.692308	1	1.81818	0.0330579
ENSBT000053850	0.9444	-1.51544	0.818182	1	0.870968	18	9	0	4	1	0.692308	0.307692	0.181818	1	0.818182	0	0.181818	0	0.129032	0	0.307692	0.692308	1	1.81818	0.0330579
ENSBT00000003367	0.9444	-1.11785	0.818182	1	0.870968	18	9	0	4	1	0.692308	0.307692	0.181818	1	0.818182	0	0.181818	0	0.129032	0	0.307692	0.692308	1	1.81818	0.0330579
BOLA DOA	0.9646	4.10125	0.954545	1	0.967742	21	9	0	1	1	0.9	0.1	0.0454545	1	0.954545	0	0.0454545	0	0.0322581	0	0.1	0.9	1	1.95455	0.00206612
SPTBN5	0.9747	2.49668	0.909091	1	0.935484	20	9	0	2	1	0.818182	0.181818	0.0909091	1	0.909091	0	0.0909091	0	0.0645161	0	0.181818	0.818182	1	1.90909	0.00826446
P2RY6	0.9848	2.76741	1	0.888889	0.967742	22	8	1	0	0.956522	1	0	0	0.888889	1	0.111111	0	0.111111	0.0322581	0.0434783	0	1	0.888889	1.88889	0.0123457
LAPTM4A	0.9444	7.80576	0.818182	1	0.870968	18	9	0	4	1	0.692308	0.307692	0.181818	1	0.818182	0	0.181818	0	0.129032	0	0.307692	0.692308	1	1.81818	0.0330579
HIP1	0.9949	6.07359	0.954545	1	0.967742	21	9	0	1	1	0.9	0.1	0.0454545	1	0.954545	0	0.0454545	0	0.0322581	0	0.1	0.9	1	1.95455	0.00206612
GNA11	0.9848	-1.06861	0.909091	0.888889	0.903226	20	8	1	2	0.952381	0.8	0.2	0.0909091	0.888889	0.909091	0.111111	0.0909091	0.111111	0.0967742	0.047619	0.2	0.8	0.888889	1.79798	0.0206101
CIITA	0.9899	5.39372	0.954545	1	0.967742	21	9	0	1	1	0.9	0.1	0.0454545	1	0.954545	0	0.0454545	0	0.0322581	0	0.1	0.9	1	1.95455	0.00206612
